# Supplementary material for: Loss of lysosomal acid lipase results in mitochondrial dysfunction and fiber switch in skeletal muscles of mice
Source: Mol Metab. Author manuscript; Available in PMC 2024 Jan 15. (PMC7615526; doi:10.1016/j.molmet.2023.101869)
Supplement: Table S3 [file EMS193249-supplement-Table_S3.xlsx]

## Sheet: Tab summary
Supplementary Table S3: data from Figures 6 and S6
Sub-dataset	Description
Tab1	Protein matrix exported from Perseus with clusters of up- and downregulated proteins in Lal-/- and WT red (oxidative) part of GA
Tab2	Protein matrix exported from Perseus with clusters of up- and downregulated proteins in Lal-/- and WT white (glycolytic) part of GA
Tab3	Gene ontology analysis: Biological Processes (GOBP) in red (oxidative) part of GA
Tab4	Gene ontology analysis: Cellular Components (GOCC) in red (oxidative) part of GA
Tab5	Gene ontology analysis: Reactome in red (oxidative) part of GA
Tab6	Gene ontology analysis: Biological Processes (GOBP) in white (glycolytic) part of GA
Tab7	Gene ontology analysis: Cellular Components (GOCC) in white (glycolytic) part of GA
Tab8	Gene ontology analysis: Reactome in white (glycolytic) part of GA

## Sheet: Tab 1
Student's T-test Significant	- Log Student's T-test p-value	Student's T-test q-value	Student's T-test Difference	Student's T-test Test statistic	Protein.Group	Protein.Ids	Protein.Names	Genes	First.Protein.Description	Wt1	Wt2	Wt3	Wt4	Wt5	Wt6	Lal-/-1	Lal-/-2	Lal-/-3	Lal-/-4	Lal-/-5	Lal-/-6
+	3.43547	0.0008	-3.86363	-4.63143	A2BIM8;B5X0G2;P02762;P04938	P04938;A2BIM8;P02762;P11588;B5X0G2;P11589	MUP11_MOUSE;MUP17_MOUSE;MUP18_MOUSE;MUP6_MOUSE	Mup11;Mup17;Mup18;Mup6	Major urinary protein 18	13.654	11.3742	13.4641	14.5389	14.2579	13.9226	10.0039	9.10792	8.19806	10.7786	11.6736	8.26787
+	3.74792	0.000352941	-3.02241	-4.84935	D3Z6H8;P0DMN7	P0DMN7;D3Z6H8	DCAM1_MOUSE;DCAM2_MOUSE	Amd1;Amd2	S-adenosylmethionine decarboxylase proenzyme 2	12.9707	12.7499	12.7034	13.1964	13.1664	12.7163	11.1611	9.75879	8.87007	7.9851	10.7226	10.871
+	5.09374	0	-2.78	-6.42256	Q00898	Q00898	A1AT5_MOUSE	Serpina1e	Alpha-1-antitrypsin 1-5	13.941	14.0022	13.8958	14.9376	14.8111	15.1896	11.3156	11.7685	11.6828	12.3264	10.7876	12.2165
+	4.70816	0.0004	-2.23663	-5.64206	Q99K82	Q99K82	SMOX_MOUSE	Smox	Spermine oxidase	12.9303	12.5186	12.3061	13.1062	13.0324	12.5736	11.5409	10.489	9.67905	10.5548	9.98456	10.799
+	3.64678	0.000765957	-2.13938	-4.44254	P41317	P41317	MBL2_MOUSE	Mbl2	Mannose-binding protein C	10.9271	11.3865	11.3981	11.0906	11.351	11.1245	8.41547	8.68199	8.99097	10.8601	9.04706	8.44582
+	2.65899	0.00154667	-2.09954	-3.42041	Q921C5	Q8BR07;Q921C5	BICD2_MOUSE	Bicd2	Protein bicaudal D homolog 2	10.9749	11.2187	10.5382	11.0529	10.6231	10.7641	7.5194	7.80227	9.05824	10.6075	9.69142	7.89589
+	2.00373	0.00410526	-2.02838	-2.74479	Q62148	Q62148	AL1A2_MOUSE	Aldh1a2	Retinal dehydrogenase 2	10.5033	10.9056	10.8654	10.8954	10.9072	11.7653	8.27682	6.99718	8.62389	10.6714	8.26383	10.8389
	0.839862	0.0541914	-2.02609	-1.46796	Q8CB27	Q8CB27	OTU1_MOUSE	Yod1	Ubiquitin thioesterase OTU1	14.5888	14.3625	14.5047	15.0798	15.0366	14.071	8.17818	8.98217	14.5806	14.7295	14.4006	14.6158
+	3.4155	0.000777778	-1.91574	-4.10857	P61364	P61364	OSTN_MOUSE	Ostn	Osteocrin	11.1404	10.0258	10.0348	10.6422	10.4963	9.88304	8.22103	8.84305	7.48156	7.7785	8.93132	9.47277
+	1.57004	0.00930597	-1.90322	-2.28038	Q91WB4	Q91WB4	PKHF2_MOUSE	Plekhf2	Pleckstrin homology domain-containing family F member 2	8.49106	11.4484	11.5354	11.738	11.8253	11.2577	9.04792	9.47968	8.74454	8.44198	11.4484	7.71405
+	2.00423	0.00418462	-1.83742	-2.70721	Q8BHC0	Q8BHC0	LYVE1_MOUSE	Lyve1	Lymphatic vessel endothelial hyaluronic acid receptor 1	10.9034	11.4771	11.0675	11.3034	11.1097	11.3423	8.46804	8.9061	8.21722	8.30306	11.2981	10.9864
	0.296358	0.321144	-1.72128	-0.664149	Q91ZU1	Q91ZU1	ASB6_MOUSE	Asb6	Ankyrin repeat and SOCS box protein 6	8.46778	16.5356	8.36928	16.7125	16.6529	16.1936	16.3175	8.10296	7.67696	16.2513	15.8652	8.38991
+	5.55844	0	-1.71923	-6.08193	Q91VS7	Q91VS7	MGST1_MOUSE	Mgst1	Microsomal glutathione S-transferase 1	14.0209	14.2626	14.2187	14.8843	15.0124	14.5634	12.9069	12.4923	12.9966	12.9659	12.5971	12.6882
+	8.51899	0	-1.67193	-8.96035	O55226	O55226	CHAD_MOUSE	Chad	Chondroadherin	11.4055	11.6227	11.5516	11.6637	11.4578	11.4462	9.74352	10.021	9.52973	9.96989	9.89869	9.95299
	1.3195	0.0170378	-1.64608	-1.98191	O88667	O88667	RAD_MOUSE	Rrad	GTP-binding protein RAD	8.89462	8.61292	9.34569	10.0389	9.9794	13.1418	7.70195	8.28009	8.03649	8.74377	9.59801	7.77649
	1.23933	0.020136	-1.63136	-1.89505	P47739	P47739	AL3A1_MOUSE	Aldh3a1	Aldehyde dehydrogenase, dimeric NADP-preferring	9.68516	9.65445	10.1392	10.3009	9.57336	13.2274	8.07442	9.54911	7.40796	7.64258	9.97404	10.1442
+	2.70194	0.0017006	-1.55409	-3.27411	P08121	P08121	CO3A1_MOUSE	Col3a1	Collagen alpha-1(III) chain	10.5558	10.666	10.631	9.89245	10.9149	10.245	7.39892	9.75721	9.64489	8.94658	9.01217	8.82077
+	3.44111	0.000752941	-1.53502	-3.92382	Q8K182	Q8K182	CO8A_MOUSE	C8a	Complement component C8 alpha chain	11.919	11.1892	11.2858	12.1095	12.0695	12.1994	9.40861	10.482	10.7732	10.8734	9.89352	10.1317
+	6.14613	0	-1.50536	-6.32405	Q07079	Q07079	IBP5_MOUSE	Igfbp5	Insulin-like growth factor-binding protein 5	12.1651	12.4999	12.3348	11.9745	12.0065	12.2465	10.4171	10.5398	10.9475	10.5247	10.6514	11.1147
+	2.02305	0.00488	-1.47184	-2.62888	P04939;P11590	P11590;P04939	MUP3_MOUSE;MUP4_MOUSE	Mup3;Mup4	Major urinary protein 3	9.98162	9.05131	10.254	10.8265	10.1867	10.5417	9.70684	8.84659	7.07607	8.50963	8.35592	9.5157
+	5.92004	0	-1.4607	-6.04354	Q8CI12	Q8CI12	SMTL2_MOUSE	Smtnl2	Smoothelin-like protein 2	14.4051	14.3176	14.3006	14.9225	14.688	14.3025	13.107	12.9058	12.6926	13.1578	12.9474	13.3613
+	2.33864	0.00273684	-1.44618	-2.90396	Q8R3V6	Q8R3V6	CUED1_MOUSE	Cuedc1	CUE domain-containing protein 1	10.2113	11.1975	10.2849	11.1399	10.8194	10.5056	9.63814	8.44144	7.85138	9.86038	9.78642	9.90374
+	2.3949	0.00277291	-1.43043	-2.94719	Q60715	Q60715	P4HA1_MOUSE	P4ha1	Prolyl 4-hydroxylase subunit alpha-1	11.5151	11.2427	10.9837	11.5324	11.5207	11.1998	8.68722	8.97679	10.3487	9.80051	10.9527	10.6458
+	3.34529	0.00111538	-1.39682	-3.74597	Q61576	Q61576	FKB10_MOUSE	Fkbp10	Peptidyl-prolyl cis-trans isomerase FKBP10	9.88115	10.5877	9.68539	9.64903	10.6462	9.51935	8.19411	8.45976	8.27826	9.35723	8.91167	8.3869
	0.609622	0.116388	-1.39443	-1.13304	Q9Z329	Q9Z329	ITPR2_MOUSE	Itpr2	Inositol 1,4,5-trisphosphate receptor type 2	12.5372	11.6404	12.5691	11.699	12.5476	9.02573	8.37947	8.51206	12.1838	7.43026	12.4585	12.6885
+	3.03385	0.00151724	-1.36547	-3.46198	Q5SUV5	Q5SUV5	MYLK4_MOUSE	Mylk4	Myosin light chain kinase family member 4	9.71829	9.74238	9.91586	10.6599	10.7626	10.1809	8.99592	9.18063	8.81104	7.75076	9.31845	8.73036
	0.973624	0.0429027	-1.33811	-1.56723	P34928	P34928	APOC1_MOUSE	Apoc1	Apolipoprotein C-I	11.4538	9.46925	9.07464	11.4758	11.3966	12.2548	7.13154	9.26852	9.40629	10.0059	11.1031	10.1808
+	1.81555	0.00798283	-1.28153	-2.37837	Q61878	Q61878	PRG2_MOUSE	Prg2	Bone marrow proteoglycan	10.5758	10.5446	10.2065	8.67229	10.0698	9.35708	9.69659	8.48399	8.83116	8.1436	7.48005	9.10141
	1.08762	0.0330601	-1.27211	-1.67967	Q61036	Q61036	PAK3_MOUSE	Pak3	Serine/threonine-protein kinase PAK 3	9.56911	9.72145	10.6263	10.453	10.6899	10.7838	8.00046	10.8057	10.1813	7.56876	7.44473	10.21
+	6.30012	0	-1.26972	-5.987	P19324	P19324	SERPH_MOUSE	Serpinh1	Serpin H1	13.5369	13.6703	13.7829	13.7906	14.1427	13.8578	12.2876	12.439	12.3863	12.615	12.6698	12.7652
+	3.72578	0.000764045	-1.22166	-3.90459	Q6W8Q3	Q6W8Q3	PC4L1_MOUSE	Pcp4l1	Purkinje cell protein 4-like protein 1	12.102	12.1143	11.4033	12.2344	12.0975	11.6178	10.4002	10.8091	10.1782	11.0995	10.5561	11.1963
	1.19767	0.0259937	-1.21938	-1.78209	Q9D9K3	Q9D9K3	AVEN_MOUSE	Aven	Cell death regulator Aven	11.4562	11.8445	11.3195	11.66	11.2485	11.4737	10.8845	8.2095	11.2303	11.3893	8.75357	11.2189
	1.52617	0.0141689	-1.19624	-2.08963	Q8VDP6	Q8VDP6	CDIPT_MOUSE	Cdipt	CDP-diacylglycerol--inositol 3-phosphatidyltransferase	13.131	13.1065	12.6075	13.0702	13.2791	13.7514	9.83669	11.8289	12.7736	12.3283	12.2672	12.7334
	1.55383	0.0136399	-1.17701	-2.10877	Q91WG0	Q91WG0	EST2C_MOUSE	Ces2c	Acylcarnitine hydrolase	8.76882	9.08215	8.25036	9.9639	9.75033	11.2844	8.46904	7.73964	8.2056	8.66864	8.36582	8.58918
	1.03793	0.0393996	-1.15163	-1.60567	P13645	P13645	K1C10_HUMAN	KRT10	Keratin, type I cytoskeletal 10	13.1277	14.4784	11.9478	13.6912	13.8943	15.4183	11.4795	12.8244	12.9487	13.9455	12.9095	11.5404
	1.51257	0.0150725	-1.13784	-2.05881	Q9CRC6	Q9CRC6	BORC7_MOUSE	Borcs7	BLOC-1-related complex subunit 7	8.86561	9.77025	9.74309	9.71039	9.95115	10.1192	8.25203	6.74813	9.55162	8.63612	8.6762	9.46851
	1.19024	0.0283045	-1.11704	-1.7513	Q8BK03	Q8BK03	MIGA2_MOUSE	Miga2	Mitoguardin 2	8.33871	10.4688	9.85338	11.0912	9.87065	9.02626	9.30567	9.01257	9.44099	7.77533	9.06621	7.34594
	1.47592	0.0164505	-1.09932	-2.01309	Q9DCC8	Q9DCC8	TOM20_MOUSE	Tomm20	Mitochondrial import receptor subunit TOM20 homolog	11.2721	10.3122	11.2814	11.092	9.80581	10.6411	9.97861	8.62069	10.9963	9.97427	8.59144	9.64732
+	3.56619	0.00127586	-1.09375	-3.64817	Q99LJ2	Q99LJ2	ABTB1_MOUSE	Abtb1	Ankyrin repeat and BTB/POZ domain-containing protein 1	13.6295	13.812	13.3093	14.0058	13.2153	12.8908	12.503	12.3177	11.8807	12.5617	12.4808	12.5562
+	1.86072	0.00841295	-1.08708	-2.33955	P42703	P42703	LIFR_MOUSE	Lifr	Leukemia inhibitory factor receptor	9.51367	9.53291	9.25749	9.77586	9.91738	10.0807	8.46803	9.28351	8.81952	7.66778	7.6271	9.6896
+	2.04318	0.00629524	-1.08283	-2.48662	Q8BV57	Q8BV57	SRCRL_MOUSE	Ssc5d	Soluble scavenger receptor cysteine-rich domain-containing protein SSC5D	11.418	11.4388	11.8488	11.8094	11.8854	11.6382	9.08514	10.7378	11.2648	10.4094	10.9437	11.1007
	1.6844	0.0112922	-1.07908	-2.18784	Q3KNY0	Q3KNY0	IGFN1_MOUSE	Igfn1	Immunoglobulin-like and fibronectin type III domain-containing protein 1	9.97355	10.6245	9.3438	10.2324	9.97708	10.9148	9.72351	9.1946	7.97841	8.26605	9.64805	9.78107
+	3.09813	0.00168293	-1.07668	-3.28885	Q5BKP2	Q5BKP2	UBP13_MOUSE	Usp13	Ubiquitin carboxyl-terminal hydrolase 13	12.1132	12.2593	11.9768	12.6374	12.3782	12.4713	11.3966	10.6534	11.5102	10.5937	11.8628	11.3595
+	7.05808	0	-1.07107	-5.99752	Q9R112	Q9R112	SQOR_MOUSE	Sqor	Sulfide:quinone oxidoreductase, mitochondrial	12.9357	12.9377	13.0116	13.0228	12.8627	12.7276	11.8827	11.7651	11.7355	11.7843	11.7531	12.151
+	2.27164	0.00476023	-1.05334	-2.64997	P43883	P43883	PLIN2_MOUSE	Plin2	Perilipin-2	9.66496	10.1043	10.1796	10.2107	10.3684	10.1274	9.52902	9.55719	7.79164	8.83508	9.06402	9.55844
	1.36966	0.0199434	-1.04435	-1.89905	Q9Z255	Q9Z255	UBE2A_MOUSE	Ube2a	Ubiquitin-conjugating enzyme E2 A	11.3188	11.2346	10.9316	11.3574	11.1336	11.3883	10.7408	9.22464	8.49201	10.9709	10.4073	11.2626
+	1.9707	0.00745898	-1.04172	-2.40659	Q8BH97	Q8BH97	RCN3_MOUSE	Rcn3	Reticulocalbin-3	10.226	10.5639	10.3576	10.7318	10.614	10.1104	7.92532	9.28374	9.58699	9.68108	9.66331	10.213
	1.41162	0.0188424	-1.02894	-1.93144	Q6GU68	Q6GU68	ISLR_MOUSE	Islr	Immunoglobulin superfamily containing leucine-rich repeat protein	10.1231	10.3647	9.78667	10.057	10.8892	10.3523	8.63555	9.86499	9.58535	9.30954	10.4029	7.601
+	3.61733	0.00128125	-1.02807	-3.60766	Q6PD31	Q6PD31	TRAK1_MOUSE	Trak1	Trafficking kinesin-binding protein 1	11.592	11.2858	11.164	11.5365	11.0195	11.1089	10.8658	10.3053	9.7656	9.9809	10.1423	10.4783
+	3.69562	0.00125217	-1.02364	-3.6564	Q9JLM9	Q9JLM9	GRB14_MOUSE	Grb14	Growth factor receptor-bound protein 14	11.6967	11.7555	11.9625	11.7627	12.0499	11.7051	11.3392	10.6833	10.1411	11.1427	10.7415	10.7427
	1.61311	0.0138406	-1.02076	-2.10293	Q9R0E2	Q9R0E2	PLOD1_MOUSE	Plod1	Procollagen-lysine,2-oxoglutarate 5-dioxygenase 1	11.2395	11.7891	10.4521	10.9132	10.8929	10.7072	8.70714	10.2202	9.21083	10.6633	10.6361	10.4317
+	2.82731	0.00252727	-1.01404	-3.03458	Q9CRA5	Q9CRA5	GOLP3_MOUSE	Golph3	Golgi phosphoprotein 3	10.5974	11.4362	10.943	10.7458	10.8059	10.2863	9.10241	9.86803	9.86884	9.53172	10.3475	10.0119
+	2.5822	0.00304626	-1.01271	-2.85518	Q6A0A2	Q6A0A2	LAR4B_MOUSE	Larp4b	La-related protein 4B	8.88251	9.41397	9.99273	10.0177	10.1677	9.72304	8.50394	9.13179	8.43626	8.95967	8.98136	8.10835
+	2.72893	0.00278049	-1.00898	-2.95909	P07759	P07759	SPA3K_MOUSE	Serpina3k	Serine protease inhibitor A3K	16.9384	15.8057	16.3935	17.0445	17.2348	17.1509	15.7363	15.8054	15.7091	16.1158	15.5227	15.6246
	0.620891	0.122401	-1.0031	-1.11233	P04264	P35908;P04264;Q8BGZ7;Q8VED5;Q9Z331;P04104;Q3TTY5;Q922U2;P11679;P50446;Q6IFZ6	K2C1_HUMAN	KRT1	Keratin, type II cytoskeletal 1	13.1537	15.111	12.7662	14.5573	14.1339	17.0992	14.0903	13.2162	13.0941	15.5199	12.8268	12.0554
+	2.44845	0.00413245	-0.999371	-2.74632	Q66JX5	Q66JX5	CEP43_MOUSE	Cep43	Centrosomal protein 43	9.55455	9.9736	9.56735	9.8162	9.78917	9.29258	7.72983	8.49306	8.86274	8.91056	8.46823	9.53279
	0.979736	0.0489351	-0.992524	-1.51206	Q9QWV4	Q9QWV4	MLF1_MOUSE	Mlf1	Myeloid leukemia factor 1	11.5791	11.8062	10.359	12.0479	11.8379	12.4882	8.93422	10.126	10.2439	11.1098	11.6288	12.1203
	1.41317	0.0193495	-0.990644	-1.91888	Q9WU56	Q9WU56	TRUA_MOUSE	Pus1	tRNA pseudouridine synthase A	10.048	10.5304	10.121	10.3172	10.2583	10.4822	9.4541	7.94527	10.594	9.5385	8.31194	9.9693
+	2.73387	0.0027619	-0.990555	-2.94658	Q01279	Q01279	EGFR_MOUSE	Egfr	Epidermal growth factor receptor	11.3349	10.6834	11.2392	11.3766	11.6822	11.8037	9.8059	10.417	10.5646	10.9448	9.93268	10.5116
+	3.06422	0.00212022	-0.983655	-3.17295	Q9D8W7	Q9D8W7	OCAD2_MOUSE	Ociad2	OCIA domain-containing protein 2	13.805	13.2139	13.1362	13.3271	13.2281	13.3152	12.7338	11.9204	12.5594	11.6452	12.5864	12.6786
+	5.22683	0.000780488	-0.974013	-4.58005	A2AJI0	A2AJI0	MA7D1_MOUSE	Map7d1	MAP7 domain-containing protein 1	13.063	13.1996	13.0361	13.2004	13.1373	12.8074	12.1885	12.1516	12.1234	11.7188	11.9937	12.4237
+	2.64949	0.00292086	-0.968064	-2.86655	Q61730	Q61730	IL1AP_MOUSE	Il1rap	Interleukin-1 receptor accessory protein	11.8621	10.6848	11.7244	11.6069	11.4499	11.6547	11.058	10.4314	10.829	10.6386	9.92597	10.2916
+	3.17491	0.00186364	-0.968018	-3.23241	Q3UE31	Q3UE31	K0930_MOUSE		Uncharacterized protein KIAA0930 homolog	10.3586	10.0703	11.1271	10.6137	10.4444	10.685	9.04271	9.30375	9.82154	9.72913	9.69506	9.89873
	0.711229	0.0974663	-0.96795	-1.21613	P33622	P33622	APOC3_MOUSE	Apoc3	Apolipoprotein C-III	12.2592	11.5557	12.3367	13.2343	12.3791	12.2379	12.1863	11.9893	12.5127	12.0743	11.2614	8.17114
	0.810344	0.0752437	-0.962707	-1.32708	Q9DBN4	Q9DBN4	P33MX_MOUSE	P33monox	Putative monooxygenase p33MONOX	11.2899	11.1992	11.1197	11.4002	10.6086	11.504	8.28324	8.4026	10.7818	10.7852	11.6728	11.4198
+	2.97798	0.00238424	-0.959063	-3.08774	Q8BK84	Q8BK84	DUS29_MOUSE	Dusp29	Dual specificity phosphatase 29	13.0437	13.5456	12.9502	13.4377	13.7047	14.0201	12.6683	12.8404	11.9424	12.3031	12.644	12.5495
	1.38028	0.0213811	-0.947084	-1.87347	Q8BH55	Q8BH55	THNS1_MOUSE	Thnsl1	Threonine synthase-like 1	10.5432	10.5983	10.4153	10.3741	10.1	10.2881	7.57333	9.25488	9.68635	9.9091	9.90192	10.3109
	1.5023	0.0171886	-0.941401	-1.97531	Q91XB0	Q91XB0	TREX1_MOUSE	Trex1	Three-prime repair exonuclease 1	10.516	10.2901	11.0118	10.8707	10.4693	10.6963	8.0682	9.84652	10.12	10.1179	9.45897	10.5942
+	2.17942	0.00611247	-0.93666	-2.50194	Q91VR7	Q91VR7	MLP3A_MOUSE	Map1lc3a	Microtubule-associated proteins 1A/1B light chain 3A	10.7945	10.8249	10.7025	10.8343	10.6368	10.8445	8.97916	9.15763	10.462	9.85843	10.6277	9.93263
+	5.1524	0.000734694	-0.928981	-4.43332	Q8BLY2	Q8BLY2	SYTC2_MOUSE	Tars3	Threonine--tRNA ligase 2, cytoplasmic	13.1733	13.0016	13.2734	13.2513	13.3314	13.2051	12.2666	12.0924	12.1391	12.0282	12.4957	12.6402
	0.478307	0.187665	-0.92437	-0.917459	Q6NZL0	E1U8D0;Q6NZL0;Q3UHU5	SOGA3_MOUSE	Soga3	Protein SOGA3	12.2	12.1745	12.5913	7.82299	12.3471	12.2766	11.4577	11.5447	8.59443	11.1585	11.5056	9.60546
+	2.25702	0.0055544	-0.924289	-2.54948	Q70FJ1	Q70FJ1	AKAP9_MOUSE	Akap9	A-kinase anchor protein 9	10.3024	9.80381	10.8624	10.0981	10.6026	10.1787	8.59252	9.13478	10.0273	9.76828	9.15675	9.62257
+	5.59274	0.000820513	-0.922275	-4.67809	Q78J03	Q78J03	MSRB2_MOUSE	Msrb2	Methionine-R-sulfoxide reductase B2, mitochondrial	12.4259	12.1831	12.233	12.4384	12.4641	12.3688	11.3779	11.3276	11.4111	11.314	11.3044	11.8446
	1.83431	0.0102067	-0.921483	-2.23208	Q8BH35	Q8BH35	CO8B_MOUSE	C8b	Complement component C8 beta chain	10.0672	9.55647	10.3229	10.5493	10.866	10.9436	8.87582	9.811	9.95104	10.1316	9.0248	8.98225
+	6.57747	0.00032	-0.917997	-5.22486	Q9CR16	Q9CR16	PPID_MOUSE	Ppid	Peptidyl-prolyl cis-trans isomerase D	12.8414	13.105	12.8898	13.1964	12.9751	12.9318	11.9926	11.966	12.0471	12.1532	11.9823	12.2901
+	2.65991	0.00344056	-0.910331	-2.82084	Q9JIG8	Q9JIG8	PRAF2_MOUSE	Praf2	PRA1 family protein 2	11.1626	11.9276	11.3723	11.2625	11.3965	11.3169	10.8468	10.7395	10.2116	10.1919	11.1144	9.87241
	1.04181	0.0446379	-0.901465	-1.54959	Q62419	Q62420;Q62419	SH3G1_MOUSE	Sh3gl1	Endophilin-A2	10.8261	10.9695	11.0943	10.8388	10.9958	11.1075	8.52275	8.59808	10.8012	10.8864	10.9494	10.6652
	1.19065	0.0328906	-0.889498	-1.68414	Q9D8C4	Q9D8C4	IN35_MOUSE	Ifi35	Interferon-induced 35 kDa protein homolog	9.98205	10.5514	9.6062	10.5709	10.8092	9.81105	8.82339	8.21002	9.88145	9.94318	10.5716	8.56423
	0.453102	0.205434	-0.880403	-0.878248	P02788	P02788	TRFL_HUMAN	LTF	Lactotransferrin	13.6463	14.105	13.7406	14.6849	14.7166	12.193	14.1176	13.1281	14.4648	12.9018	14.122	9.0697
	1.55169	0.017017	-0.875655	-1.98458	Q9ERG0	Q9ERG0	LIMA1_MOUSE	Lima1	LIM domain and actin-binding protein 1	10.7156	11.1861	10.3883	11.1742	10.7721	10.8497	8.98438	9.0428	10.5371	10.0193	10.5092	10.7394
	1.07482	0.0426678	-0.865838	-1.56975	Q9DBU3	Q9DBU3	RIOK3_MOUSE	Riok3	Serine/threonine-protein kinase RIO3	10.2329	10.3755	10.6053	10.4601	10.6934	10.9259	9.72338	8.22622	10.7209	10.6454	10.2616	8.52044
	1.67271	0.0147445	-0.86332	-2.07327	Q60716	Q60716	P4HA2_MOUSE	P4ha2	Prolyl 4-hydroxylase subunit alpha-2	9.69946	9.81968	9.18656	9.88474	9.60156	8.86925	7.67767	9.26236	8.00105	9.24576	8.97635	8.71815
	1.67749	0.014853	-0.852089	-2.07041	Q9CRD4	Q9CRD4	DBND2_MOUSE	Dbndd2	Dysbindin domain-containing protein 2	10.4404	10.164	10.3964	10.3463	10.0888	10.3523	9.52346	10.2539	9.77891	8.02865	9.6374	9.45329
+	4.12924	0.00126316	-0.846914	-3.65879	O89020	O89020	AFAM_MOUSE	Afm	Afamin	11.4396	11.1732	11.248	11.3773	11.2979	11.7857	10.5937	10.3154	10.7291	10.3743	10.8934	10.3343
	1.42976	0.0215183	-0.844504	-1.87023	Q9Z108	Q9Z108	STAU1_MOUSE	Stau1	Double-stranded RNA-binding protein Staufen homolog 1	11.1051	11.0075	11.7013	11.3684	11.4709	11.0835	10.5984	10.7962	8.82185	10.5545	10.8067	11.0921
	1.38292	0.0233466	-0.84384	-1.83139	Q9CQB2	Q9CQB2	MCRI2_MOUSE	Mcrip2	MAPK regulated corepressor interacting protein 2	10.8777	10.8709	10.4284	10.4886	10.7013	10.8385	9.91591	10.0432	8.16096	10.138	10.325	10.5595
+	4.92488	0.000756757	-0.842481	-4.10115	P43025	P43025	TETN_MOUSE	Clec3b	Tetranectin	12.4911	12.2326	12.3134	12.307	12.6018	12.3562	11.7701	11.4548	11.2514	11.4088	11.8214	11.5408
+	4.36919	0.000888889	-0.840647	-3.78491	Q9CQY6	Q9CQY6	UQCC2_MOUSE	Uqcc2	Ubiquinol-cytochrome-c reductase complex assembly factor 2	12.7424	12.622	12.5035	12.9447	12.9939	12.7189	11.8351	11.991	11.8634	11.8366	11.6292	12.3263
+	6.17746	0.000324324	-0.839174	-4.75844	Q9DB60	Q9DB60	PXL2B_MOUSE	Prxl2b	Prostamide/prostaglandin F synthase	15.007	15.1854	15.0825	15.3325	15.2772	15.1422	14.5637	14.2911	14.1686	14.2846	14.2489	14.4348
	1.48705	0.0194988	-0.836416	-1.91244	Q78YZ6	Q78YZ6	SCOC_MOUSE	Scoc	Short coiled-coil protein	9.5223	9.2888	9.701	9.41477	9.32522	9.08257	9.89171	8.62094	8.17193	8.63135	8.56181	7.43842
+	3.95097	0.00138235	-0.833716	-3.53093	P31230	P31230	AIMP1_MOUSE	Aimp1	Aminoacyl tRNA synthase complex-interacting multifunctional protein 1	13.2003	13.0135	13.0389	13.3029	13.103	13.4132	12.2551	12.0803	12.1233	12.177	12.7284	12.7054
+	4.12341	0.0012562	-0.832411	-3.62811	Q3V009	Q3V009	TMED1_MOUSE	Tmed1	Transmembrane emp24 domain-containing protein 1	12.351	12.3981	12.5382	12.7651	12.7175	12.5512	11.3232	11.7404	12.0724	11.7617	11.5124	11.9165
+	2.96782	0.00277519	-0.831774	-2.93639	Q62351	Q62351	TFR1_MOUSE	Tfrc	Transferrin receptor protein 1	12.0657	12.3871	12.4514	12.0496	12.2342	12.3337	11.1054	11.0176	11.4849	11.1511	12.1041	11.668
+	4.09291	0.00130233	-0.826405	-3.59924	P97298	P97298	PEDF_MOUSE	Serpinf1	Pigment epithelium-derived factor	13.0511	12.8171	13.1244	13.1102	13.2325	12.8066	12.1665	12.5376	11.7489	12.3139	12.3096	12.1069
+	4.6904	0.000761905	-0.824183	-3.92938	Q9R059	Q9R059	FHL3_MOUSE	Fhl3	Four and a half LIM domains protein 3	17.3955	17.3022	17.2441	17.6689	17.2474	17.2948	16.4951	16.3906	16.3629	16.5333	16.4726	16.9533
+	5.88327	0.000744186	-0.823352	-4.55878	Q70IV5	Q70IV5	SYNEM_MOUSE	Synm	Synemin	15.5608	15.5957	15.605	15.7823	15.4298	15.4768	14.6939	14.6095	14.8399	14.6193	14.7307	15.017
+	4.83608	0.00075	-0.82078	-4.00101	Q61699	Q61699	HS105_MOUSE	Hsph1	Heat shock protein 105 kDa	12.4016	12.5284	12.3525	12.6622	12.6674	12.8313	11.6184	11.4811	11.9749	11.7243	11.8209	11.8992
	1.16395	0.0369513	-0.815307	-1.63223	Q80VJ2	Q80VJ2	SRA1_MOUSE	Sra1	Steroid receptor RNA activator 1	8.96369	9.87727	9.68143	10.2834	8.84578	10.0036	7.68539	7.8852	9.39265	9.22082	9.20369	9.37553
	1.59029	0.0170403	-0.814472	-1.98117	Q9QYE6	Q9QYE6	GOGA5_MOUSE	Golga5	Golgin subfamily A member 5	10.1201	10.2769	10.3896	10.3677	10.1439	10.2741	10.1982	10.0623	9.04914	8.77273	8.51301	10.09
	0.852083	0.073548	-0.814263	-1.33756	Q9QWL7	Q9QWL7	K1C17_MOUSE	Krt17	Keratin, type I cytoskeletal 17	10.5573	9.74508	9.26964	9.56027	8.66597	11.1192	10.1669	8.73128	7.56321	9.31738	9.439	8.81415
+	4.52358	0.000916667	-0.809383	-3.80488	Q8BMK4	Q8BMK4	CKAP4_MOUSE	Ckap4	Cytoskeleton-associated protein 4	13.1766	13.5355	13.3902	13.3229	13.89	13.4307	12.6358	12.5312	12.5172	12.7462	12.8559	12.6032
	1.24368	0.0321399	-0.803779	-1.69631	P28867	P28867	KPCD_MOUSE	Prkcd	Protein kinase C delta type	8.78597	9.55427	9.13251	10.162	9.682	10.5326	7.9947	9.29799	8.30933	9.7917	8.90233	8.73064
	1.69715	0.0151376	-0.803675	-2.05519	Q06770	Q06770	CBG_MOUSE	Serpina6	Corticosteroid-binding globulin	12.2704	12.262	11.9527	11.0238	11.252	11.5711	10.8786	10.9511	10.5895	10.304	11.7289	11.0578
+	2.39329	0.00564824	-0.803085	-2.53755	Q812A3	Q812A3	ANR23_MOUSE	Ankrd23	Ankyrin repeat domain-containing protein 23	9.75735	9.69913	9.89575	9.73516	9.3648	9.38159	8.45624	9.42558	9.26709	8.60502	9.05277	8.20857
+	2.57759	0.00470588	-0.80161	-2.65491	P62077	P62077	TIM8B_MOUSE	Timm8b	Mitochondrial import inner membrane translocase subunit Tim8 B	12.2102	12.1193	11.9537	12.5801	12.2039	12.5528	11.3334	10.8471	11.7671	11.1358	11.8532	11.8738
+	3.80426	0.00166038	-0.776817	-3.34403	Q99MN1	Q99MN1	SYK_MOUSE	Kars1	Lysine--tRNA ligase	13.4831	13.5511	13.4269	13.6186	13.5659	13.6213	12.4224	12.4084	12.755	12.7827	13.1026	13.1348
+	4.06166	0.00153846	-0.769255	-3.46965	Q00897	P07758;Q00896;Q00897;Q00898;P22599	A1AT4_MOUSE	Serpina1d	Alpha-1-antitrypsin 1-4	19.1169	18.6459	18.8669	19.121	19.2123	19.2802	18.341	18.1141	18.481	18.4479	18.0517	18.1919
+	5.37203	0.000685714	-0.766993	-4.1355	O08808	O08808	DIAP1_MOUSE	Diaph1	Protein diaphanous homolog 1	13.1701	13.4252	13.4237	13.6605	13.5677	13.3526	12.7223	12.4656	12.6376	12.6196	12.7386	12.8141
+	4.76987	0.000956522	-0.766977	-3.83506	Q91Z38	Q91Z38	TTC1_MOUSE	Ttc1	Tetratricopeptide repeat protein 1	11.9173	12.0939	11.8268	12.0616	11.9209	12.0177	10.8373	11.3166	11.1814	11.1654	11.217	11.5186
+	3.36631	0.00233816	-0.765898	-3.08008	Q8R010	Q8R010	AIMP2_MOUSE	Aimp2	Aminoacyl tRNA synthase complex-interacting multifunctional protein 2	12.7665	12.8893	12.8625	12.9103	12.6834	13.0478	11.6652	11.9279	12.0486	11.9142	12.5358	12.4727
+	4.37301	0.001216	-0.762707	-3.62042	Q8BWA5	Q8BWA5	KLH31_MOUSE	Klhl31	Kelch-like protein 31	13.8329	13.5915	13.8336	13.7352	13.755	13.8798	12.8388	12.9575	12.8341	12.7792	13.3674	13.2747
	0.644719	0.125312	-0.761132	-1.10189	Q8K4F0	Q8K4F0	CD226_MOUSE	Cd226	CD226 antigen	11.2029	12.4337	11.2175	12.1472	11.8219	11.7498	11.7422	8.2583	11.5938	11.4336	11.1972	11.781
+	2.80432	0.00416993	-0.755144	-2.73857	Q91XD7	Q91XD7	CREL1_MOUSE	Creld1	Protein disulfide isomerase Creld1	10.6986	11.4912	10.9593	11.3446	11.1109	11.1271	9.83601	10.6784	10.6715	10.1395	10.4103	10.4651
	1.63074	0.0173795	-0.750002	-1.97025	Q9QYF9	Q9QYF9	NDRG3_MOUSE	Ndrg3	Protein NDRG3	11.161	11.5736	11.2345	11.4488	11.6861	10.9651	11.0287	9.45922	10.6894	10.4205	10.6933	11.2779
+	4.58642	0.00109735	-0.744526	-3.68676	D3Z7P3	D3Z7P3	GLSK_MOUSE	Gls	Glutaminase kidney isoform, mitochondrial	12.7497	13.2206	12.7139	13.1191	12.9009	12.8296	12.2724	11.9685	12.1788	12.1878	12.3772	12.0819
	1.59911	0.0184627	-0.742863	-1.94223	Q99K01	Q99K01	PDXD1_MOUSE	Pdxdc1	Pyridoxal-dependent decarboxylase domain-containing protein 1	11.2835	10.8208	11.333	11.6645	11.1709	11.0625	9.19704	10.8445	10.727	10.6884	10.67	10.7512
	0.927558	0.0650751	-0.740454	-1.38885	Q8BHF7	Q8BHF7	PGPS1_MOUSE	Pgs1	CDP-diacylglycerol--glycerol-3-phosphate 3-phosphatidyltransferase, mitochondrial	9.64325	9.81802	8.81547	8.15725	9.61277	10.1312	8.73009	8.39401	8.26095	8.97706	7.54458	9.82854
	2.00219	0.0104801	-0.740113	-2.2205	Q3KQJ0	Q3KQJ0	TMM69_MOUSE	Tmem69	Transmembrane protein 69	9.05234	9.95905	9.1374	9.70813	9.6953	9.93304	8.79835	8.13013	8.63045	9.15477	9.15639	9.1745
+	2.26228	0.00777489	-0.738432	-2.3873	Q61398	Q61398	PCOC1_MOUSE	Pcolce	Procollagen C-endopeptidase enhancer 1	12.7946	12.8935	13.084	12.8781	13.0645	12.5079	11.9174	12.5992	11.2971	12.26	12.4378	12.2805
+	5.73195	0.000721311	-0.736697	-4.21168	Q8K0D5	Q8K0D5	EFGM_MOUSE	Gfm1	Elongation factor G, mitochondrial	13.3522	13.2908	13.2922	13.5937	13.5969	13.3575	12.7011	12.5537	12.5475	12.6523	12.8006	12.8081
	1.40016	0.0258821	-0.730862	-1.78527	Q8BQ47	Q8BQ47	CNPY4_MOUSE	Cnpy4	Protein canopy homolog 4	9.64746	9.8157	10.0699	10.0052	10.0271	9.5939	8.9964	7.83393	9.58948	8.91248	9.6655	9.77631
	0.703212	0.109376	-0.728658	-1.15931	Q61268	Q61268	APOC4_MOUSE	Apoc4	Apolipoprotein C-IV	10.1844	9.86968	10.0434	10.2235	10.1981	10.2928	9.11291	10.4772	10.7618	10.1554	7.47435	8.45839
+	2.07874	0.00968116	-0.728169	-2.25959	B1AVZ0	B1AVZ0	UPP_MOUSE	Uprt	Uracil phosphoribosyltransferase homolog	9.9867	9.48648	10.0166	10.1229	10.0486	10.0115	9.38477	8.66042	9.89064	8.6566	9.54778	9.16355
+	3.39225	0.00257143	-0.727619	-3.03035	O09117	O09117	SYPL1_MOUSE	Sypl1	Synaptophysin-like protein 1	15.4227	15.1021	14.978	15.4204	15.2823	15.48	14.4178	14.1201	14.4948	14.6362	14.7218	14.9291
+	4.75493	0.00107407	-0.727306	-3.72602	P56695	P56695	WFS1_MOUSE	Wfs1	Wolframin	13.8138	14.0306	14.1571	14.247	14.0631	14.1242	13.4154	13.3991	13.3058	13.4884	13.0002	13.463
+	2.63972	0.00517452	-0.723098	-2.59946	Q91V16	Q91V16	ETFR1_MOUSE	Etfrf1	Electron transfer flavoprotein regulatory factor 1	11.7779	12.1846	11.7656	11.6116	11.7905	11.7118	10.4123	11.1913	11.235	11.5283	10.873	11.2635
+	2.83597	0.00413665	-0.721293	-2.71089	Q61247	Q61247	A2AP_MOUSE	Serpinf2	Alpha-2-antiplasmin	13.5304	13.3636	13.5512	13.7433	13.4168	13.757	12.5714	13.2936	13.2384	12.9496	12.525	12.4565
	0.833204	0.0819404	-0.720501	-1.29104	Q9CZ83	Q9CZ83	RM55_MOUSE	Mrpl55	39S ribosomal protein L55, mitochondrial	11.2377	10.9132	11.2231	10.7832	11.0696	11.6762	8.37854	10.4655	10.7796	10.8051	11.5765	10.5748
	0.578206	0.152223	-0.71779	-1.01572	Q8CF89	Q8CF89	TAB1_MOUSE	Tab1	TGF-beta-activated kinase 1 and MAP3K7-binding protein 1	7.86247	9.74338	10.5169	9.58909	9.96809	9.72983	8.22935	6.73668	9.75791	9.18932	9.83441	9.35531
+	2.67962	0.00505322	-0.713639	-2.61033	Q9Z247	Q9Z247	FKBP9_MOUSE	Fkbp9	Peptidyl-prolyl cis-trans isomerase FKBP9	11.798	11.7212	11.755	12.0288	12.18	11.7305	11.5692	11.2727	10.517	11.023	11.4773	11.0726
+	2.88691	0.00419169	-0.712375	-2.72699	Q8K4F5	Q8K4F5	ABHDB_MOUSE	Abhd11	Protein ABHD11	12.7125	12.3093	12.2625	12.8217	12.3717	12.7924	11.7545	11.659	11.8897	11.8672	11.4683	12.3572
	1.65524	0.018043	-0.706855	-1.9564	P06684	P06684	CO5_MOUSE	C5	Complement C5	9.83627	10.9239	9.69351	10.1979	10.4636	10.3229	9.91313	9.28713	10.0772	9.82626	9.05571	9.03753
+	3.75082	0.00210989	-0.705773	-3.17794	Q8VBT1	Q8VBT1	TXLNB_MOUSE	Txlnb	Beta-taxilin	14.24	14.1624	14.3285	14.27	14.2746	14.294	13.4468	13.478	13.5866	13.1025	13.9629	13.7581
+	4.26758	0.00156164	-0.705624	-3.43535	P31001	P31001	DESM_MOUSE	Des	Desmin	18.873	19.0066	18.9288	19.3167	19.2257	19.3206	18.2173	18.2815	18.4674	18.2977	18.6098	18.564
+	3.70956	0.00219895	-0.702659	-3.1506	P08074	P08074	CBR2_MOUSE	Cbr2	Carbonyl reductase [NADPH] 2	13.5539	13.8428	13.5636	14.1304	13.9247	14.0254	12.9311	13.0565	13.3269	13.2621	12.9383	13.3099
	0.467304	0.206921	-0.700529	-0.874982	Q9Z1R3	Q9Z1R3	APOM_MOUSE	Apom	Apolipoprotein M	10.1118	10.1602	7.90419	10.7909	8.27826	10.7366	8.39697	7.56809	10.2469	10.0211	9.70439	7.84138
	1.81989	0.0149054	-0.70048	-2.06398	Q9D0I4	Q9D0I4	STX17_MOUSE	Stx17	Syntaxin-17	11.9724	11.8961	11.7708	11.4086	11.9133	11.7725	10.9629	10.1856	11.591	11.6134	10.8113	11.3667
+	3.21565	0.00288889	-0.700085	-2.88797	Q8R3U1	Q8R3U1	PLAT3_MOUSE	Plaat3	Phospholipase A and acyltransferase 3	13.4792	13.5467	13.2487	13.6542	13.4743	13.0607	12.6846	12.8544	12.629	12.2505	12.7745	13.0703
	0.705562	0.110933	-0.698742	-1.15397	Q9CWU4	Q9CWU4	CA052_MOUSE		UPF0690 protein C1orf52 homolog	7.83015	9.52451	8.40696	8.6257	8.11039	8.38564	7.11228	9.6378	8.62237	7.0611	7.19492	7.06243
	0.854395	0.0794243	-0.697927	-1.30415	Q6PDH0	Q6PDH0	PHLB1_MOUSE	Phldb1	Pleckstrin homology-like domain family B member 1	10.2812	10.6597	9.70212	10.9177	11.054	10.7006	10.8835	9.63462	10.202	9.67867	10.5322	8.19691
	0.633037	0.133414	-0.696587	-1.07427	P35908	P35908	K22E_HUMAN	KRT2	Keratin, type II cytoskeletal 2 epidermal	12.1411	12.9875	11.2372	12.0881	12.7662	14.2935	12.0897	11.2948	11.186	13.4231	12.0655	11.2752
	1.51909	0.0225372	-0.695184	-1.85084	Q6P1H6	Q6P1H6	ANKL2_MOUSE	Ankle2	Ankyrin repeat and LEM domain-containing protein 2	9.64144	9.72265	9.7046	10.1788	9.16678	9.91843	8.51833	8.63833	9.64165	9.47418	9.54256	8.34652
+	6.0808	0.000733333	-0.695021	-4.21805	Q6PB66	Q6PB66	LPPRC_MOUSE	Lrpprc	Leucine-rich PPR motif-containing protein, mitochondrial	14.5115	14.3764	14.6068	14.77	14.7591	14.6378	13.9028	13.9156	13.8434	13.9404	13.8929	13.9962
	1.44142	0.0253858	-0.694056	-1.79322	P07309	P07309	TTHY_MOUSE	Ttr	Transthyretin	15.9675	14.6969	16.0454	16.0506	15.4218	16.3193	14.8858	14.6343	15.621	14.8438	15.4064	14.9458
	1.43538	0.0257101	-0.693429	-1.78832	O70305	O70305	ATX2_MOUSE	Atxn2	Ataxin-2	11.2587	10.9517	10.8535	10.8664	10.9528	10.8787	8.96843	10.6581	10.5148	10.0484	10.8371	10.5744
+	4.19079	0.00164103	-0.689506	-3.35996	Q80XN0	Q80XN0	BDH_MOUSE	Bdh1	D-beta-hydroxybutyrate dehydrogenase, mitochondrial	16.4014	16.3821	16.5237	16.8273	16.8364	16.5665	16.0563	15.6155	16.0509	15.9232	15.905	15.8495
	1.85483	0.0146902	-0.688129	-2.07615	P07091	P07091	S10A4_MOUSE	S100a4	Protein S100-A4	12.6267	12.5376	12.7284	12.6754	11.9824	12.5072	12.0712	11.7162	12.4991	11.9592	11.0046	11.6786
+	2.71763	0.00516164	-0.687096	-2.59532	Q8BXR9	Q8BXR9	OSBL6_MOUSE	Osbpl6	Oxysterol-binding protein-related protein 6	11.4545	11.0887	11.0675	10.5844	10.958	10.6371	10.197	9.83635	10.2894	10.3773	10.4916	10.4759
	0.828894	0.0850904	-0.687058	-1.27569	P05784	P05784	K1C18_MOUSE	Krt18	Keratin, type I cytoskeletal 18	11.1662	9.19586	9.19077	11.2754	10.083	9.04352	9.58302	9.22251	9.59942	9.29896	9.43452	8.69409
+	3.86229	0.00203352	-0.685287	-3.19083	Q3V132	Q3V132	ADT4_MOUSE	Slc25a31	ADP/ATP translocase 4	12.8541	12.899	13.0814	13.3311	13.0939	13.2739	12.2211	12.5297	12.5426	12.66	12.3326	12.1358
+	3.10063	0.00371331	-0.67868	-2.79053	Q9CX30	Q9CX30	YIF1B_MOUSE	Yif1b	Protein YIF1B	11.35	11.2895	11.3993	11.6198	11.6785	11.483	10.7598	10.7456	10.3207	10.8112	10.7977	11.3131
+	4.13463	0.0017037	-0.674153	-3.29664	Q9CRB8	Q9CRB8	MTFP1_MOUSE	Mtfp1	Mitochondrial fission process protein 1	13.5159	12.9386	13.4359	13.5198	13.1998	13.1992	12.4951	12.5363	12.7167	12.555	12.6915	12.7697
+	2.43625	0.00726622	-0.671804	-2.4148	A2ALK8	A2ALK8	PTN3_MOUSE	Ptpn3	Tyrosine-protein phosphatase non-receptor type 3	9.92968	10.6336	10.4968	10.2675	11.1042	10.5207	9.91541	9.75081	9.6458	9.95282	9.57498	10.0817
	1.38916	0.0290244	-0.671219	-1.73921	Q99N84	Q99N84	RT18B_MOUSE	Mrps18b	28S ribosomal protein S18b, mitochondrial	11.3656	10.8857	10.4667	10.7603	10.8613	11.5381	10.2489	9.58934	9.92244	10.0987	10.9862	11.0048
+	3.25907	0.00295714	-0.670831	-2.85928	Q3THS6	Q3THS6	METK2_MOUSE	Mat2a	S-adenosylmethionine synthase isoform type-2	13.5449	12.9667	12.8923	13.1899	13.4979	13.2024	12.4829	12.534	12.4552	12.265	12.7588	12.7731
+	3.7604	0.00237186	-0.668981	-3.1058	P97379	P97379	G3BP2_MOUSE	G3bp2	Ras GTPase-activating protein-binding protein 2	12.0891	12.1046	11.9248	12.1336	11.8265	11.9104	11.4942	11.0135	11.0833	11.2551	11.6523	11.4768
+	2.68621	0.00552727	-0.668609	-2.5512	Q9CRB6	Q9CRB6	TPPP3_MOUSE	Tppp3	Tubulin polymerization-promoting protein family member 3	13.6666	14.007	13.8711	13.6986	13.8112	14.2104	12.6632	13.0219	13.2709	13.2998	13.316	13.6814
+	3.69649	0.00233175	-0.666883	-3.07023	P99028	P99028	QCR6_MOUSE	Uqcrh	Cytochrome b-c1 complex subunit 6, mitochondrial	17.2781	17.0525	16.9571	17.1295	17.1299	16.8693	16.1001	16.4003	16.282	16.3265	16.4646	16.8416
	0.301251	0.341628	-0.665451	-0.633569	Q8R3P0	Q8R3P0	ACY2_MOUSE	Aspa	Aspartoacylase	7.78944	10.7161	10.647	11.0696	7.43549	10.784	8.36558	7.60794	6.95058	10.5982	10.4403	10.4864
+	4.81395	0.00129231	-0.663751	-3.57765	P16045	P16045	LEG1_MOUSE	Lgals1	Galectin-1	16.2272	16.2786	16.221	16.3702	16.6044	16.51	15.6478	15.6804	15.5819	15.9509	15.6016	15.7665
+	4.14086	0.00168047	-0.662968	-3.27256	P97355	P97355	SPSY_MOUSE	Sms	Spermine synthase	14.0958	14.0225	14.2142	14.4141	14.2289	13.9857	13.5675	13.4592	13.4599	13.477	13.2086	13.8112
+	3.03713	0.00418006	-0.662393	-2.7296	Q3U276	Q3U276	SDHF1_MOUSE	Sdhaf1	Succinate dehydrogenase assembly factor 1, mitochondrial	11.4259	10.9117	11.2113	11.2725	11.0224	11.6129	10.5514	10.6311	10.1705	10.5161	10.8389	10.7744
+	3.12636	0.00387838	-0.661975	-2.77517	A2AWP8	A2AWP8	ARGAL_MOUSE	Arhgef10l	Rho guanine nucleotide exchange factor 10-like protein	11.3481	11.5683	11.4519	11.5841	11.4355	11.3657	11.0696	10.7835	10.5917	11.2867	10.6305	10.4197
	0.528499	0.178531	-0.661624	-0.944897	Q8CCN5	Q8CCN5	BCAS3_MOUSE	Bcas3	BCAS3 microtubule associated cell migration factor	10.5102	9.51765	8.4631	10.3643	10.0218	9.86074	8.25311	8.44274	10.3708	7.36285	10.1392	10.1993
	1.1688	0.0432797	-0.661468	-1.56351	O08573	O08573	LEG9_MOUSE	Lgals9	Galectin-9	8.99866	8.52623	9.84851	8.72008	9.51517	8.50347	7.3933	8.20522	8.89583	8.26015	8.93871	8.45011
	1.6148	0.0203135	-0.66066	-1.89179	Q8R216	Q8R216	SIR4_MOUSE	Sirt4	NAD-dependent protein lipoamidase sirtuin-4, mitochondrial	10.6354	10.4304	10.6129	9.62186	10.6122	10.3409	9.47682	10.4061	9.20744	9.54751	9.46069	10.1911
+	4.04279	0.00185311	-0.660243	-3.22038	Q59J78	Q59J78	NDUF2_MOUSE	Ndufaf2	NADH dehydrogenase [ubiquinone] 1 alpha subcomplex assembly factor 2	13.2279	13.121	13.2808	13.344	13.3313	13.0685	12.9135	12.5463	12.1899	12.5907	12.6252	12.5464
+	2.36804	0.00833755	-0.659574	-2.35983	Q00896	P07758;Q00896	A1AT3_MOUSE	Serpina1c	Alpha-1-antitrypsin 1-3	16.039	15.1802	15.7995	16.125	16.0204	16.2438	15.2622	15.0982	15.5336	15.4661	15.014	15.0765
	1.74323	0.0171953	-0.659157	-1.97659	Q8C8R3	Q8C8R3	ANK2_MOUSE	Ank2	Ankyrin-2	10.1343	10.1209	10.4332	10.6369	10.1184	11.1223	9.07512	9.56841	10.0409	10.0547	9.71218	10.1598
	1.17567	0.0429228	-0.658679	-1.56744	Q8BR63	Q8BR63	F177A_MOUSE	Fam177a1	Protein FAM177A1	9.7202	8.78234	8.82258	9.93232	10.1897	9.36549	8.99217	9.04566	9.35164	9.08288	7.90787	8.48038
	1.43952	0.0271726	-0.657578	-1.76651	Q9R000	Q9R000	ITBP2_MOUSE	Itgb1bp2	Integrin beta-1-binding protein 2	10.1759	9.76019	10.0742	9.9754	9.05818	10.3207	10.0429	8.7481	9.20104	8.72338	9.23682	9.46687
+	3.33909	0.00289855	-0.65725	-2.8745	P98156	P98156	VLDLR_MOUSE	Vldlr	Very low-density lipoprotein receptor	12.1593	11.7562	11.9122	12.0849	11.8017	11.8494	11.445	11.1298	11.0578	11.03	11.2275	11.7302
+	3.66064	0.00256	-0.656174	-3.03009	Q6ZWZ2	Q6ZWZ2	UB2R2_MOUSE	Ube2r2	Ubiquitin-conjugating enzyme E2 R2	12.8253	12.8632	12.8847	12.8459	13.0056	12.6503	11.7702	12.1098	12.2007	12.2042	12.274	12.5792
	0.763717	0.100451	-0.6556	-1.20079	P70387	P70387	HFE_MOUSE	Hfe	Hereditary hemochromatosis protein homolog	10.0203	10.2028	8.76904	9.34065	9.11756	8.96849	8.05896	8.35297	8.78453	9.9502	7.62516	9.71334
	0.623916	0.139218	-0.655526	-1.05392	Q64327	Q64327	MEA1_MOUSE	Mea1	Male-enhanced antigen 1	7.85026	10.0439	8.54314	9.11746	10.5443	8.92329	8.34356	9.36097	7.56311	7.72628	9.53897	8.55634
+	3.09798	0.00414667	-0.655071	-2.74842	Q3UVK0	Q3UVK0	ERMP1_MOUSE	Ermp1	Endoplasmic reticulum metallopeptidase 1	10.5795	11.0419	10.8176	11.1047	11.1215	11.2548	9.97268	10.1827	10.6021	10.5052	10.2729	10.454
+	2.68362	0.00581454	-0.654678	-2.52925	Q8R086	Q8R086	SUOX_MOUSE	Suox	Sulfite oxidase, mitochondrial	11.7667	11.4188	11.9598	12.3431	11.8572	12.0078	10.8705	11.1034	11.5619	11.2683	11.1987	11.4227
	1.94468	0.013964	-0.65439	-2.10093	P01831	P01831	THY1_MOUSE	Thy1	Thy-1 membrane glycoprotein	12.7858	13.0134	13.0194	13.2793	13.087	13.4456	11.5419	12.8616	12.5928	12.6726	12.5631	12.4723
+	4.17357	0.00170115	-0.650214	-3.25604	Q91YJ5	Q91YJ5	IF2M_MOUSE	Mtif2	Translation initiation factor IF-2, mitochondrial	11.7125	12.0001	11.4277	11.8832	11.833	11.9087	10.9938	11.2352	11.1166	11.3695	11.0684	11.0804
	0.364259	0.281559	-0.649841	-0.726777	P29788	P29788	VTNC_MOUSE	Vtn	Vitronectin	12.1437	12.1942	12.2533	12.5501	12.8941	12.6906	12.1709	12.8441	12.7375	12.8858	12.2567	7.93182
	1.39263	0.0299879	-0.648668	-1.7262	Q8BV13	Q8BV13	CSN7B_MOUSE	Cops7b	COP9 signalosome complex subunit 7b	10.7586	11.218	9.97206	10.685	10.6032	10.0622	10.1415	9.26591	9.51305	9.67819	10.2797	10.5288
+	3.65589	0.00264935	-0.645804	-3.00553	Q07076	Q07076	ANXA7_MOUSE	Anxa7	Annexin A7	14.4424	14.6096	14.5912	15.057	15.0097	14.8038	14.087	13.971	14.3314	14.1864	14.0808	13.9825
+	3.0954	0.00418065	-0.645546	-2.73021	Q9CXW3	Q9CXW3	CYBP_MOUSE	Cacybp	Calcyclin-binding protein	11.7832	11.9006	11.96	11.9765	11.744	11.8096	11.0108	10.8338	11.5182	11.0156	11.6504	11.2717
+	3.76887	0.00237037	-0.645538	-3.05828	Q8BYM8	Q8BYM8	SYCM_MOUSE	Cars2	Probable cysteine--tRNA ligase, mitochondrial	11.4415	11.4513	11.574	12.0162	11.8733	11.6639	11.0003	10.9683	11.0749	10.7894	11.1188	11.1954
+	4.27011	0.00167273	-0.645434	-3.28728	P62897	P62897	CYC_MOUSE	Cycs	Cytochrome c, somatic	18.5839	18.4796	18.1788	18.481	18.516	18.1725	17.6643	17.5231	17.7832	17.7833	17.8026	17.9826
+	2.84842	0.00511111	-0.644911	-2.60189	Q99JT9	Q99JT9	MTND_MOUSE	Adi1	1,2-dihydroxy-3-keto-5-methylthiopentene dioxygenase	12.4658	12.1767	12.0365	12.4791	12.3281	11.8701	11.9944	11.4386	11.2296	11.6922	11.6915	11.4406
	1.20125	0.0417401	-0.643443	-1.57874	O35621	O35621	PMM1_MOUSE	Pmm1	Phosphomannomutase 1	9.53387	9.42274	9.99915	9.92209	9.89625	8.95559	8.80338	8.6968	9.13389	8.75618	10.1665	8.31227
+	2.88607	0.00501408	-0.641935	-2.61662	Q9EPK6	Q9EPK6	SIL1_MOUSE	Sil1	Nucleotide exchange factor SIL1	11.1674	10.8294	10.8317	10.9466	10.7175	10.6213	10.3887	9.99374	10.6621	10.239	10.1785	9.8001
+	4.86202	0.00140146	-0.63914	-3.52501	Q8VIM9	Q8VIM9	IRGQ_MOUSE	Irgq	Immunity-related GTPase family Q protein	11.7452	12.191	12.0536	12.0271	12.0982	11.8641	11.4356	11.4882	11.3728	11.1839	11.4041	11.2597
+	6.58179	0.000738462	-0.638444	-4.18404	P08113	P08113	ENPL_MOUSE	Hsp90b1	Endoplasmin	14.9824	15.1131	14.9444	15.1754	15.1287	15.0972	14.3087	14.4302	14.4362	14.3645	14.5095	14.5614
+	4.28763	0.00167059	-0.636702	-3.27218	Q9JK48	Q9JK48	SHLB1_MOUSE	Sh3glb1	Endophilin-B1	12.9435	13.2392	13.015	13.2355	13.2217	13.0019	12.3052	12.347	12.6115	12.2834	12.553	12.7366
	0.664265	0.12824	-0.63629	-1.09239	Q9JLM8	Q9JLM8	DCLK1_MOUSE	Dclk1	Serine/threonine-protein kinase DCLK1	9.8369	10.4018	9.52086	8.51685	10.4893	9.56365	8.05598	9.37413	10.0172	7.76615	9.56414	9.73398
	2.11318	0.0114417	-0.633377	-2.1796	Q8VEA4	Q8VEA4	MIA40_MOUSE	Chchd4	Mitochondrial intermembrane space import and assembly protein 40	12.8524	12.8363	12.8919	13.4118	13.1433	13.2653	11.7278	12.779	12.6874	12.5486	12.2046	12.6534
+	5.42103	0.00106422	-0.631419	-3.72558	Q6P9Q4	Q6P9Q4	FHOD1_MOUSE	Fhod1	FH1/FH2 domain-containing protein 1	13.9074	13.8356	13.8563	14.1733	14.0701	14.0376	13.3726	13.1585	13.3185	13.4415	13.3617	13.439
	0.992513	0.0636375	-0.629479	-1.40088	O70503	O70503	DHB12_MOUSE	Hsd17b12	Very-long-chain 3-oxoacyl-CoA reductase	9.45037	9.37249	9.36273	9.63166	9.47359	10.0268	7.69525	9.24482	9.19877	8.13358	9.52655	9.74183
+	4.64308	0.00160526	-0.629001	-3.40321	Q921U8	Q921U8	SMTN_MOUSE	Smtn	Smoothelin	12.9437	13.3273	13.076	13.0115	12.8603	13.1728	12.3482	12.5379	12.2955	12.3753	12.4394	12.6212
+	6.72593	0.00075	-0.628906	-4.19231	Q91ZU6	Q91ZU6	DYST_MOUSE	Dst	Dystonin	15.3933	15.3749	15.3983	15.4996	15.4066	15.2601	14.758	14.7297	14.6436	14.6844	14.8858	14.8579
	1.62933	0.0214058	-0.62783	-1.8735	Q3UH66	Q3UH66	WNK2_MOUSE	Wnk2	Serine/threonine-protein kinase WNK2	9.94046	9.52826	10.4196	9.14261	9.85014	9.09793	8.53408	9.18704	9.30712	9.09231	8.9622	9.12931
	0.623896	0.141789	-0.627737	-1.04645	Q91W96	Q91W96	APC4_MOUSE	Anapc4	Anaphase-promoting complex subunit 4	9.97072	10.2684	10.9418	9.7868	11.4672	10.1928	8.07875	10.7164	10.3036	9.36499	9.53196	10.8655
+	4.33096	0.00167442	-0.627198	-3.26559	Q8CC36	Q8CC36	CDNF_MOUSE	Cdnf	Cerebral dopamine neurotrophic factor	13.4045	13.5423	13.4771	13.6302	13.5465	13.3147	12.8489	12.7313	12.8557	12.6449	12.8541	13.2172
+	2.51188	0.00766013	-0.625884	-2.3938	Q8BLU2	Q8BLU2	MT21C_MOUSE	Mettl21c	Protein-lysine methyltransferase METTL21C	11.065	10.9729	11.3494	11.4635	11.8919	11.2426	11.0325	10.6925	10.51	10.726	10.426	10.8431
+	4.85265	0.00152113	-0.62486	-3.47732	P38647	P38647	GRP75_MOUSE	Hspa9	Stress-70 protein, mitochondrial	17.2292	17.4379	17.222	17.5936	17.5374	17.4004	16.6208	16.7795	16.7765	16.7777	16.7275	16.9894
+	3.15051	0.00415047	-0.624686	-2.71925	Q9D125	Q9D125	RT25_MOUSE	Mrps25	28S ribosomal protein S25, mitochondrial	10.9269	10.9764	10.6494	11.2115	10.8481	11.1464	10.4596	10.3724	9.99173	10.0935	10.4635	10.6299
+	3.39117	0.00323944	-0.623385	-2.83255	Q9D924	Q9D924	ISCA1_MOUSE	Isca1	Iron-sulfur cluster assembly 1 homolog, mitochondrial	12.5995	12.5874	12.4907	12.6291	12.5773	12.4694	12.2017	11.5723	12.1795	11.6122	11.9017	12.1457
	1.77409	0.0178501	-0.623235	-1.96255	Q5F2E7	Q5F2E7	NUFP2_MOUSE	Nufip2	Nuclear fragile X mental retardation-interacting protein 2	10.1501	10.5249	9.34844	10.4126	10.393	10.5926	9.34268	9.45208	9.95906	9.85082	9.72872	9.34889
	1.9516	0.0148314	-0.621847	-2.07039	P56501	P56501	UCP3_MOUSE	Ucp3	Mitochondrial uncoupling protein 3	11.59	11.6067	11.3601	12.1611	11.9543	11.7829	11.4297	11.2804	11.1404	11.2901	10.329	11.2544
+	2.31507	0.00933333	-0.620607	-2.27872	O70274	O70274;Q63739	TP4A2_MOUSE	Ptp4a2	Protein tyrosine phosphatase type IVA 2	11.3611	11.4252	11.4585	11.4994	11.5809	11.3099	11.2392	10.9041	10.079	10.6616	11.0911	10.9364
+	2.41893	0.00851303	-0.619007	-2.33356	P07724	P07724	ALBU_MOUSE	Alb	Albumin	19.8494	19.6203	19.5754	19.5894	19.7024	19.9622	18.7177	18.5764	19.1312	19.3614	19.2824	19.5158
	0.351554	0.294582	-0.618995	-0.704494	P97473	P97473	TRBP2_MOUSE	Tarbp2	RISC-loading complex subunit TARBP2	10.418	8.0077	7.19036	10.6063	10.2747	10.3591	8.17191	8.11437	8.88782	7.40197	10.3816	10.1845
+	3.70399	0.00281482	-0.61887	-2.96775	Q9D6R2	Q9D6R2	IDH3A_MOUSE	Idh3a	Isocitrate dehydrogenase [NAD] subunit alpha, mitochondrial	19.2335	19.108	19.1702	19.5648	19.4222	19.45	18.5127	18.515	18.7315	18.7333	18.6965	19.0466
+	4.50821	0.00168944	-0.617731	-3.31418	Q9DB16	Q9DB16	CB39L_MOUSE	Cab39l	Calcium-binding protein 39-like	14.4721	14.2247	14.2441	14.5697	14.6325	14.3687	13.6903	13.6737	13.7283	13.8165	13.9004	13.9961
	2.12171	0.0120129	-0.61716	-2.16499	P56213	P56213	ALR_MOUSE	Gfer	FAD-linked sulfhydryl oxidase ALR	11.5269	11.9251	12.1858	12.4781	12.4926	12.4539	11.6529	11.2477	11.8747	11.7304	11.3787	11.4751
+	2.27983	0.0097307	-0.616572	-2.25371	P0C0A3	P0C0A3	CHMP6_MOUSE	Chmp6	Charged multivesicular body protein 6	11.0542	11.4763	10.8706	11.254	10.8305	10.8329	10.7626	10.2556	10.3092	10.6647	9.9163	10.7105
	0.352267	0.294199	-0.615826	-0.705113	Q922U2	Q922U2	K2C5_MOUSE	Krt5	Keratin, type II cytoskeletal 5	8.43401	10.821	7.70936	10.4571	9.35268	12.1995	8.72009	9.32635	8.19462	10.8063	9.57885	8.65249
	0.966399	0.0679767	-0.615744	-1.37172	Q3U487	Q3U487	HECD3_MOUSE	Hectd3	E3 ubiquitin-protein ligase HECTD3	10.0254	9.92984	9.85436	9.64883	9.71377	9.32056	7.59851	9.50944	9.59217	8.85967	9.41706	9.82145
	0.514766	0.187344	-0.615289	-0.918471	P13439	P13439	UMPS_MOUSE	Umps	Uridine 5'-monophosphate synthase	11.4754	10.582	10.038	10.6448	10.1568	10.9745	9.70468	10.8601	10.797	10.8585	10.4044	7.55511
+	2.67402	0.00673882	-0.613925	-2.46105	Q9CXX9	Q9CXX9	CUED2_MOUSE	Cuedc2	CUE domain-containing protein 2	10.7652	10.8769	10.3507	10.8437	10.8549	10.634	9.91845	10.0361	9.62738	10.3462	10.4389	10.2748
	0.794937	0.0974721	-0.612939	-1.21572	Q9D1L9	Q9D1L9	LTOR5_MOUSE	Lamtor5	Ragulator complex protein LAMTOR5	10.3527	9.76542	10.2108	10.2553	9.97008	9.88893	7.58125	9.78054	9.54591	10.3311	9.9192	9.60752
+	4.10072	0.00232653	-0.612567	-3.1276	Q8CGC7	Q8CGC7	SYEP_MOUSE	Eprs1	Bifunctional glutamate/proline--tRNA ligase	15.0957	14.9919	15.1847	14.988	14.9852	14.988	14.4975	14.1948	14.4168	14.154	14.5762	14.7188
+	5.29977	0.00125984	-0.612262	-3.61213	P83741	P83741	WNK1_MOUSE	Wnk1	Serine/threonine-protein kinase WNK1	12.0238	12.0771	11.9712	12.1361	11.9922	12.1097	11.2662	11.3656	11.7025	11.3237	11.4891	11.4893
+	2.85038	0.00552185	-0.61137	-2.54653	Q9CR67	Q9CR67	TMM33_MOUSE	Tmem33	Transmembrane protein 33	11.3725	11.6707	11.3519	11.6684	11.3908	11.5651	11.1829	10.8239	11.1318	10.5459	10.5144	11.1523
	1.40642	0.0312229	-0.611279	-1.70824	O70306	O70306	TBX15_MOUSE	Tbx15	T-box transcription factor TBX15	9.72781	10.1697	10.0993	10.6295	10.3369	10.283	8.75599	10.1208	10.1258	9.30574	9.31755	9.9526
	0.80117	0.0965955	-0.611119	-1.22091	P54227	P54227	STMN1_MOUSE	Stmn1	Stathmin	10.592	10.1986	10.0776	10.3978	10.3358	10.8954	8.75552	10.8913	10.3915	8.59145	10.3362	9.86461
+	2.84765	0.00556122	-0.610573	-2.54378	Q99P31	Q99P31	HPBP1_MOUSE	Hspbp1	Hsp70-binding protein 1	11.9948	11.8642	12.1057	12.308	12.1481	12.1395	11.4312	11.0901	11.5767	11.2261	11.6149	11.9578
+	3.73403	0.00275807	-0.608812	-2.95783	Q8N9S3	Q8N9S3	AHSA2_MOUSE	Ahsa2	Activator of 90 kDa heat shock protein ATPase homolog 2	10.8622	10.7369	10.8618	10.9633	10.7076	11.1881	10.1865	10.5376	10.4621	10.2991	10.1324	10.0493
+	4.75651	0.00161039	-0.607835	-3.38579	Q9EPM5	Q9EPM5	SYNCI_MOUSE	Sync	Syncoilin	12.141	12.3293	12.1533	12.5241	12.2757	12.5902	11.6749	11.7118	11.6704	11.7374	11.7595	11.8124
+	2.72223	0.00638679	-0.607815	-2.4758	P29416	P29416	HEXA_MOUSE	Hexa	Beta-hexosaminidase subunit alpha	10.836	10.8887	10.6948	10.671	11.1753	10.7948	9.65816	10.3511	10.4914	10.157	10.3081	10.4477
+	3.70829	0.00279216	-0.606484	-2.94089	P62960	P62960	YBOX1_MOUSE	Ybx1	Y-box-binding protein 1	11.7528	12.1473	11.8744	11.9428	12.351	12.0266	11.3409	11.4149	11.3741	11.5413	11.1799	11.6049
+	4.30913	0.00197753	-0.606288	-3.1989	P07934	P07934	PHKG1_MOUSE	Phkg1	Phosphorylase b kinase gamma catalytic chain, skeletal muscle/heart isoform	16.6054	16.3819	16.5056	16.6627	16.5324	16.3772	16.0397	15.6124	15.8994	15.7598	16.0281	16.0879
	1.55121	0.0249882	-0.604143	-1.80081	Q3UUI3	Q3UUI3	THEM4_MOUSE	Them4	Acyl-coenzyme A thioesterase THEM4	9.96562	10.0426	9.96986	9.32508	9.37964	10.0086	8.70762	8.7999	9.68468	8.80018	9.74095	9.33316
+	5.40864	0.00123577	-0.603632	-3.62248	Q91W90	Q91W90	TXND5_MOUSE	Txndc5	Thioredoxin domain-containing protein 5	12.3414	12.4441	12.5028	12.4576	12.5346	12.4398	11.7531	11.8861	11.6571	11.7728	11.9744	12.055
+	2.96467	0.00519676	-0.603133	-2.58827	Q8C0C7	Q8C0C7	SYFA_MOUSE	Farsa	Phenylalanine--tRNA ligase alpha subunit	13.4845	13.4354	13.475	13.5504	13.4552	13.6201	12.7289	12.5847	12.8931	12.86	12.8261	13.5092
+	5.07182	0.00155396	-0.601862	-3.48959	Q6P8J7	Q6P8J7	KCRS_MOUSE	Ckmt2	Creatine kinase S-type, mitochondrial	19.3583	19.1875	19.1782	19.491	19.4912	19.3097	18.7214	18.62	18.6339	18.7585	18.7435	18.9276
	2.12709	0.0125127	-0.601284	-2.14815	Q9JHZ2	Q9JHZ2	ANKH_MOUSE	Ankh	Progressive ankylosis protein	10.6682	10.5897	11.2199	10.9315	11.0014	10.1985	9.86489	10.3502	9.98999	9.98569	10.3132	10.4974
+	6.0364	0.000946237	-0.600388	-3.83451	Q99MS7	Q99MS7	EH1L1_MOUSE	Ehbp1l1	EH domain-binding protein 1-like protein 1	12.8866	12.9327	12.8958	12.9291	12.8922	13.0975	12.3885	12.3004	12.1298	12.4523	12.3784	12.3821
+	4.03522	0.00232864	-0.600002	-3.06683	P26645	P26645	MARCS_MOUSE	Marcks	Myristoylated alanine-rich C-kinase substrate	12.6437	12.76	12.4817	12.623	12.735	12.7186	12.0366	12.1199	11.6887	12.0181	12.1923	12.3065
	0.676434	0.128125	-0.597111	-1.0928	Q9CQL6	Q9CQL6	RM35_MOUSE	Mrpl35	39S ribosomal protein L35, mitochondrial	11.1731	10.768	11.0363	10.5633	10.6318	10.6722	10.5195	9.99149	8.15135	10.8178	10.848	10.9338
+	6.41271	0.000771084	-0.596252	-3.94364	P11499	P07901;P11499	HS90B_MOUSE	Hsp90ab1	Heat shock protein HSP 90-beta	17.6168	17.7983	17.7099	17.8086	17.8622	17.8817	17.1152	17.1222	17.2081	17.1974	17.1404	17.3168
	0.749285	0.108222	-0.595223	-1.16494	Q9D7A6	Q9D7A6	SRP19_MOUSE	Srp19	Signal recognition particle 19 kDa protein	9.81615	10.2173	9.54851	10.0837	10.4129	10.1409	7.50652	9.95928	9.56813	9.92879	9.79526	9.89015
+	4.32168	0.0021087	-0.595042	-3.17244	Q5ND29	Q5ND29	RILP_MOUSE	Rilp	Rab-interacting lysosomal protein	11.7569	12.0779	11.7794	11.754	11.9217	12.1263	11.2347	11.3754	11.1361	11.3165	11.2556	11.5274
+	3.55783	0.00306383	-0.594928	-2.84716	Q9D8T7	Q9D8T7	SLIRP_MOUSE	Slirp	SRA stem-loop-interacting RNA-binding protein, mitochondrial	13.4339	13.1944	13.7123	13.7913	13.5109	13.4659	12.7648	12.9113	13.1867	12.8136	12.8257	13.037
	1.34833	0.0352451	-0.594216	-1.65416	Q60864	Q60864	STIP1_MOUSE	Stip1	Stress-induced-phosphoprotein 1	14.5293	15.5594	15.3525	15.6917	15.6012	15.578	14.1297	14.9452	15.0351	15.1009	14.2902	15.2457
+	3.51145	0.00342456	-0.593078	-2.8223	Q3URE1	Q3URE1	ACSF3_MOUSE	Acsf3	Malonate--CoA ligase ACSF3, mitochondrial	11.0991	11.4759	11.1553	11.2865	11.3857	11.2346	11.0478	10.5432	10.5948	10.6184	10.4186	10.8559
	0.636587	0.141105	-0.590381	-1.04903	Q00493	Q00493	CBPE_MOUSE	Cpe	Carboxypeptidase E	10.3078	10.9286	9.96553	10.7674	10.5245	10.9868	10.2228	7.97933	9.70962	10.4924	10.688	10.8462
	1.8713	0.0169895	-0.590237	-1.987	P58044	P58044	IDI1_MOUSE	Idi1	Isopentenyl-diphosphate Delta-isomerase 1	10.2929	10.4202	10.0318	9.78072	9.75014	9.83254	9.86844	9.2594	9.5837	9.76408	9.28315	8.8081
	1.68329	0.0214437	-0.589381	-1.87171	Q64331	Q64331	MYO6_MOUSE	Myo6	Unconventional myosin-VI	9.46794	9.08382	9.18783	9.04534	8.9184	9.31537	8.62058	8.61111	8.2426	9.48957	8.3995	8.11906
	0.658366	0.134171	-0.5893	-1.07152	Q9ET66	Q9ET66	PI16_MOUSE	Pi16	Peptidase inhibitor 16	9.99642	10.5227	10.3219	10.11	8.86208	9.57811	8.6053	9.84076	8.11584	10.6098	8.90704	9.77668
+	3.77335	0.00273282	-0.589252	-2.9278	P30412	P30412	PPIC_MOUSE	Ppic	Peptidyl-prolyl cis-trans isomerase C	12.5631	12.8851	12.7114	12.7614	12.6548	12.7892	11.9198	12.0799	11.9455	12.2275	12.1326	12.5242
	1.58028	0.0249004	-0.587733	-1.80476	Q8BU33	Q8BU33	HACL2_MOUSE	Ilvbl	2-hydroxyacyl-CoA lyase 2	9.20448	9.84778	9.67992	9.50515	9.79823	9.79861	8.32491	8.60847	9.18128	9.52629	9.55633	9.11049
	0.564259	0.169746	-0.584035	-0.968246	Q03173	Q03173	ENAH_MOUSE	Enah	Protein enabled homolog	10.9338	9.81091	10.3671	10.3659	10.0842	10.7553	7.62258	9.5243	9.96142	10.2853	10.669	10.7503
	1.81005	0.0184696	-0.58263	-1.94201	Q8BGD8	Q8BGD8	COA6_MOUSE	Coa6	Cytochrome c oxidase assembly factor 6 homolog	11.9512	11.7387	12.0895	11.8347	11.9863	11.6184	10.4426	11.1952	11.3612	11.3728	11.5927	11.7585
+	2.73696	0.00695413	-0.582599	-2.44013	Q9WV98	Q9WV98	TIM9_MOUSE	Timm9	Mitochondrial import inner membrane translocase subunit Tim9	11.1141	11.2145	10.9947	11.2316	11.022	10.7391	10.4852	10.5604	10.3318	10.7246	9.97441	10.744
+	3.93443	0.00280672	-0.582535	-2.97881	Q9D2R6	Q9D2R6	COA3_MOUSE	Coa3	Cytochrome c oxidase assembly factor 3 homolog, mitochondrial	13.3761	13.1638	13.0256	13.1851	13.1803	13.1858	12.4589	12.5406	12.6581	12.3956	12.9781	12.5902
+	2.77609	0.00676347	-0.582306	-2.45872	Q60949	Q60949	TBCD1_MOUSE	Tbc1d1	TBC1 domain family member 1	11.7233	11.5574	11.5373	12.0957	11.9887	11.8783	11.442	10.7604	11.181	11.3715	11.1964	11.3356
+	2.47061	0.00895568	-0.581817	-2.30531	Q3TIV5	Q3TIV5	ZC3HF_MOUSE	Zc3h15	Zinc finger CCCH domain-containing protein 15	11.7105	11.6746	11.346	11.6798	11.7569	11.6166	11.2001	10.4894	11.4046	11.3177	11.0648	10.817
	0.931828	0.0754054	-0.581482	-1.32475	P58242	P58242	ASM3B_MOUSE	Smpdl3b	Acid sphingomyelinase-like phosphodiesterase 3b	10.0145	10.2042	10.8232	11.0398	10.9585	10.2017	8.71601	10.5793	10.343	10.0674	10.4362	9.6111
	1.69165	0.0215835	-0.581168	-1.86852	Q9EQC5	Q9EQC5	SCYL1_MOUSE	Scyl1	N-terminal kinase-like protein	9.99813	9.34213	9.79673	9.95928	10.0037	9.72961	9.05705	9.86076	9.41307	8.94804	8.58666	9.477
	0.56135	0.171276	-0.578765	-0.963518	Q9EST4	Q9EST4	PSMG2_MOUSE	Psmg2	Proteasome assembly chaperone 2	9.88719	9.04402	10.2556	10.063	10.0387	9.91339	9.60129	9.92323	6.95999	9.54081	9.86401	9.83995
	0.640028	0.141071	-0.578746	-1.04891	Q8VCI5	Q8VCI5	PEX19_MOUSE	Pex19	Peroxisomal biogenesis factor 19	9.87733	9.44221	10.3829	10.5705	9.97931	10.5575	9.61056	8.69977	9.96421	9.99956	8.11353	10.9496
	1.60552	0.024487	-0.577396	-1.81091	Q9D1M4	Q9D1M4	MCA3_MOUSE	Eef1e1	Eukaryotic translation elongation factor 1 epsilon-1	11.1983	11.6695	11.6982	11.7714	11.7808	11.7779	11.5142	10.124	11.3023	11.1862	11.2175	11.0875
	1.00885	0.0654559	-0.577204	-1.38655	Q9DBZ1	Q9DBZ1	IKIP_MOUSE	Ikbip	Inhibitor of nuclear factor kappa-B kinase-interacting protein	9.04773	10.1851	10.253	9.96044	9.6141	9.50527	9.04068	8.28372	9.64523	8.78314	9.31604	10.0336
+	3.53768	0.00372603	-0.575607	-2.79346	Q8BKZ9	Q8BKZ9	ODPX_MOUSE	Pdhx	Pyruvate dehydrogenase protein X component, mitochondrial	15.6536	15.5935	15.2308	15.7552	15.86	15.5934	14.9653	14.8528	14.931	15.0757	15.1985	15.2097
+	3.75258	0.00287179	-0.575578	-2.88492	Q9D6S7	Q9D6S7	RRFM_MOUSE	Mrrf	Ribosome-recycling factor, mitochondrial	12.1628	12.2302	12.2317	12.5663	12.6331	12.5558	11.9041	11.666	11.7274	11.7464	11.9008	11.9817
+	2.46282	0.00915472	-0.574715	-2.29012	Q9CZR8	Q9CZR8	EFTS_MOUSE	Tsfm	Elongation factor Ts, mitochondrial	12.8953	12.7803	12.6309	12.6808	12.7559	13.0172	11.744	11.9064	12.162	12.4887	12.4076	12.6032
	0.937577	0.0754214	-0.573022	-1.32518	P40237	P40237	CD82_MOUSE	Cd82	CD82 antigen	11.0643	11.1498	11.0942	10.6637	11.105	10.9739	8.85928	10.8205	10.5266	11.0644	10.6093	10.7328
+	3.87575	0.0027433	-0.573001	-2.92958	Q99LP6	Q99LP6	GRPE1_MOUSE	Grpel1	GrpE protein homolog 1, mitochondrial	13.6757	13.9833	13.9152	14.3254	14.0062	14.0042	13.5139	13.3275	13.3547	13.531	13.4693	13.2755
+	4.43068	0.00225	-0.570939	-3.14486	Q9D1Q6	Q9D1Q6	ERP44_MOUSE	Erp44	Endoplasmic reticulum resident protein 44	13.4789	13.4856	13.391	13.4793	13.4934	13.463	13.0066	12.55	12.898	12.8963	12.8737	13.1409
+	2.6981	0.00755947	-0.570722	-2.40027	Q9JM13	Q9JM13	RABX5_MOUSE	Rabgef1	Rab5 GDP/GTP exchange factor	10.7726	10.883	11.0008	10.8533	10.7694	10.74	9.67048	10.4563	10.2355	10.2007	10.5397	10.4922
+	2.69868	0.0075614	-0.570051	-2.39936	Q8R3V5	Q8R3V5	SHLB2_MOUSE	Sh3glb2	Endophilin-B2	10.0813	10.7655	10.1768	10.5396	10.4668	10.5732	9.53584	10.215	9.91239	9.84477	9.81639	9.85859
+	5.11932	0.00159477	-0.568237	-3.39076	Q3TVI8	Q3TVI8	PBIP1_MOUSE	Pbxip1	Pre-B-cell leukemia transcription factor-interacting protein 1	15.3034	15.5456	15.2845	15.5346	15.4049	15.3882	14.8346	14.657	14.7805	14.904	14.8506	15.025
	1.14324	0.0521201	-0.567517	-1.48553	O35343	O35343	IMA3_MOUSE	Kpna4	Importin subunit alpha-3	10.4195	9.66125	10.3016	10.4131	10.2366	9.90932	8.68569	9.56514	9.29071	10.3971	9.43071	10.1668
	0.617475	0.15009	-0.566854	-1.02125	Q9CYA0	Q9CYA0	CREL2_MOUSE	Creld2	Protein disulfide isomerase Creld2	10.9668	10.3892	10.0205	10.4903	10.1959	9.80659	7.91383	11.1008	10.1235	9.96531	9.70537	9.6594
	0.738196	0.113907	-0.56493	-1.14224	P98192	P98192	GNPAT_MOUSE	Gnpat	Dihydroxyacetone phosphate acyltransferase	8.97762	10.204	9.55244	8.04909	8.44875	8.79048	9.10535	8.4499	8.34394	8.89425	7.43818	8.40121
	0.453993	0.227781	-0.561449	-0.832258	Q14DH7	Q14DH7	ACSS3_MOUSE	Acss3	Acyl-CoA synthetase short-chain family member 3, mitochondrial	7.84524	9.81383	7.77967	9.73829	10.345	9.74783	6.9619	9.28866	9.24879	9.02341	8.7817	8.59666
	1.55402	0.0276484	-0.55907	-1.76032	Q9ET01	Q9ET01	PYGL_MOUSE	Pygl	Glycogen phosphorylase, liver form	12.7901	12.9134	13.1059	13.0311	12.6884	12.6906	12.6623	12.7161	12.2696	11.9999	11.4772	12.7401
+	4.63602	0.00201105	-0.558963	-3.18455	P63087	P63087	PP1G_MOUSE	Ppp1cc	Serine/threonine-protein phosphatase PP1-gamma catalytic subunit	12.948	12.9397	12.7133	12.9435	12.9991	12.9795	12.6124	12.2553	12.1679	12.4299	12.3635	12.3404
	1.70954	0.0223891	-0.557288	-1.85385	Q9JMG1	Q9JMG1	EDF1_MOUSE	Edf1	Endothelial differentiation-related factor 1	11.8743	11.7124	11.741	11.6786	11.0693	11.2042	11.3457	10.6388	10.8715	10.8598	11.5359	10.6844
	0.870696	0.0884456	-0.556191	-1.2591	Q8K2T4	Q8K2T4	UQCC3_MOUSE	Uqcc3	Ubiquinol-cytochrome-c reductase complex assembly factor 3	11.5533	11.5036	10.4127	10.0965	10.7653	10.4157	10.4104	10.5568	10.3455	9.71594	9.40715	10.9742
	1.08462	0.0586728	-0.555751	-1.43308	Q9CWI3	Q9CWI3	BCCIP_MOUSE	Bccip	BRCA2 and CDKN1A-interacting protein	10.9189	10.7045	11.0146	10.8307	10.9004	10.1943	11.1751	9.32994	9.72766	10.3526	10.4998	10.1439
+	3.41836	0.00430395	-0.555022	-2.69396	Q7TPW1	Q7TPW1	NEXN_MOUSE	Nexn	Nexilin	14.1901	14.2509	14.157	14.2791	14.1245	14.099	13.6878	13.3755	13.6065	13.31	13.9086	13.8821
	2.07138	0.0151307	-0.554973	-2.05612	P63037	P63037	DNJA1_MOUSE	Dnaja1	DnaJ homolog subfamily A member 1	10.4716	10.6758	10.8746	10.3713	10.9751	11.2915	10.3399	10.0219	9.87238	10.5254	10.2208	10.3497
	1.00114	0.0686551	-0.554638	-1.36697	O35963	O35963	RB33B_MOUSE	Rab33b	Ras-related protein Rab-33B	11.5454	11.9217	11.7664	11.2027	11.5031	11.4649	9.77344	11.7264	10.8975	10.7893	11.5126	11.3772
	1.28003	0.0422101	-0.55435	-1.57475	Q6PAM1	Q6PAM1	TXLNA_MOUSE	Txlna	Alpha-taxilin	10.7796	10.665	10.4919	10.202	10.716	10.3857	10.3051	9.80165	9.97223	8.93998	10.4971	10.398
	0.625464	0.148989	-0.552384	-1.02482	Q91VR8	Q91VR8	BRK1_MOUSE	Brk1	Protein BRICK1	10.2484	10.0471	9.82451	10.4972	10.4365	10.1581	7.77606	9.24077	10.0262	10.7347	10.3206	9.79916
+	4.07429	0.002736	-0.552135	-2.95186	P70236	P70236	MP2K6_MOUSE	Map2k6	Dual specificity mitogen-activated protein kinase kinase 6	14.5262	14.7724	14.5986	14.5681	14.449	14.274	13.9724	13.9357	14.0162	14.0031	13.7663	14.1818
	0.553235	0.177953	-0.550468	-0.946331	Q9D708	Q9D708	S10AG_MOUSE	S100a16	Protein S100-A16	8.68546	8.35714	9.0555	9.23835	8.44249	8.16288	7.47376	8.95955	8.44748	6.75655	7.33779	9.66386
+	2.6817	0.00838254	-0.548699	-2.35272	Q9CQ79	Q9CQ79	TXND9_MOUSE	Txndc9	Thioredoxin domain-containing protein 9	11.0572	11.7004	11.5733	11.8416	11.5021	11.3511	10.9971	10.6075	11.0122	11.0041	11.0156	11.0972
+	3.28013	0.00498305	-0.548414	-2.61988	Q6P5H2	Q6P5H2	NEST_MOUSE	Nes	Nestin	12.5646	12.7725	12.6083	12.6957	12.9468	12.9848	11.9242	12.3354	12.1214	12.2311	12.5232	12.1471
	2.26263	0.0125687	-0.547981	-2.14634	Q9CR29	Q9CR29	CCD43_MOUSE	Ccdc43	Coiled-coil domain-containing protein 43	12.3576	12.5746	11.9486	12.7361	12.4134	12.1375	11.6503	11.3909	11.9051	11.8656	12.0576	12.0103
+	5.48729	0.00155102	-0.546693	-3.43508	Q8CGY6	Q8CGY6	UN45B_MOUSE	Unc45b	Protein unc-45 homolog B	14.405	14.3404	14.3018	14.4061	14.3363	14.3779	13.847	13.6207	13.7814	13.7349	14.0307	13.8727
	1.07239	0.0609643	-0.546624	-1.41761	P06683	P06683	CO9_MOUSE	C9	Complement component C9	12.2384	11.8699	11.6515	12.5421	12.7576	12.5496	11.1708	12.1922	12.4192	11.1331	11.4285	11.9855
+	5.07836	0.00169325	-0.545582	-3.29488	Q99LB6	Q99LB6	MAT2B_MOUSE	Mat2b	Methionine adenosyltransferase 2 subunit beta	13.3267	13.2644	13.2796	13.5382	13.4528	13.3644	12.8591	12.7877	12.6795	12.7798	12.8058	13.0407
+	2.89877	0.00696774	-0.543814	-2.44308	Q80Y14	Q80Y14	GLRX5_MOUSE	Glrx5	Glutaredoxin-related protein 5, mitochondrial	13.4233	13.5145	13.6357	13.9441	14.0199	13.7482	13.0086	13.087	13.1537	13.122	13.1153	13.5364
	0.980836	0.0724549	-0.543511	-1.34391	Q61475	Q61475;Q61476	DAF1_MOUSE	Cd55	Complement decay-accelerating factor, GPI-anchored	10.1957	10.5578	10.8724	10.0882	10.332	11.2104	10.4133	10.2364	10.6477	10.2195	9.20357	9.27504
	0.619023	0.152414	-0.543226	-1.01492	A2ALW5	A2ALW5	DJC25_MOUSE	Dnajc25	DnaJ homolog subfamily C member 25	10.7597	11.2457	11.4315	10.9744	10.4429	10.4431	8.38573	10.3172	10.9427	10.7496	10.708	10.9348
+	6.15406	0.0012459	-0.543108	-3.62789	P57776	P57776	EF1D_MOUSE	Eef1d	Elongation factor 1-delta	15.2596	15.3418	15.2286	15.4448	15.3856	15.3147	14.6682	14.7589	14.7361	14.7971	14.8146	14.9415
+	2.53822	0.00947253	-0.541418	-2.27162	Q9QYY8	Q9QYY8	SPAST_MOUSE	Spast	Spastin	11.4525	11.3541	11.2647	11.3816	11.1107	11.5767	11.1797	10.8088	10.3267	10.9047	10.6536	11.0183
	1.0931	0.0592327	-0.541393	-1.42974	Q9CQX8	Q9CQX8	RT36_MOUSE	Mrps36	28S ribosomal protein S36, mitochondrial	12.9268	12.797	13.3067	13.8572	13.7765	13.6511	12.3938	12.2354	12.8612	12.7057	13.3147	13.5559
	1.04387	0.0647386	-0.540599	-1.39167	Q8K2C8	Q8K2C8	GPAT4_MOUSE	Gpat4	Glycerol-3-phosphate acyltransferase 4	10.4679	10.4785	10.5136	10.9334	10.7734	10.042	10.5959	9.95003	9.0461	9.4371	10.4083	10.5277
	0.62775	0.149752	-0.538933	-1.02245	P11679	P11679	K2C8_MOUSE	Krt8	Keratin, type II cytoskeletal 8	11.0425	8.93621	9.20522	10.7198	9.33401	9.41021	9.64893	9.01007	8.27147	9.49857	9.8566	9.12868
+	4.03506	0.00274627	-0.538761	-2.89836	P14211	P14211	CALR_MOUSE	Calr	Calreticulin	15.2924	15.251	15.2782	15.4936	15.4511	15.5266	14.8356	14.6772	14.869	14.6583	14.8895	15.1306
	1.63427	0.0256913	-0.538418	-1.788	Q9D7J4	Q9D7J4	COX20_MOUSE	Cox20	Cytochrome c oxidase assembly protein COX20, mitochondrial	11.6045	11.89	11.6029	12.1835	11.5552	12.067	11.4853	10.7341	10.8135	11.3541	11.5302	11.7554
+	2.96549	0.00673239	-0.53761	-2.45999	P16254	P16254	SRP14_MOUSE	Srp14	Signal recognition particle 14 kDa protein	11.7588	11.5332	11.7058	11.7661	11.7404	11.854	11.2502	10.6885	11.4592	11.121	11.2568	11.3569
+	2.64909	0.00886214	-0.535223	-2.31254	P58871	P58871	TB182_MOUSE	Tnks1bp1	182 kDa tankyrase-1-binding protein	10.4774	10.6819	10.6492	10.3846	10.4538	10.7778	9.56753	9.9958	10.0394	10.0252	10.1395	10.4459
	1.7025	0.0237146	-0.535031	-1.82445	Q922F4	Q922F4;Q9ERD7	TBB6_MOUSE	Tubb6	Tubulin beta-6 chain	11.9938	12.6303	12.3925	12.5029	12.8161	13.12	11.9568	12.0816	11.5824	12.08	12.4431	12.1015
	1.47132	0.0328974	-0.533951	-1.68325	Q8C7V8	Q8C7V8	CC134_MOUSE	Ccdc134	Coiled-coil domain-containing protein 134	12.5517	12.491	12.0324	12.1417	12.5628	12.2513	12.5066	11.566	11.8812	11.3161	11.3539	12.2034
	2.34666	0.0119935	-0.533154	-2.16482	P17156	P17156	HSP72_MOUSE	Hspa2	Heat shock-related 70 kDa protein 2	12.0597	12.3309	12.2405	12.3646	12.6809	12.259	11.7361	11.3504	12.0993	11.7287	11.6799	12.1424
	1.64134	0.0258655	-0.53195	-1.785	Q9CZB0	Q9CZB0	C560_MOUSE	Sdhc	Succinate dehydrogenase cytochrome b560 subunit, mitochondrial	13.8105	13.5656	13.9041	14.5635	14.2799	14.0437	12.991	13.1914	13.6091	13.6067	13.8389	13.7386
+	3.68108	0.00416883	-0.529162	-2.73572	Q99PL5	Q99PL5	RRBP1_MOUSE	Rrbp1	Ribosome-binding protein 1	12.069	12.0037	11.9531	12.1719	12.4895	12.0099	11.6552	11.4538	11.4309	11.6689	11.6155	11.6978
	0.741532	0.117366	-0.529132	-1.12994	Q9CPZ6;Q9CQZ0	Q9CQZ0;Q9CPZ6	ORML2_MOUSE;ORML3_MOUSE	Ormdl2;Ormdl3	ORM1-like protein 3	10.6883	9.0887	8.91951	9.87559	9.84332	9.97276	9.22335	8.30681	9.21665	10.068	9.66701	8.73155
	2.44166	0.0109524	-0.52822	-2.20244	Q8BJU0	Q8BJU0	SGTA_MOUSE	Sgta	Small glutamine-rich tetratricopeptide repeat-containing protein alpha	13.2026	13.3123	12.9317	13.2008	12.9672	13.3213	12.3772	12.4296	12.4925	12.4786	12.8653	13.1234
	2.40013	0.0114059	-0.527455	-2.18123	Q8K0C8	Q8K0C8	COX19_MOUSE	Cox19	Cytochrome c oxidase assembly protein COX19	12.0226	11.7397	12.0493	11.8133	11.7341	11.8159	11.2609	11.0715	11.3581	10.9812	11.4659	11.8725
+	4.83071	0.00223834	-0.527153	-3.14483	Q8K3J1	Q8K3J1	NDUS8_MOUSE	Ndufs8	NADH dehydrogenase [ubiquinone] iron-sulfur protein 8, mitochondrial	16.7023	16.5564	16.5566	16.911	16.7613	16.6011	16.1723	16.0699	16.084	16.1035	16.187	16.3091
	0.693253	0.130778	-0.526803	-1.08311	P56379	P56379	ATP68_MOUSE	Atp5mj	ATP synthase subunit ATP5MJ, mitochondrial	16.4267	15.6299	15.0612	15.9896	16.7428	16.8468	15.5326	15.1072	14.6424	15.7009	16.253	16.3001
+	3.39476	0.005	-0.526743	-2.61603	Q05920	Q05920	PYC_MOUSE	Pc	Pyruvate carboxylase, mitochondrial	14.6993	14.5666	14.5429	14.9948	15.0832	14.7786	14.2574	14.2057	14.1402	14.1415	14.3466	14.4135
+	2.66655	0.00897318	-0.526298	-2.30367	Q91YS8	Q91YS8	KCC1A_MOUSE	Camk1	Calcium/calmodulin-dependent protein kinase type 1	11.6771	11.5394	11.489	11.8806	11.6925	11.6928	10.776	11.1268	11.3452	11.0247	10.972	11.5689
+	4.89423	0.00214894	-0.526282	-3.16293	Q9D273	Q9D273	MMAB_MOUSE	Mmab	Corrinoid adenosyltransferase	13.2385	13.3523	13.2673	13.3412	13.0432	13.1623	12.7418	12.5778	12.7342	12.562	12.8358	12.7955
+	3.61629	0.00428221	-0.525624	-2.70107	Q9CWX2	Q9CWX2	CIA30_MOUSE	Ndufaf1	Complex I intermediate-associated protein 30, mitochondrial	12.6439	12.7383	12.4762	12.824	12.621	12.4853	12.0399	12.1621	11.9668	12.4074	11.8797	12.1791
+	4.42141	0.00274678	-0.524824	-2.99642	Q9CQ45	Q9CQ45	NENF_MOUSE	Nenf	Neudesin	13.9589	13.9032	13.9681	13.819	13.8533	13.6295	13.4359	13.3681	13.363	13.1082	13.2373	13.4707
+	3.79659	0.00397315	-0.52479	-2.76823	Q9QZH6	Q9QZH6	ECSIT_MOUSE	Ecsit	Evolutionarily conserved signaling intermediate in Toll pathway, mitochondrial	12.4908	12.3187	12.5979	12.7525	12.7259	12.5708	12.1095	12.1588	11.7519	12.1241	12.1083	12.0552
+	3.67922	0.00415	-0.522844	-2.71802	Q9DCB8	Q9DCB8	ISCA2_MOUSE	Isca2	Iron-sulfur cluster assembly 2 homolog, mitochondrial	12.8831	12.7616	13.0152	13.0432	12.9108	13.018	12.2546	12.1794	12.5087	12.6038	12.294	12.6545
	2.13805	0.0155574	-0.521666	-2.04263	Q64314	Q64314	CD34_MOUSE	Cd34	Hematopoietic progenitor cell antigen CD34	12.1662	12.5098	12.2084	12.3437	12.2162	12.3347	12.2313	11.3712	11.4687	11.79	11.6198	12.1682
	2.3592	0.0123994	-0.520978	-2.1505	Q6ZWY3	Q6ZWY3	RS27L_MOUSE	Rps27l	40S ribosomal protein S27-like	13.3735	13.4935	13.7169	13.238	13.5074	13.6563	12.5355	12.7106	12.9415	13.2253	13.2427	13.2041
	2.1477	0.0154165	-0.520692	-2.04601	Q8C0D9	Q8C0D9	CEP68_MOUSE	Cep68	Centrosomal protein of 68 kDa	9.81544	10.4491	9.88942	10.1919	9.68206	9.65638	9.22927	9.694	9.29014	9.22245	9.45935	9.66496
+	3.75762	0.00416938	-0.518838	-2.73691	Q8BK30	Q8BK30	NDUV3_MOUSE	Ndufv3	NADH dehydrogenase [ubiquinone] flavoprotein 3, mitochondrial	16.1513	16.2057	16.2034	16.2738	16.2877	15.8836	15.7804	15.4088	15.7457	15.487	15.6812	15.7895
+	4.69492	0.00232075	-0.518419	-3.06849	P62075	P62075	TIM13_MOUSE	Timm13	Mitochondrial import inner membrane translocase subunit Tim13	14.6848	14.8998	14.8323	15.0411	14.9303	14.7538	14.2115	14.3283	14.3747	14.2349	14.3661	14.5162
	1.15975	0.0551354	-0.517334	-1.4605	P21614	P21614	VTDB_MOUSE	Gc	Vitamin D-binding protein	13.2455	12.9443	13.2564	13.7678	13.7907	13.9357	12.4274	13.2398	13.5445	13.261	13.0077	12.3559
+	3.21857	0.00595	-0.517117	-2.52132	Q8K0Z7	Q8K0Z7	TACO1_MOUSE	Taco1	Translational activator of cytochrome c oxidase 1	14.4595	14.5255	14.344	14.6906	14.7614	14.6101	13.7438	14.1898	13.8934	14.3204	14.0416	14.0994
	1.56062	0.0305688	-0.516785	-1.72005	P04925	P04925	PRIO_MOUSE	Prnp	Major prion protein	11.6842	12.1576	11.5794	11.6604	11.9238	12.1335	10.9691	10.8779	11.045	11.6326	11.6642	11.8496
	0.40129	0.266031	-0.51609	-0.755469	Q5F2E8	Q5F2E8	TAOK1_MOUSE	Taok1	Serine/threonine-protein kinase TAO1	10.0467	10.0993	10.1188	10.4676	7.61372	10.3678	8.63091	9.91488	8.03704	8.68408	10.3705	9.97991
	2.22967	0.0146333	-0.515235	-2.07811	Q505K2	Q505K2	FHI1A_MOUSE	Fhip1a	FHF complex subunit HOOK interacting protein 1A	9.36187	9.44256	9.04755	9.17222	9.67225	9.60483	9.11052	8.41898	9.17501	8.86472	8.86199	8.77866
+	2.77123	0.00862574	-0.513676	-2.32531	Q8VDT9	Q8VDT9	RM50_MOUSE	Mrpl50	39S ribosomal protein L50, mitochondrial	12.3812	12.1804	12.5671	12.3814	12.3995	12.4027	12.2732	11.7953	11.4644	11.8108	12.033	11.8535
+	2.79046	0.008536	-0.513062	-2.33242	Q91WU5	Q91WU5	AS3MT_MOUSE	As3mt	Arsenite methyltransferase	12.9575	12.9652	12.7929	13.1216	13.0265	12.8281	12.2071	12.3996	12.3062	12.7395	12.1723	12.7888
+	2.63726	0.00962182	-0.512802	-2.26438	Q9DD02	Q9DD02	HIKES_MOUSE	Hikeshi	Protein Hikeshi	12.0272	12.2786	12.3065	12.53	12.3026	12.1845	11.7417	11.4576	11.6699	11.7838	11.6574	12.2422
	1.59777	0.0291955	-0.511943	-1.73656	Q9DCX1	Q9DCX1	MD2BP_MOUSE	Mad2l1bp	MAD2L1-binding protein	10.7338	11.5155	11.2617	11.9175	11.7085	11.3425	10.5418	11.2406	10.7491	10.9747	10.8533	11.0483
	1.94143	0.0190392	-0.511705	-1.9266	Q921H9	Q921H9	COA7_MOUSE	Coa7	Cytochrome c oxidase assembly factor 7	12.0296	12.3165	11.9396	12.478	12.8056	12.5437	12.079	11.8313	11.4964	11.7733	11.7162	12.1466
	0.70032	0.130741	-0.511147	-1.08306	Q80XQ2	Q80XQ2	TBCD5_MOUSE	Tbc1d5	TBC1 domain family member 5	8.93818	9.26872	9.46524	10.4253	9.21346	9.36452	9.56965	7.45895	9.1408	9.12981	8.95131	9.35798
+	3.41027	0.00526203	-0.51105	-2.5828	Q9WVA2	Q9WVA2;Q4FZG7	TIM8A_MOUSE	Timm8a1	Mitochondrial import inner membrane translocase subunit Tim8 A	13.6348	13.5767	13.5193	13.5032	13.5022	13.2741	13.119	12.8667	12.856	12.7312	13.0892	13.2819
	1.95674	0.0188543	-0.510199	-1.93247	P09242	P09242	PPBT_MOUSE	Alpl	Alkaline phosphatase, tissue-nonspecific isozyme	11.5388	11.4844	10.7809	11.011	10.8335	10.737	10.5405	10.696	10.4717	10.5337	10.2824	10.8001
	0.616602	0.157195	-0.509894	-1.00021	Q62264	Q62264	THRSP_MOUSE	Thrsp	Thyroid hormone-inducible hepatic protein	8.17254	9.71156	9.73646	8.16867	9.88512	9.578	9.3749	8.88484	8.99579	8.57186	8.74343	7.62217
	0.488076	0.213785	-0.509886	-0.860388	Q6PEB4	Q6PEB4	OSGP2_MOUSE	Osgepl1	Probable tRNA N6-adenosine threonylcarbamoyltransferase, mitochondrial	11.6264	10.5873	11.1364	11.6685	11.4431	11.3428	10.6965	8.55824	11.5452	11.4595	11.4199	11.0659
+	4.83091	0.00234951	-0.509582	-3.08151	P63038	P63038	CH60_MOUSE	Hspd1	60 kDa heat shock protein, mitochondrial	16.5345	16.5197	16.2845	16.6777	16.4649	16.4156	15.8865	15.9484	15.9357	15.9891	15.9319	16.1478
+	4.68648	0.00250451	-0.509434	-3.03401	Q5SW19	Q5SW19	CLU_MOUSE	Cluh	Clustered mitochondria protein homolog	12.5922	12.5463	12.6342	12.6778	12.6221	12.6771	12.0399	12.0461	12.2122	11.8845	12.3364	12.1739
	1.57069	0.0306587	-0.509238	-1.71756	Q9QYR6	Q9QYR6	MAP1A_MOUSE	Map1a	Microtubule-associated protein 1A	10.461	10.753	10.3755	10.762	11.2984	11.2023	9.92433	10.4386	10.1065	10.608	10.6335	10.086
	0.67173	0.139147	-0.508344	-1.0544	Q8BJ03	Q8BJ03	COX15_MOUSE	Cox15	Cytochrome c oxidase assembly protein COX15 homolog	11.1169	11.1711	11.3867	11.233	10.7859	11.1815	11.2206	11.2568	10.7722	8.81661	10.9428	10.816
	0.406134	0.264072	-0.506987	-0.759713	Q9D281	Q9D281	NXP20_MOUSE	Fam114a1	Protein Noxp20	8.75084	10.0189	8.00568	9.56462	10.0022	9.99906	8.05045	8.47964	10.0561	8.09235	10.5223	8.09849
	0.426849	0.251293	-0.505497	-0.78554	Q6Y685	Q6Y685	TACC1_MOUSE	Tacc1	Transforming acidic coiled-coil-containing protein 1	12.4219	11.4654	11.6492	12.0545	11.7342	11.7441	9.02015	10.6713	12.2564	11.678	12.2015	12.209
+	2.91752	0.00817872	-0.505456	-2.3704	Q8BIJ7	Q8BIJ7	RUFY1_MOUSE	Rufy1	RUN and FYVE domain-containing protein 1	11.9003	12.1438	12.2397	12.3642	12.2463	12.1926	12.0003	11.5446	11.5164	11.9053	11.6616	11.4261
	2.39697	0.0126948	-0.50506	-2.14048	Q61425	Q61425	HCDH_MOUSE	Hadh	Hydroxyacyl-coenzyme A dehydrogenase, mitochondrial	14.9829	14.9283	15.0799	14.6422	14.827	14.9446	14.2173	14.3287	14.3745	14.3603	14.1243	14.9693
+	2.65387	0.00966906	-0.504637	-2.25562	P62715	P62715	PP2AB_MOUSE	Ppp2cb	Serine/threonine-protein phosphatase 2A catalytic subunit beta isoform	11.7364	12.0775	11.8886	11.7384	11.7908	11.8848	11.0924	11.3134	11.127	11.323	11.3758	11.8571
+	3.80038	0.00412384	-0.503891	-2.71034	Q8CGK3	Q8CGK3	LONM_MOUSE	Lonp1	Lon protease homolog, mitochondrial	14.3173	14.2883	14.3928	14.6234	14.5793	14.4437	13.8843	13.786	13.9458	13.8715	13.8875	14.2463
+	3.52861	0.00506145	-0.50329	-2.60794	P20152	P20152	VIME_MOUSE	Vim	Vimentin	18.9317	19.2965	19.0517	19.0595	19.359	19.3185	18.4614	18.7359	18.5585	18.8594	18.7441	18.6378
	1.18475	0.0543822	-0.503219	-1.46637	Q9CRA9	Q9CRA9	FGOP2_MOUSE	Fgfr1op2	FGFR1 oncogene partner 2 homolog	9.48647	9.39093	9.27901	8.84878	9.89853	9.82546	9.4729	8.78574	9.22117	8.21921	9.25274	8.75809
	1.46037	0.0358812	-0.502946	-1.64451	Q61578	Q61578	ADRO_MOUSE	Fdxr	NADPH:adrenodoxin oxidoreductase, mitochondrial	10.6078	10.2918	10.3957	11.0157	10.5328	10.1724	9.61548	9.44719	10.3216	10.0967	10.0031	10.5145
+	6.31631	0.00154286	-0.502561	-3.48553	P27546	P27546	MAP4_MOUSE	Map4	Microtubule-associated protein 4	15.5661	15.6639	15.5209	15.5836	15.6076	15.6073	15.1254	15.1413	14.9864	15.0285	15.2405	15.012
+	2.89519	0.00835611	-0.501061	-2.35139	A2VDH3	A2VDH3	LRC38_MOUSE	Lrrc38	Leucine-rich repeat-containing protein 38	11.786	11.6849	11.7045	12.0276	11.9979	11.8022	11.0297	11.2405	11.4312	11.6602	11.1453	11.4897
+	5.17213	0.00215873	-0.500756	-3.15441	Q9DBH5	Q9DBH5	LMAN2_MOUSE	Lman2	Vesicular integral-membrane protein VIP36	12.6841	12.5634	12.5171	12.5981	12.5431	12.582	12.1048	11.9105	12.026	12.0316	12.1031	12.3073
	1.92922	0.0198489	-0.499015	-1.90203	E9Q137	E9Q137	TX264_MOUSE	Tex264	Testis-expressed protein 264 homolog	11.0775	11.2348	10.972	11.7127	11.5794	11.029	10.7632	10.7509	10.9905	10.8392	10.2997	10.9676
	1.67822	0.0271842	-0.49891	-1.76696	Q8BUY5	Q8BUY5	TIDC1_MOUSE	Timmdc1	Complex I assembly factor TIMMDC1, mitochondrial	12.1603	12.0038	11.7597	11.955	12.1081	11.8406	11.8036	11.1035	10.8702	11.4451	11.6502	11.9614
+	4.98786	0.00236098	-0.497227	-3.0845	Q9CR21	Q9CR21	ACPM_MOUSE	Ndufab1	Acyl carrier protein, mitochondrial	16.4388	16.4842	16.4623	16.7514	16.597	16.4238	16.0509	15.8894	15.9982	16.0242	16.1059	16.1053
+	2.71425	0.00963206	-0.496525	-2.26526	Q8K3A0	Q8K3A0	HSC20_MOUSE	Hscb	Iron-sulfur cluster co-chaperone protein HscB	11.8531	12.1324	11.7817	11.9133	11.9929	11.7276	11.8461	11.1755	11.3541	11.1526	11.4613	11.4322
	2.05194	0.0178785	-0.495773	-1.95937	P70271	P70271	PDLI4_MOUSE	Pdlim4	PDZ and LIM domain protein 4	10.6212	11.3638	11.3247	11.0244	11.3793	11.3147	10.6423	11.0526	10.4083	10.7133	10.7435	10.4935
	0.699571	0.13346	-0.493722	-1.07432	P56387	P56387	DYLT3_MOUSE	Dynlt3	Dynein light chain Tctex-type 3	10.1851	10.8815	10.468	11.1412	10.4594	10.2739	10.2811	10.0721	10.6574	10.6624	10.2595	8.51422
+	3.11612	0.00710909	-0.493111	-2.42273	Q8C7R4	Q8C7R4	UBA6_MOUSE	Uba6	Ubiquitin-like modifier-activating enzyme 6	11.1213	10.9045	11.0137	11.0008	10.9156	10.8416	10.069	10.6418	10.4349	10.4369	10.5062	10.7499
+	3.83173	0.00435152	-0.492616	-2.68849	Q8VDJ3	Q8VDJ3	VIGLN_MOUSE	Hdlbp	Vigilin	12.3385	12.3347	12.3259	12.4101	12.3826	12.3359	11.8634	11.708	12.0089	11.6395	12.1777	11.7745
	2.00758	0.0188157	-0.491626	-1.93081	P62073	P62073	TIM10_MOUSE	Timm10	Mitochondrial import inner membrane translocase subunit Tim10	12.8319	12.9349	12.5096	13.0866	12.959	12.7413	12.6879	12.4299	12.0812	12.631	12.4209	11.8626
	0.245504	0.424695	-0.491551	-0.526882	Q8BSN9	Q8BSN9	FAKD3_MOUSE	Fastkd3	FAST kinase domain-containing protein 3, mitochondrial	14.3196	13.4386	12.5404	13.6728	13.7461	15.5698	13.0178	11.1503	11.5041	14.5384	14.8615	15.266
+	4.66948	0.00279184	-0.490895	-2.96194	P97807	P97807	FUMH_MOUSE	Fh	Fumarate hydratase, mitochondrial	18.0101	17.9261	17.9237	18.198	18.1033	18.079	17.4735	17.5197	17.4817	17.4926	17.5387	17.7885
	0.431084	0.250321	-0.490392	-0.787012	Q5EBG8	Q5EBG8	CA050_MOUSE		Uncharacterized protein C1orf50 homolog	8.42856	10.1702	10.5879	11.0286	10.5829	10.4238	10.1865	8.92342	10.4709	10.0227	8.28037	10.3957
+	4.87378	0.00258407	-0.490231	-3.02281	Q9D855	Q9D855	QCR7_MOUSE	Uqcrb	Cytochrome b-c1 complex subunit 7	17.3623	17.3662	17.3973	17.625	17.5831	17.4095	16.8932	16.9155	16.9145	16.9054	17.0341	17.1393
	0.388009	0.278657	-0.489483	-0.732419	Q9QXX4	Q9QXX4	CMC2_MOUSE	Slc25a13	Calcium-binding mitochondrial carrier protein Aralar2	10.5244	9.80768	10.8298	10.5312	10.6505	11.1273	10.8419	10.1579	9.98812	10.7521	7.5611	11.2329
	2.21924	0.0160278	-0.489202	-2.02954	P35569	P35569	IRS1_MOUSE	Irs1	Insulin receptor substrate 1	10.824	11.3012	11.2538	11.2526	11.0845	10.7987	10.2366	10.7698	10.282	10.7536	10.7901	10.7474
	1.38623	0.0414866	-0.489102	-1.58436	O35609	O35609	SCAM3_MOUSE	Scamp3	Secretory carrier-associated membrane protein 3	11.669	11.5384	11.009	11.6185	11.5791	11.7663	11.0925	10.706	10.45	11.1573	11.724	11.1159
	2.06566	0.0181566	-0.488459	-1.95457	Q3UQ28	Q3UQ28	PXDN_MOUSE	Pxdn	Peroxidasin homolog	11.0309	10.7893	11.2757	10.9541	11.0108	11.0438	10.7811	10.5592	10.0279	10.8046	10.2201	10.781
	1.19178	0.0555261	-0.487672	-1.45763	Q9QUJ7	Q9QUJ7	ACSL4_MOUSE	Acsl4	Long-chain-fatty-acid--CoA ligase 4	10.0516	10.6429	10.501	10.274	10.8504	10.81	10.4036	9.73732	10.1864	10.2911	10.3975	9.1879
+	2.87419	0.00894574	-0.486446	-2.31017	Q8BZZ3	Q8BZZ3	WWP1_MOUSE	Wwp1	NEDD4-like E3 ubiquitin-protein ligase WWP1	12.2564	12.3056	11.9983	12.4215	12.1373	12.0541	11.8996	11.8672	11.5419	11.3465	11.8135	11.7857
+	3.21817	0.007	-0.485875	-2.44453	Q9QYI5	Q9QYI5	DNJB2_MOUSE	Dnajb2	DnaJ homolog subfamily B member 2	11.0315	11.5912	11.3419	11.4794	11.4446	11.4703	10.9147	10.6304	10.9894	10.9414	11.0453	10.9224
+	4.65473	0.00278125	-0.485787	-2.93868	Q9WUA2	Q9WUA2	SYFB_MOUSE	Farsb	Phenylalanine--tRNA ligase beta subunit	13.4952	13.3751	13.5343	13.3726	13.4054	13.3411	12.8995	12.8295	12.8668	12.7984	13.066	13.1488
	2.65876	0.0105103	-0.485517	-2.21868	Q91YL2	Q91YL2	RN126_MOUSE	Rnf126	E3 ubiquitin-protein ligase RNF126	12.25	11.8271	12.104	12.14	11.8478	12.0547	11.8127	11.2681	11.3918	11.3714	11.8053	11.6613
	0.910373	0.0901768	-0.484861	-1.25036	Q9D7S9	Q9D7S9	CHMP5_MOUSE	Chmp5	Charged multivesicular body protein 5	10.6523	10.4288	10.2021	10.4916	10.447	9.75629	9.99461	10.0343	8.62494	10.2006	9.81147	10.4029
	0.712099	0.131234	-0.484686	-1.08154	Q8C3X4	Q8C3X4	GUF1_MOUSE	Guf1	Translation factor Guf1, mitochondrial	9.60884	8.86689	10.2953	9.53638	9.90433	10.2528	8.00179	9.52536	9.72249	9.16214	9.30319	9.84144
	2.39104	0.014	-0.483988	-2.09905	O55101	O55101	SNG2_MOUSE	Syngr2	Synaptogyrin-2	12.5388	12.8646	12.824	13.1676	13.1391	12.8047	12.5855	12.3711	12.2889	12.0438	12.5349	12.6105
	2.45973	0.0129723	-0.482969	-2.1276	P57759	P57759	ERP29_MOUSE	Erp29	Endoplasmic reticulum resident protein 29	12.9585	13.2375	12.9989	13.0839	13.1891	12.9329	12.7841	13.0049	12.3989	12.5251	12.1964	12.5936
	2.17676	0.0167467	-0.482595	-1.99819	Q3U2A8	Q3U2A8	SYVM_MOUSE	Vars2	Valine--tRNA ligase, mitochondrial	10.6829	10.2591	11.0524	10.9422	10.8636	10.769	10.025	10.5442	10.305	10.1534	10.1508	10.4951
	2.61293	0.0112282	-0.482008	-2.19193	O55028	O55028	BCKD_MOUSE	Bckdk	[3-methyl-2-oxobutanoate dehydrogenase [lipoamide]] kinase, mitochondrial	13.3982	13.2501	13.1784	13.2477	13.5609	13.3371	13.0722	12.6612	12.5706	12.6859	12.8568	13.2336
	0.563841	0.182316	-0.481125	-0.934649	Q6P9J9	Q6P9J9	ANO6_MOUSE	Ano6	Anoctamin-6	10.2774	10.3701	10.5803	10.3639	10.4281	10.2109	10.8122	8.09173	10.4185	10.5454	10.0844	9.3916
	2.08501	0.0182412	-0.480841	-1.95159	Q3UQS2	Q3UQS2	LSME1_MOUSE	Lsmem1	Leucine-rich single-pass membrane protein 1	11.3938	11.8153	11.3758	11.9603	11.6975	11.7368	10.7995	11.2066	10.9635	11.5036	11.1718	11.4494
+	3.64178	0.00517963	-0.480773	-2.58654	Q99L47	Q99L47	F10A1_MOUSE	St13	Hsc70-interacting protein	14.2369	14.4737	14.0936	14.5333	14.4677	14.2911	13.7104	13.8011	13.9391	13.8645	13.8276	14.0692
	2.17915	0.0168469	-0.47997	-1.99479	P07214	P07214	SPRC_MOUSE	Sparc	SPARC	11.7482	11.5315	11.9075	11.9307	11.7344	11.339	10.7618	11.3307	11.0819	11.2725	11.446	11.4188
	2.17884	0.0168424	-0.478696	-1.99244	Q9CQ69	Q9CQ69	QCR8_MOUSE	Uqcrq	Cytochrome b-c1 complex subunit 8	15.4356	15.393	15.2746	15.7685	15.8377	15.9073	14.9357	14.9082	15.156	14.9898	15.3237	15.431
+	2.75139	0.0100178	-0.478669	-2.24266	Q9DBG1	Q9DBG1	CP27A_MOUSE	Cyp27a1	Sterol 26-hydroxylase, mitochondrial	12.6667	12.5673	12.5038	12.6273	12.696	12.5254	12.2885	11.7625	12.1717	12.1618	11.8558	12.4741
+	4.06306	0.00416404	-0.477704	-2.72116	Q8CC21	Q8CC21	TTC19_MOUSE	Ttc19	Tetratricopeptide repeat protein 19, mitochondrial	11.4825	11.2735	11.5697	11.6484	11.5809	11.4044	11.1709	10.984	10.8438	10.9281	11.0285	11.1378
	2.23585	0.0163874	-0.476748	-2.01542	Q8BGY7	Q8BGY7	F210A_MOUSE	Fam210a	Protein FAM210A	13.01	12.6721	13.0175	12.8397	13.4493	13.3289	12.609	12.5671	12.8339	12.3227	12.5738	12.5505
	1.26833	0.0507957	-0.476164	-1.4971	P83917	P83917	CBX1_MOUSE	Cbx1	Chromobox protein homolog 1	10.8375	11.2866	10.9876	10.8686	11.095	11.0169	10.1056	10.9273	10.3663	11.0382	9.83514	10.9626
	1.80562	0.0248544	-0.475758	-1.80444	Q9CRB9	Q9CRB9	MIC19_MOUSE	Chchd3	MICOS complex subunit Mic19	15.407	15.5501	15.463	15.8311	15.916	15.8106	15.2758	15.1632	15.1909	14.5751	15.317	15.601
	2.51156	0.0127566	-0.475238	-2.13482	Q8BP92	Q8BP92	RCN2_MOUSE	Rcn2	Reticulocalbin-2	12.8608	12.9297	12.9075	12.9047	12.704	12.6354	12.3213	12.2685	11.9444	12.3097	12.4624	12.7845
	1.27665	0.0502156	-0.474684	-1.50094	Q9DBM2	Q9DBM2	ECHP_MOUSE	Ehhadh	Peroxisomal bifunctional enzyme	9.98702	9.84278	9.45823	9.40857	9.72732	9.21784	8.84577	9.68777	9.36418	9.48339	8.85616	8.5564
	0.760602	0.120376	-0.47439	-1.11955	P83887	P83887;Q8VCK3	TBG1_MOUSE	Tubg1	Tubulin gamma-1 chain	10.3077	9.92083	10.0913	9.49117	8.9501	9.49419	8.2957	8.59957	9.62384	9.55777	9.58868	9.74344
	0.412801	0.263998	-0.473545	-0.760082	O70311	O70311	NMT2_MOUSE	Nmt2	Glycylpeptide N-tetradecanoyltransferase 2	9.69249	7.78715	9.36898	8.69144	9.00568	9.27771	6.97859	7.62499	9.95667	9.33814	8.39284	8.69092
	0.749581	0.122876	-0.473125	-1.10919	Q9D8Z2	Q9D8Z2	TRIA1_MOUSE	Triap1	TP53-regulated inhibitor of apoptosis 1	11.0714	10.7891	10.4437	10.7731	11.0941	10.8599	9.28239	10.9423	9.80263	10.2512	10.5206	11.3935
+	3.41202	0.00634123	-0.473071	-2.48272	D3Z4S3	D3Z4S3	PTRD1_MOUSE	Ptrhd1	Putative peptidyl-tRNA hydrolase PTRHD1	12.8855	12.9944	12.9896	13.1712	13.2175	13.2945	12.5166	12.6851	12.8346	12.733	12.5111	12.4339
+	3.04214	0.00843443	-0.473013	-2.34495	P30416	P30416	FKBP4_MOUSE	Fkbp4	Peptidyl-prolyl cis-trans isomerase FKBP4	12.9528	12.9384	13.0217	13.0395	12.9531	12.8356	12.387	12.1412	12.3846	12.5479	12.597	12.8454
+	3.23089	0.00727027	-0.47298	-2.41618	P97825	P97825	JUPI1_MOUSE	Jpt1	Jupiter microtubule associated homolog 1	11.4475	11.4442	11.3005	11.2967	11.1665	11.4624	11.2371	10.6941	10.9379	10.8551	10.8736	10.6824
	0.640822	0.154931	-0.472812	-1.00875	Q922Q9	Q922Q9	CHID1_MOUSE	Chid1	Chitinase domain-containing protein 1	10.6184	10.691	10.427	10.3879	10.3582	10.9449	8.42039	10.0955	10.5591	10.8113	10.6327	10.0714
+	4.07286	0.00419753	-0.472769	-2.70828	Q99KK9	Q99KK9	SYHM_MOUSE	Hars2	Histidine--tRNA ligase, mitochondrial	11.4148	11.29	11.4886	11.3948	11.6578	11.4666	11.1044	11.1345	11.0488	10.8362	10.823	10.9291
+	3.22419	0.0073853	-0.472178	-2.4116	Q80UM3	Q80UM3	NAA15_MOUSE	Naa15	N-alpha-acetyltransferase 15, NatA auxiliary subunit	12.0944	12.0564	12.1922	12.2371	12.0726	12.0474	11.3441	11.3978	11.6793	11.8026	11.776	11.8673
	1.95652	0.0212932	-0.472027	-1.87493	Q9ET26	Q9ET26	RN114_MOUSE	Rnf114	E3 ubiquitin-protein ligase RNF114	12.0962	11.9454	12.1762	12.4581	12.4781	12.1098	11.6958	11.416	11.8084	11.821	11.4434	12.2471
	0.980848	0.0813924	-0.470978	-1.29462	Q9DCZ4	Q9DCZ4	MIC26_MOUSE	Apoo	MICOS complex subunit Mic26	16.1342	16.0722	16.0475	16.272	16.1095	15.8553	15.8773	15.864	15.8803	15.6598	14.3449	16.0383
	1.16797	0.0596258	-0.470962	-1.42651	Q9JHR9	Q9JHR9	NRIP2_MOUSE	Nrip2	Nuclear receptor-interacting protein 2	9.49265	10.0103	9.83867	10.4807	9.75055	9.9798	10.1602	8.89446	9.03087	9.68333	9.49545	9.46261
	1.87373	0.0233459	-0.470733	-1.83178	Q99N91	Q99N91	RM34_MOUSE	Mrpl34	39S ribosomal protein L34, mitochondrial	10.109	10.1296	9.87722	10.4986	10.0224	10.4846	9.99148	9.25759	9.90931	9.55249	9.62093	9.96511
+	3.63531	0.00552083	-0.470005	-2.55282	O08663	O08663	MAP2_MOUSE	Metap2	Methionine aminopeptidase 2	13.2611	13.4206	13.2485	13.4879	13.4064	13.2632	12.8741	12.7948	12.6362	12.7951	13.0486	13.1188
	1.72596	0.0281321	-0.469645	-1.75417	Q99PL6	Q99PL6	UBXN6_MOUSE	Ubxn6	UBX domain-containing protein 6	11.1911	10.9514	10.6213	11.3863	11.0141	10.9183	10.0315	10.9758	10.5981	10.4616	10.7435	10.4543
	0.47694	0.226278	-0.469343	-0.835363	Q8K0E1	Q8K0E1	KCD15_MOUSE	Kctd15	BTB/POZ domain-containing protein KCTD15	9.90387	9.79759	9.12284	9.10279	9.51648	9.71017	9.97193	6.96527	9.71153	9.41572	9.24748	9.02576
+	2.8485	0.00964621	-0.468748	-2.25936	Q8CGY8	Q8CGY8	OGT1_MOUSE	Ogt	UDP-N-acetylglucosamine--peptide N-acetylglucosaminyltransferase 110 kDa subunit	11.8472	11.8798	11.7402	12.204	12.1855	12.1229	11.4206	11.3431	11.4569	11.4599	11.7113	11.7753
+	3.68019	0.00543915	-0.468667	-2.56427	Q9D7X3	Q9D7X3	DUS3_MOUSE	Dusp3	Dual specificity protein phosphatase 3	13.7956	13.6657	13.6685	13.9282	13.5968	13.7409	13.2542	13.0979	13.436	13.477	13.0831	13.2355
	1.02454	0.0754533	-0.468084	-1.32442	Q9D7C9	Q9D7C9	NRK2_MOUSE	Nmrk2	Nicotinamide riboside kinase 2	10.594	9.89454	9.48256	10.4921	10.4952	10.0392	9.2858	10.4701	9.65542	9.92974	9.41265	9.43536
+	3.36052	0.00686775	-0.468042	-2.45036	Q8BVF2	Q8BVF2	PDCL3_MOUSE	Pdcl3	Phosducin-like protein 3	11.9126	12.1823	12.3992	12.2611	12.3865	12.2396	11.7074	11.8708	11.7356	11.5323	11.8978	11.8292
	1.73101	0.028157	-0.467812	-1.75426	O08689	O08689	GDF8_MOUSE	Mstn	Growth/differentiation factor 8	11.6941	12.0839	11.8885	12.3603	12.045	11.6104	11.1737	11.1251	11.9386	11.6262	11.5258	11.486
	2.17944	0.0173093	-0.467554	-1.97315	Q60649	Q60649	CLPB_MOUSE	Clpb	Caseinolytic peptidase B protein homolog	12.3491	12.0571	11.9542	12.1453	12.528	12.07	11.7359	11.4023	11.7054	11.4787	11.8647	12.1114
	1.86995	0.0237275	-0.46732	-1.8247	Q9CPU4	Q9CPU4	MGST3_MOUSE	Mgst3	Microsomal glutathione S-transferase 3	14.1538	13.6609	14.1437	14.5853	14.02	14.0288	13.3819	13.3118	13.7949	13.64	13.9205	13.7395
+	5.34307	0.00230698	-0.467005	-3.06381	Q9CZ13	Q9CZ13	QCR1_MOUSE	Uqcrc1	Cytochrome b-c1 complex subunit 1, mitochondrial	19.1808	19.0965	19.1164	19.334	19.2502	19.0938	18.6985	18.6771	18.6195	18.6852	18.7204	18.8689
	0.717454	0.13269	-0.466618	-1.0771	Q9Z191	Q9Z191	EYA4_MOUSE	Eya4	Eyes absent homolog 4	7.42334	8.47878	9.7026	8.62368	8.39022	7.99171	7.4338	8.10015	8.04216	8.35545	7.89132	7.98776
+	3.47285	0.00633729	-0.466117	-2.48493	Q14C51	Q14C51	PTCD3_MOUSE	Ptcd3	Pentatricopeptide repeat domain-containing protein 3, mitochondrial	11.7838	11.5869	11.6467	11.4894	11.7861	11.6582	10.8782	11.0745	11.2995	11.2432	11.3314	11.3275
	0.669657	0.146645	-0.466077	-1.033	Q8C1D8	Q8C1D8	IWS1_MOUSE	Iws1	Protein IWS1 homolog	11.2652	10.9817	10.1908	10.5009	10.9386	10.1188	8.96126	10.9929	10.7293	10.5063	10.0296	9.98018
	2.38682	0.0149986	-0.46583	-2.06233	Q91VX2	Q91VX2	UBAP2_MOUSE	Ubap2	Ubiquitin-associated protein 2	11.433	11.8416	11.5217	11.5687	11.1975	11.3042	10.9758	10.9764	10.8436	10.8528	11.0039	11.4192
	0.413164	0.264561	-0.465445	-0.758413	Q99M04	Q99M04	LIAS_MOUSE	Lias	Lipoyl synthase, mitochondrial	10.2735	8.25752	10.2577	9.47182	9.98927	10.8792	8.76261	8.17237	9.26732	9.47027	10.0654	10.5983
	2.57121	0.0127578	-0.46346	-2.13557	Q8CI59	Q8CI59	STEA3_MOUSE	Steap3	Metalloreductase STEAP3	11.425	11.5344	12.0687	11.5355	11.6021	11.7848	11.4274	11.3019	10.9723	11.1496	11.0626	11.2559
	2.46887	0.014131	-0.463418	-2.09265	Q9QZ23	Q9QZ23	NFU1_MOUSE	Nfu1	NFU1 iron-sulfur cluster scaffold homolog, mitochondrial	12.5741	12.7967	12.7385	12.8492	12.8338	12.7136	11.8895	12.2942	12.3249	12.1514	12.3176	12.7477
+	4.46624	0.00373883	-0.462212	-2.79482	O70310	O70310	NMT1_MOUSE	Nmt1	Glycylpeptide N-tetradecanoyltransferase 1	12.5117	12.6283	12.5221	12.619	12.5792	12.6555	11.8639	12.2131	12.1799	12.0488	12.1525	12.2843
	2.3728	0.0153418	-0.461878	-2.0485	P00397	P00397	COX1_MOUSE	Mtco1	Cytochrome c oxidase subunit 1	13.0157	12.8692	13.3783	13.2536	12.9223	13.1477	12.3245	12.9026	12.9233	12.4882	12.5916	12.5854
+	3.11098	0.00843177	-0.461273	-2.34137	Q9JK92	Q9JK92	HSPB8_MOUSE	Hspb8	Heat shock protein beta-8	15.3062	15.6147	15.4469	15.899	15.6472	15.6425	15.1962	15.0381	15.3488	15.1322	15.013	15.0605
+	3.3421	0.0071746	-0.460037	-2.42172	P09671	P09671	SODM_MOUSE	Sod2	Superoxide dismutase [Mn], mitochondrial	17.9096	17.8027	17.7838	18.1797	18.0058	17.9801	17.3167	17.3468	17.6058	17.3827	17.5157	17.7338
+	3.02068	0.00896154	-0.460013	-2.30452	Q9CZN7	Q9CZN7	GLYM_MOUSE	Shmt2	Serine hydroxymethyltransferase, mitochondrial	12.4794	12.3649	12.4505	12.7063	12.7119	12.7906	12.0692	11.9912	12.0585	12.1239	12.0381	12.4625
	2.25777	0.0168245	-0.45987	-1.99436	Q8BG28	Q8BG28	B3GL2_MOUSE	B3galnt2	UDP-GalNAc:beta-1,3-N-acetylgalactosaminyltransferase 2	11.5442	11.204	11.1582	11.1471	11.0871	10.9884	11.1513	10.693	10.7288	10.733	10.3389	10.7248
	2.82278	0.0103513	-0.459634	-2.22798	Q9R0G6	Q9R0G6	COMP_MOUSE	Comp	Cartilage oligomeric matrix protein	12.8584	13.1141	12.8173	12.8793	12.7099	12.4285	12.4473	12.3069	12.2273	12.252	12.2634	12.5529
	2.29914	0.0164493	-0.459576	-2.01201	Q91VN4	Q91VN4	MIC25_MOUSE	Chchd6	MICOS complex subunit Mic25	10.3924	10.0519	10.5265	10.1956	10.3198	10.7212	9.61952	10.0088	10.1356	10.1022	9.82741	9.75658
	2.07412	0.0195923	-0.459359	-1.91018	Q7TQD2	Q7TQD2	TPPP_MOUSE	Tppp	Tubulin polymerization-promoting protein	12.7837	12.6012	12.4199	12.3731	12.43	12.4718	12.071	12.1467	11.5146	12.0937	12.0288	12.4688
+	2.86747	0.0100356	-0.458581	-2.24279	Q9Z2I8	Q9Z2I8	SUCB2_MOUSE	Suclg2	Succinate--CoA ligase [GDP-forming] subunit beta, mitochondrial	14.287	13.7215	13.9618	14.0601	13.967	13.8328	13.5808	13.3144	13.4563	13.387	13.7835	13.5568
+	3.32927	0.00735714	-0.45823	-2.41218	Q61081	Q61081	CDC37_MOUSE	Cdc37	Hsp90 co-chaperone Cdc37	13.2712	13.3392	13.1339	13.1816	13.0168	12.9765	12.4328	12.6341	12.7227	12.6893	12.9567	12.7344
	1.94864	0.0226128	-0.457753	-1.84821	Q9CQQ0	Q9CQQ0	SMIM8_MOUSE	Smim8	Small integral membrane protein 8	11.2174	11.467	11.2949	11.3888	11.5836	11.2977	10.9408	10.5851	11.1253	10.5257	11.4243	10.9019
	0.932174	0.0907495	-0.457422	-1.24792	Q9CRA7	Q9CRA7	ATP5S_MOUSE	Dmac2l	ATP synthase subunit s, mitochondrial	11.675	11.2763	11.842	12.0149	11.9542	12.2531	11.01	10.7685	10.8999	11.5732	11.9994	12.0201
+	4.01862	0.00485549	-0.457076	-2.63896	Q922B2	Q922B2	SYDC_MOUSE	Dars1	Aspartate--tRNA ligase, cytoplasmic	14.7753	14.8599	14.768	14.7909	14.705	14.5863	14.5037	14.2902	14.3694	14.0387	14.2441	14.2968
	0.4209	0.261573	-0.45472	-0.764948	Q8BRV5	Q8BRV5	K1671_MOUSE	Kiaa1671	Uncharacterized protein KIAA1671	10.0181	8.57052	10.0391	9.84587	9.99956	8.90253	7.57237	10.2989	9.46611	9.96076	8.9917	8.35751
	2.29336	0.0167316	-0.453932	-1.99861	O09174	O09174	AMACR_MOUSE	Amacr	Alpha-methylacyl-CoA racemase	11.7636	12.3613	12.1581	12.4705	12.4161	12.241	11.8675	11.8598	11.7337	11.8057	11.4593	11.9609
+	3.12412	0.00862698	-0.453586	-2.32617	Q3UZA1	Q3UZA1	CPZIP_MOUSE	Rcsd1	CapZ-interacting protein	13.6836	13.6788	13.6593	14.0285	13.719	13.834	13.1246	13.1222	13.2943	13.2897	13.4697	13.5811
	0.475143	0.229545	-0.452984	-0.827994	Q80UW8	Q80UW8	RPAB1_MOUSE	Polr2e	DNA-directed RNA polymerases I, II, and III subunit RPABC1	9.63401	10.4982	8.86506	10.3032	9.77739	9.53513	8.37981	7.914	9.9676	9.68512	10.0738	9.87481
+	6.00481	0.00211765	-0.452813	-3.1664	Q6ZQ73	Q6ZQ73	CAND2_MOUSE	Cand2	Cullin-associated NEDD8-dissociated protein 2	15.0821	15.0429	15.0731	15.212	15.14	14.9996	14.6122	14.5949	14.6425	14.6178	14.5816	14.7838
+	3.40988	0.00708884	-0.452728	-2.42479	Q922Q8	Q922Q8	LRC59_MOUSE	Lrrc59	Leucine-rich repeat-containing protein 59	13.3148	13.6427	13.3597	13.6649	13.8395	13.5091	13.156	13.0001	13.077	13.1211	13.0558	13.2042
	0.73182	0.131157	-0.452216	-1.08188	Q7TN99	Q7TN99	CPEB3_MOUSE	Cpeb3	Cytoplasmic polyadenylation element-binding protein 3	10.0005	9.41786	10.2902	10.3883	9.85023	10.0074	10.1799	9.62699	10.111	9.73081	9.32146	8.27101
+	5.38194	0.00267249	-0.452044	-3.00875	P58281	P58281	OPA1_MOUSE	Opa1	Dynamin-like 120 kDa protein, mitochondrial	13.9459	13.9316	13.8671	14.0486	13.9604	13.8187	13.4063	13.4558	13.4234	13.4725	13.4396	13.6625
+	3.21865	0.008375	-0.45148	-2.35446	P48722	P48722	HS74L_MOUSE	Hspa4l	Heat shock 70 kDa protein 4L	10.8262	10.6304	10.7262	10.8773	11.1442	10.9016	10.4879	10.1326	10.4026	10.4216	10.416	10.5363
+	3.29441	0.0079914	-0.450905	-2.37957	Q7TNG8	Q7TNG8	LDHD_MOUSE	Ldhd	Probable D-lactate dehydrogenase, mitochondrial	11.9646	12.1879	12.0798	12.0415	11.9191	11.884	11.8156	11.4048	11.3169	11.6504	11.4972	11.6864
	1.03308	0.0770907	-0.450853	-1.31627	Q69ZP3	Q69ZP3	PNKD_MOUSE	Pnkd	Probable hydrolase PNKD	12.2686	11.9457	11.0471	11.5648	11.8062	11.3023	10.4786	11.3488	11.3279	11.1462	11.2671	11.6609
+	3.0733	0.00899431	-0.450387	-2.29934	Q8R180	Q8R2E9;Q8R180	ERO1A_MOUSE	Ero1a	ERO1-like protein alpha	11.3159	11.5634	10.9531	11.355	11.2744	11.4468	10.7771	10.919	10.9062	10.9179	10.6906	10.9954
	2.61087	0.0131227	-0.450131	-2.12272	Q8R550	Q8R550	SH3K1_MOUSE	Sh3kbp1	SH3 domain-containing kinase-binding protein 1	13.106	13.1499	13.0257	13.5384	13.221	12.9316	12.7167	12.6284	12.9209	12.6804	12.4391	12.8864
	1.09188	0.0706006	-0.449422	-1.3556	P58021	P58021	TM9S2_MOUSE	Tm9sf2	Transmembrane 9 superfamily member 2	10.8583	10.3024	9.99369	11.1745	10.8135	11.3183	9.83675	10.3782	10.4316	10.1954	10.5519	10.3703
	1.26553	0.0543299	-0.448553	-1.46695	Q9DC77	Q9DC77	SMPX_MOUSE	Smpx	Small muscular protein	13.2716	13.2068	13.0569	13.4933	13.1507	13.3737	12.0158	12.5913	12.6665	13.1964	13.1793	13.2124
+	3.15805	0.00863116	-0.448028	-2.32358	Q3SXD3	Q3SXD3	HDDC2_MOUSE	Hddc2	5'-deoxynucleotidase HDDC2	12.208	11.8948	11.9613	12.1087	11.9556	12.1792	11.6247	11.4175	11.5562	11.5045	11.5615	11.9551
	0.69267	0.142581	-0.447153	-1.04432	P19973	P19973	LSP1_MOUSE	Lsp1	Lymphocyte-specific protein 1	9.04992	9.86887	9.72203	9.64223	10.235	9.27027	9.12193	10.0023	9.87763	8.13581	8.9856	8.98218
	1.9872	0.0226249	-0.446286	-1.84727	Q3TLP5	Q3TLP5	ECHD2_MOUSE	Echdc2	Enoyl-CoA hydratase domain-containing protein 2, mitochondrial	10.6987	11.1488	10.6389	10.6736	10.6637	10.4287	10.5044	10.3751	9.77353	10.2636	10.3603	10.2978
	2.04493	0.0214269	-0.445337	-1.87223	P53808	P53808	PPCT_MOUSE	Pctp	Phosphatidylcholine transfer protein	11.2806	11.3703	11.2162	10.9819	11.3342	11.785	10.8742	10.8116	10.6113	11.1316	10.7349	11.1325
	1.85581	0.0259455	-0.445325	-1.78335	P12787	P12787	COX5A_MOUSE	Cox5a	Cytochrome c oxidase subunit 5A, mitochondrial	18.2479	18.215	17.8471	18.1782	17.8742	17.5852	17.905	17.298	17.4179	17.4136	17.4124	17.8289
	2.5042	0.014815	-0.444811	-2.06821	Q9D0M3	Q9D0M3	CY1_MOUSE	Cyc1	Cytochrome c1, heme protein, mitochondrial	16.1709	16.1098	16.6075	16.4129	16.1862	15.9945	15.8014	15.7538	16.0327	15.5995	15.6533	15.9722
+	2.9681	0.0100465	-0.444116	-2.24479	Q91WD5	Q91WD5	NDUS2_MOUSE	Ndufs2	NADH dehydrogenase [ubiquinone] iron-sulfur protein 2, mitochondrial	17.0526	16.6114	16.8709	17.1252	16.9479	16.9906	16.2628	16.3975	16.4684	16.5241	16.5457	16.7354
	2.5067	0.0148588	-0.443936	-2.06732	P99027	P99027	RLA2_MOUSE	Rplp2	60S acidic ribosomal protein P2	15.6875	16.0436	15.9175	16.2623	16.3414	16.189	15.4299	15.5303	15.6268	15.6154	15.7923	15.7831
+	5.77086	0.00231776	-0.443315	-3.06489	Q8BMF4	Q8BMF4	ODP2_MOUSE	Dlat	Dihydrolipoyllysine-residue acetyltransferase component of pyruvate dehydrogenase complex, mitochondrial	17.1332	17.0327	17.1918	17.1172	17.2581	17.2695	16.7174	16.655	16.7313	16.6696	16.7428	16.8267
	2.31104	0.0170394	-0.443078	-1.98477	Q6R5N8	Q6R5N8	TLR13_MOUSE	Tlr13	Toll-like receptor 13	16.962	16.4984	17.04	17.1938	16.9616	17.0968	16.5101	16.404	16.3372	16.4655	16.5212	16.8561
	2.67872	0.012847	-0.442357	-2.13172	Q8BKY8	Q8BKY8	MTEF2_MOUSE	Mterf2	Transcription termination factor 2, mitochondrial	11.4349	11.0957	11.1985	11.3374	11.0784	10.8835	10.948	10.6982	10.6314	10.5805	10.5714	10.9446
	0.746549	0.129186	-0.441725	-1.08842	Q8K2K6	Q8K2K6	AGFG1_MOUSE	Agfg1	Arf-GAP domain and FG repeat-containing protein 1	9.31979	9.66237	10.4559	9.95538	10.1192	10.0721	9.06177	8.50876	9.92074	10.2507	9.81528	9.37714
	1.53219	0.0388494	-0.440771	-1.6114	P0DN34	P0DN34	NDUB1_MOUSE	Ndufb1	NADH dehydrogenase [ubiquinone] 1 beta subcomplex subunit 1	14.3683	14.403	14.5036	14.4156	14.1552	14.5349	14.0183	13.2506	13.8917	13.9292	14.1859	14.4602
	2.3412	0.016893	-0.439483	-1.99013	Q9D1H6	Q9D1H6	NDUF4_MOUSE	Ndufaf4	NADH dehydrogenase [ubiquinone] 1 alpha subcomplex assembly factor 4	13.2741	12.6868	13.127	13.093	12.9457	13.0473	12.6952	12.5742	12.5911	12.1812	12.6712	12.8242
+	4.42001	0.00433837	-0.437163	-2.68822	P55302	P55302	AMRP_MOUSE	Lrpap1	Alpha-2-macroglobulin receptor-associated protein	13.1341	12.9804	13.1393	13.1515	13.2054	13.2196	12.5819	12.6145	12.749	12.5771	12.8098	12.875
	2.79981	0.0119935	-0.436588	-2.16387	Q8BJZ4	Q8BJZ4	RT35_MOUSE	Mrps35	28S ribosomal protein S35, mitochondrial	12.0087	11.7135	11.6842	12.1974	12.1269	11.7083	11.3426	11.462	11.4226	11.4913	11.4828	11.6181
	2.67618	0.0135758	-0.434329	-2.11193	Q60854	Q60854	SPB6_MOUSE	Serpinb6	Serpin B6	15.3591	15.3564	15.1719	15.3928	15.6393	15.8544	15.1742	14.9086	15.0222	15.0036	14.9938	15.0656
	1.44755	0.0438095	-0.433932	-1.55613	Q8BGM7	Q8BGM7	AAKG3_MOUSE	Prkag3	5'-AMP-activated protein kinase subunit gamma-3	13.5396	13.7259	13.8209	13.2778	13.2396	13.4277	13.0677	13.4414	13.1769	12.3633	13.1413	13.2372
	1.25744	0.0567341	-0.433535	-1.44563	P81117	P81117	NUCB2_MOUSE	Nucb2	Nucleobindin-2	10.4579	10.4747	10.3228	10.1389	10.6663	10.292	9.11196	9.91524	9.90473	10.2723	10.1866	10.3605
	1.65565	0.0344967	-0.431543	-1.663	Q9Z0M6	Q9Z0M6	AGRE5_MOUSE	Adgre5	Adhesion G protein-coupled receptor E5	10.6231	10.6892	10.3147	10.2535	10.7909	10.6938	10.5051	10.0564	9.76887	10.4357	10.2456	9.76421
	2.94664	0.0109556	-0.430985	-2.20312	Q9ET54	Q9ET54	PALLD_MOUSE	Palld	Palladin	12.701	13.0979	12.7991	12.7059	12.8025	12.5882	12.1834	12.393	12.2561	12.2268	12.4566	12.5927
+	3.34862	0.00839757	-0.43067	-2.33996	Q9QXT0	Q9QXT0	CNPY2_MOUSE	Cnpy2	Protein canopy homolog 2	13.4473	13.4823	13.2935	13.5121	13.1852	13.0976	12.9418	12.6951	13.0256	12.869	12.9408	12.9616
+	3.24606	0.00896737	-0.430129	-2.30427	Q8BU85	Q8BU85	MSRB3_MOUSE	Msrb3	Methionine-R-sulfoxide reductase B3, mitochondrial	14.333	14.3762	14.332	14.6854	14.3652	14.3351	13.9215	14.2259	13.8411	13.7857	14.0665	14.0056
+	5.49977	0.00277043	-0.430083	-2.93801	Q9D0I9	Q9D0I9	SYRC_MOUSE	Rars1	Arginine--tRNA ligase, cytoplasmic	14.4061	14.46	14.5983	14.564	14.4349	14.4938	14.0341	13.943	14.0744	14.0131	14.1307	14.1811
+	3.20483	0.00917824	-0.429257	-2.28791	P40630	P40630	TFAM_MOUSE	Tfam	Transcription factor A, mitochondrial	13.5252	13.916	13.7841	14.0285	13.7879	13.8046	13.3561	13.5132	13.5021	13.1798	13.2733	13.4462
+	4.36312	0.00487209	-0.429168	-2.64199	Q9DCJ5	Q9DCJ5	NDUA8_MOUSE	Ndufa8	NADH dehydrogenase [ubiquinone] 1 alpha subcomplex subunit 8	17.7685	17.6152	17.7482	17.7269	17.7229	17.8202	17.189	17.2431	17.2429	17.2156	17.3927	17.5438
+	3.39659	0.00835537	-0.429086	-2.35096	Q9D7N3	Q9D7N3	RT09_MOUSE	Mrps9	28S ribosomal protein S9, mitochondrial	12.1216	12.2801	12.2083	12.3954	12.2664	12.2176	11.9486	11.9408	11.7565	11.481	11.9232	11.8648
+	3.8875	0.00612285	-0.428838	-2.50343	Q9CR68	Q9CR68	UCRI_MOUSE	Uqcrfs1	Cytochrome b-c1 complex subunit Rieske, mitochondrial	17.582	17.4057	17.3547	17.6454	17.4967	17.4882	16.9661	16.991	16.9991	17.0479	17.0572	17.3382
	2.06335	0.0225874	-0.42756	-1.84816	Q9D1I2	Q9D1I2	CAR19_MOUSE	Card19	Caspase recruitment domain-containing protein 19	12.2478	12.0954	12.0279	11.7282	12.4119	12.281	11.748	11.3349	11.9754	11.7482	11.795	11.6252
	1.25834	0.0578264	-0.427447	-1.43934	P27659	P27659	RL3_MOUSE	Rpl3	60S ribosomal protein L3	10.1903	10.8064	10.5072	10.9338	10.9217	11.3242	9.95703	10.4292	10.6484	10.5706	10.4638	10.0501
	1.68284	0.033737	-0.427297	-1.67026	Q8K440	Q8K440	ABC8B_MOUSE	Abca8b	ABC-type organic anion transporter ABCA8B	10.3648	10.9391	10.5749	10.5056	10.7203	10.8513	10.2648	10.7094	10.3449	9.74376	10.2033	10.126
	0.296159	0.370332	-0.426056	-0.594139	Q9CRC8	Q9CRC8	LRC40_MOUSE	Lrrc40	Leucine-rich repeat-containing protein 40	9.42069	7.05774	10.7039	9.18677	10.4825	9.53263	7.94614	8.77814	9.28425	8.84606	10.2834	8.68983
+	6.20553	0.00235407	-0.425788	-3.07487	P14869	P14869	RLA0_MOUSE	Rplp0	60S acidic ribosomal protein P0	15.0426	15.016	15.1064	15.1231	15.1796	14.9667	14.6851	14.6162	14.6506	14.5551	14.6864	14.6863
	0.95813	0.0922242	-0.425782	-1.24182	Q9CQU0	Q9CQU0	TXD12_MOUSE	Txndc12	Thioredoxin domain-containing protein 12	12.7877	12.27	11.9403	12.8768	12.8285	12.9258	11.9789	11.9162	11.6839	12.0856	12.5647	12.8451
+	4.24791	0.00517582	-0.425324	-2.59536	Q8BU30	Q8BU30	SYIC_MOUSE	Iars1	Isoleucine--tRNA ligase, cytoplasmic	13.7563	13.592	13.6872	13.4288	13.5424	13.5844	13.2179	12.9911	13.2328	13.1049	13.2876	13.205
	2.49375	0.0162143	-0.425289	-2.02093	P07901	P07901	HS90A_MOUSE	Hsp90aa1	Heat shock protein HSP 90-alpha	15.4534	15.3042	15.3125	15.7857	15.6385	15.7274	14.7838	15.1338	15.2108	15.0846	15.2345	15.2224
	1.39953	0.0483356	-0.425163	-1.51821	Q3UMC0	Q3UMC0	AFG2H_MOUSE	Spata5	ATPase family protein 2 homolog	10.9541	10.9076	11.2916	10.967	11.1607	11.2161	10.9929	10.2516	11.0105	10.0768	10.6334	10.981
	2.06801	0.0228916	-0.423901	-1.84332	A2ARP1	Q6ZQB6;A2ARP1	VIP1_MOUSE	Ppip5k1	Inositol hexakisphosphate and diphosphoinositol-pentakisphosphate kinase 1	10.8775	10.3759	10.2863	10.0322	10.6001	10.376	9.87722	9.98507	9.8495	10.069	10.2241	9.99972
	2.93006	0.0114519	-0.423484	-2.17754	Q8K370	Q8K370	ACD10_MOUSE	Acad10	Acyl-CoA dehydrogenase family member 10	14.4946	14.6623	14.3574	14.2676	14.1068	14.3456	14.0273	13.9251	13.9986	13.7815	13.8268	14.134
+	3.27254	0.00915789	-0.421995	-2.2894	Q9D8X2	Q9D8X2	CC124_MOUSE	Ccdc124	Coiled-coil domain-containing protein 124	11.8524	11.9347	11.7819	12.1215	11.8857	11.8348	11.2987	11.5812	11.432	11.3509	11.4539	11.7622
	2.00771	0.02441	-0.421753	-1.81292	Q6A0D4	Q6A0D4	RFTN1_MOUSE	Rftn1	Raftlin	9.83923	9.58623	10.1651	10.1287	9.92244	10.3106	9.59262	9.26048	9.42477	9.76973	9.69382	9.68032
	2.77091	0.0134734	-0.421345	-2.11534	Q9D6U8	Q9D6U8	F162A_MOUSE	Fam162a	Protein FAM162A	13.5118	13.3356	13.4593	13.5516	13.1891	13.0362	12.7735	13.0154	12.8552	12.8442	12.9201	13.1471
	0.676743	0.152227	-0.421275	-1.01552	Q9EQP6	Q9EQP6	ARRC_MOUSE	Arr3	Arrestin-C	9.23979	8.96906	8.07819	8.96493	8.30964	8.66055	7.45733	7.93775	8.7803	7.79099	8.73442	8.99373
	1.99219	0.0248276	-0.420849	-1.8044	Q811I0	Q811I0	ATPF1_MOUSE	Atpaf1	ATP synthase mitochondrial F1 complex assembly factor 1	11.7807	11.4569	11.5403	11.7178	11.7936	11.3715	10.8734	10.9646	11.507	11.2154	11.0621	11.5131
	0.837455	0.112262	-0.420782	-1.1482	Q8BH43	Q8BH43	WASF2_MOUSE	Wasf2	Wiskott-Aldrich syndrome protein family member 2	10.6812	11.036	11.1225	10.8265	10.4	10.7837	9.25126	10.3499	10.6566	10.8969	10.8012	10.3694
	2.53659	0.0160885	-0.420775	-2.02708	Q8C0Z1	Q8C0Z1	F234A_MOUSE	Fam234a	Protein FAM234A	10.4258	10.5962	10.4956	10.494	10.8985	10.8313	10.0122	10.0685	10.0792	10.3503	10.4501	10.2565
+	4.64027	0.00440964	-0.420648	-2.68321	Q9Z1Z0	Q9Z1Z0	USO1_MOUSE	Uso1	General vesicular transport factor p115	13.265	13.3046	13.1569	13.3232	13.4131	13.3838	13.0082	12.7747	12.7916	12.9326	12.8194	12.9961
	1.15471	0.0685312	-0.420378	-1.36806	Q61387	Q61387	COX7R_MOUSE	Cox7a2l	Cytochrome c oxidase subunit 7A-related protein, mitochondrial	11.9543	12.0418	11.3469	11.1141	11.6234	11.7724	10.8879	10.8607	11.4701	10.9437	11.5341	11.6342
+	4.51537	0.00474636	-0.420247	-2.64876	Q91VD9	Q91VD9	NDUS1_MOUSE	Ndufs1	NADH-ubiquinone oxidoreductase 75 kDa subunit, mitochondrial	17.9753	17.9013	17.8936	18.0562	18.1033	17.8491	17.568	17.4687	17.4588	17.4818	17.5471	17.733
	0.731063	0.136865	-0.420097	-1.06181	Q9D6K5	Q9D6K5	SYJ2B_MOUSE	Synj2bp	Synaptojanin-2-binding protein	10.8732	11.25	11.1874	10.9532	11.0339	11.5799	9.42485	11.1369	11.3382	10.6735	10.8538	10.9297
	1.40395	0.0487713	-0.420069	-1.51411	Q9Z2S7	Q9Z2S7	T22D3_MOUSE	Tsc22d3	TSC22 domain family protein 3	11.9134	12.0828	12.1344	12.6357	11.7698	12.1311	11.8029	11.3548	11.7141	11.2635	11.955	12.0564
	0.78864	0.12289	-0.419764	-1.10898	Q9QXK3	Q9QXK3	COPG2_MOUSE	Copg2	Coatomer subunit gamma-2	10.3071	9.72786	10.5884	10.6424	10.6061	10.676	9.38021	10.7783	10.3023	9.56339	9.5635	10.4416
	0.561694	0.192085	-0.419357	-0.906516	Q8BLK9	Q8BLK9	KS6C1_MOUSE	Rps6kc1	Ribosomal protein S6 kinase delta-1	9.23005	9.26648	10.201	9.66413	9.46999	8.68354	8.43732	7.90671	8.83515	9.48732	9.61186	9.72071
	1.53304	0.0415638	-0.419033	-1.58185	Q91YN9	Q91YN9	BAG2_MOUSE	Bag2	BAG family molecular chaperone regulator 2	12.5074	12.1738	12.0906	12.1531	11.4733	11.8312	11.3131	11.7728	11.487	11.6424	11.6278	11.872
	3.04039	0.010971	-0.418623	-2.20246	Q9WTP7	Q9WTP7	KAD3_MOUSE	Ak3	GTP:AMP phosphotransferase AK3, mitochondrial	14.1848	14.2332	13.9932	14.2117	14.0948	14.0717	13.6054	13.5767	13.5315	13.676	13.8246	14.0635
	2.52703	0.0163178	-0.418318	-2.01773	A2AIL4	A2AIL4	NDUF6_MOUSE	Ndufaf6	NADH dehydrogenase (ubiquinone) complex I, assembly factor 6	11.5939	11.3361	11.6709	11.4464	11.274	11.1517	11.1481	10.9139	10.9505	11.0368	11.1967	10.717
+	4.14219	0.00565657	-0.418101	-2.53902	Q8BMA6	Q8BMA6	SRP68_MOUSE	Srp68	Signal recognition particle subunit SRP68	12.1344	12.4648	12.3979	12.4335	12.4657	12.4234	11.8761	11.8779	12.0459	11.9235	12.1134	11.9744
	0.245879	0.432277	-0.418071	-0.517724	Q03059	Q03059	CLAT_MOUSE	Chat	Choline O-acetyltransferase	11.1863	11.1154	7.9253	11.3969	11.6425	11.0189	9.28963	8.71457	10.585	11.1938	11.1534	10.8405
	1.88036	0.02848	-0.417639	-1.74846	Q99LY9	Q99LY9	NDUS5_MOUSE	Ndufs5	NADH dehydrogenase [ubiquinone] iron-sulfur protein 5	13.6857	13.2099	13.4566	13.7183	13.8222	13.7461	12.8677	12.942	13.1097	13.3795	13.3777	13.4564
	0.613757	0.174364	-0.416412	-0.955354	O35075	O35075	VP26C_MOUSE	Vps26c	Vacuolar protein sorting-associated protein 26C	8.79499	9.82125	8.98302	8.913	8.01634	9.57345	9.24433	7.75669	8.62052	8.34587	8.6196	9.01657
	2.4148	0.0173931	-0.416218	-1.96986	Q17ST2	Q17ST2	KCNA7_MOUSE	Kcna7	Potassium voltage-gated channel subfamily A member 7	11.522	11.5375	11.5115	11.8289	11.9412	11.2946	11.3059	11.1554	11.3797	11.0817	11.1975	11.0183
+	3.30423	0.00931589	-0.415631	-2.2807	Q8VED9	Q8VED9	LEGL_MOUSE	Lgalsl	Galectin-related protein	12.5267	12.5184	12.8545	12.5592	12.6571	12.4299	12.1148	11.9804	12.3186	12.098	12.2129	12.3274
+	3.55054	0.00835294	-0.415599	-2.35762	O70250	O70250	PGAM2_MOUSE	Pgam2	Phosphoglycerate mutase 2	21.1278	21.1262	20.9912	21.0995	20.9509	20.8214	20.6997	20.426	20.5524	20.6672	20.4804	20.7977
+	3.57136	0.00827907	-0.415066	-2.36225	Q9DCV4	Q9DCV4	RMD1_MOUSE	Rmdn1	Regulator of microtubule dynamics protein 1	13.6889	13.7521	13.6367	13.8479	13.9441	13.7397	13.2424	13.3093	13.3761	13.4746	13.1577	13.5589
	2.30244	0.0192467	-0.41398	-1.92077	Q9CZM2	Q9CZM2	RL15_MOUSE	Rpl15	60S ribosomal protein L15	13.399	13.5773	13.8548	13.7975	13.3632	13.6347	13.2843	13.3051	12.9542	12.9199	13.3015	13.3777
+	3.20321	0.0100463	-0.41393	-2.2431	P48962	Q3V132;P51881;P48962	ADT1_MOUSE	Slc25a4	ADP/ATP translocase 1	20.1034	20.099	20.0297	20.1341	20.1153	19.8944	19.9571	19.6964	19.5026	19.4565	19.5442	19.7354
	2.65312	0.0151582	-0.413691	-2.05354	Q9D819	Q9D819	IPYR_MOUSE	Ppa1	Inorganic pyrophosphatase	13.8748	13.8262	13.8739	14.2444	14.0222	14.1175	13.5913	13.3021	13.5488	13.7002	13.4866	13.8478
	3.1134	0.0106529	-0.413315	-2.21194	Q8BLF1	Q8BLF1	NCEH1_MOUSE	Nceh1	Neutral cholesterol ester hydrolase 1	13.6504	13.6358	13.3913	13.8241	13.7376	13.5816	13.1688	13.0189	13.374	13.3253	13.0861	13.3679
	1.51202	0.0433682	-0.413178	-1.56256	Q9DC71	Q9DC71	RT15_MOUSE	Mrps15	28S ribosomal protein S15, mitochondrial	11.6375	11.1763	11.8756	11.6077	11.7019	11.7771	11.1495	10.9231	11.5401	10.7786	11.3559	11.5499
	2.16434	0.0219022	-0.412908	-1.86256	Q62188	Q62188	DPYL3_MOUSE	Dpysl3	Dihydropyrimidinase-related protein 3	11.6911	11.9794	11.8706	11.8187	12.066	12.0262	11.0108	11.636	11.3884	11.6247	11.5917	11.7229
	3.17351	0.01023	-0.412832	-2.23023	P61255	P61255	RL26_MOUSE	Rpl26	60S ribosomal protein L26	15.2466	15.455	15.4339	15.5365	15.4725	15.426	15.1796	15.0873	15.0529	14.6583	15.1089	15.0066
	2.95297	0.0123439	-0.411442	-2.15304	Q6ZQ58	Q6ZQ58	LARP1_MOUSE	Larp1	La-related protein 1	12.4446	12.61	12.2143	12.5739	12.5073	12.1297	11.8615	12.1563	12.0231	11.971	12.0689	11.9302
	1.27811	0.0589329	-0.411034	-1.43172	Q76LS9	Q76LS9	MINY1_MOUSE	Mindy1	Ubiquitin carboxyl-terminal hydrolase MINDY-1	10.3957	9.83413	10.3121	9.9659	10.2614	10.8426	9.36308	10.2173	9.81185	9.86521	9.8196	10.0687
	1.09346	0.0766866	-0.410514	-1.31894	P60060	P60060	SC61G_MOUSE	Sec61g	Protein transport protein Sec61 subunit gamma	10.0674	11.1204	10.5991	10.5812	10.9719	10.6152	10.9054	9.80182	10.139	10.1161	10.3165	10.2133
+	3.48738	0.00863654	-0.410455	-2.32183	Q9Z1J3	Q9Z1J3	NFS1_MOUSE	Nfs1	Cysteine desulfurase, mitochondrial	13.2367	13.0727	13.2899	13.2846	13.2818	13.1126	12.6524	12.7791	12.9569	12.5807	12.8707	12.9757
	2.26125	0.0201081	-0.410334	-1.89653	Q9DCC4	Q9DCC4	P5CR3_MOUSE	Pycr3	Pyrroline-5-carboxylate reductase 3	11.1719	10.9476	11.3116	11.1746	11.3518	11.3983	10.8026	10.629	11.0985	10.8089	10.5015	11.0534
+	4.49613	0.00511421	-0.40989	-2.60229	Q3UPL0	Q3UPL0	SC31A_MOUSE	Sec31a	Protein transport protein Sec31A	12.6377	12.7116	12.5707	12.5792	12.8456	12.6007	12.1358	12.3744	12.2353	12.1485	12.2821	12.31
+	3.3247	0.00954296	-0.409841	-2.26959	Q149B8	Q149B8	PERM1_MOUSE	Perm1	PGC-1 and ERR-induced regulator in muscle protein 1	13.6889	13.5948	13.7652	14.072	13.877	13.8213	13.3878	13.2447	13.4796	13.4313	13.2914	13.5254
+	3.39886	0.00913748	-0.409005	-2.29008	Q9D2G2	Q9D2G2	ODO2_MOUSE	Dlst	Dihydrolipoyllysine-residue succinyltransferase component of 2-oxoglutarate dehydrogenase complex, mitochondrial	18.568	18.493	18.3073	18.6284	18.5231	18.231	18.2089	17.9787	17.8951	18.0794	18.0012	18.1334
+	4.12162	0.00618447	-0.408045	-2.49599	Q9CQA3	Q9CQA3	SDHB_MOUSE	Sdhb	Succinate dehydrogenase [ubiquinone] iron-sulfur subunit, mitochondrial	17.7886	17.778	17.7482	17.9761	17.9524	17.7147	17.4033	17.3253	17.3132	17.3682	17.5103	17.5896
	2.04964	0.0248639	-0.407855	-1.80458	Q9D920	Q9D920	BORC5_MOUSE	Borcs5	BLOC-1-related complex subunit 5	11.4154	11.8104	11.6054	11.6353	11.8727	11.6838	11.5244	10.9164	11.1974	11.461	11.0017	11.475
	2.00574	0.0258549	-0.407512	-1.78524	Q148W8	Q148W8	STYL2_MOUSE	Styxl2	Serine/threonine/tyrosine-interacting-like protein 2	10.7311	10.365	10.6523	10.7152	10.5961	10.8339	10.0378	9.95168	10.4202	10.4008	10.6105	10.0275
+	4.29832	0.00564051	-0.40727	-2.54035	Q9DB20	Q9DB20	ATPO_MOUSE	Atp5po	ATP synthase subunit O, mitochondrial	18.9902	19.1068	19.0207	19.1957	19.3553	19.1204	18.676	18.7541	18.6574	18.6841	18.7378	18.836
	2.39289	0.0185906	-0.406599	-1.9397	Q99NB8	Q99NB8	UBQL4_MOUSE	Ubqln4	Ubiquilin-4	12.1157	11.9959	11.9002	12.2705	12.134	12.2833	11.5861	11.4799	11.7535	11.701	11.6188	12.1207
	2.75053	0.0148099	-0.406548	-2.07027	Q99LM3	Q99LM3	SMTL1_MOUSE	Smtnl1	Smoothelin-like protein 1	13.4656	13.1389	13.5055	13.2065	13.2456	13.1867	12.7944	12.6515	12.9138	12.8336	12.93	13.1861
	2.72385	0.0150642	-0.406324	-2.06032	Q8CI70	Q8CI70	LRC20_MOUSE	Lrrc20	Leucine-rich repeat-containing protein 20	14.5146	14.902	14.5764	14.8604	14.7297	14.4291	14.3176	14.1808	14.1423	14.3064	14.1298	14.4975
+	4.5392	0.00516022	-0.406165	-2.59816	Q9Z2Y3	Q9Z2Y3	HOME1_MOUSE	Homer1	Homer protein homolog 1	13.2659	13.3728	13.3245	13.5341	13.4773	13.269	13.0251	12.8935	12.9244	12.8673	13.0457	13.0505
	2.36437	0.0190465	-0.405368	-1.92599	A2APY7	A2APY7	NDUF5_MOUSE	Ndufaf5	Arginine-hydroxylase NDUFAF5, mitochondrial	12.1181	12.1485	12.3332	12.3525	11.8344	11.9807	11.6984	11.9423	11.9313	11.5923	11.6809	11.4901
+	3.7455	0.00799138	-0.404994	-2.38001	Q9CQH7	Q9CQH7	BT3L4_MOUSE	Btf3l4	Transcription factor BTF3 homolog 4	12.4764	12.1177	12.2162	12.4078	12.2788	12.3714	11.9358	11.8871	12.0171	11.9013	11.9895	11.7077
+	3.81952	0.00757616	-0.404845	-2.40058	Q8VD26	Q8VD26	TM143_MOUSE	Tmem143	Transmembrane protein 143	12.3929	12.4366	12.4927	12.5959	12.4876	12.4837	12.1478	11.9959	12.202	11.9228	11.9134	12.2783
	2.48579	0.0173811	-0.404478	-1.96975	P70266	P70266	F261_MOUSE	Pfkfb1	6-phosphofructo-2-kinase/fructose-2,6-bisphosphatase 1	14.0463	13.9204	13.7298	13.8017	13.7286	13.5436	13.4354	13.279	13.3253	13.3972	13.1744	13.7322
	2.9796	0.0126395	-0.404169	-2.1418	Q8BZA9	Q8BZA9	TIGAR_MOUSE	Tigar	Fructose-2,6-bisphosphatase TIGAR	14.5536	14.5	14.4826	14.6426	14.6271	14.4756	14.4039	13.8304	14.0698	14.3153	14.0593	14.1776
+	4.52935	0.00519355	-0.403975	-2.5867	Q922R8	Q922R8	PDIA6_MOUSE	Pdia6	Protein disulfide-isomerase A6	13.5302	13.4649	13.3728	13.5764	13.6448	13.4068	12.9938	13.0038	13.0869	13.0929	13.2227	13.172
+	3.61071	0.00846774	-0.403806	-2.33691	Q60865	Q60865	CAPR1_MOUSE	Caprin1	Caprin-1	12.0989	12.2121	11.9687	12.3379	12.3179	12.2018	11.8175	11.6922	11.7095	11.7317	11.7679	11.9955
+	3.52392	0.00895164	-0.403099	-2.30898	Q8BUK6	Q8BUK6	HOOK3_MOUSE	Hook3	Protein Hook homolog 3	12.0075	12.1392	12.0457	12.4485	12.1169	12.0942	11.8205	11.6928	11.7021	11.5989	11.848	11.771
	1.00951	0.0886855	-0.403009	-1.25657	P60605	P60605	UB2G2_MOUSE	Ube2g2	Ubiquitin-conjugating enzyme E2 G2	11.7722	11.0024	11.4467	11.7784	11.8014	12.1496	10.978	10.6298	11.3647	11.4614	11.518	11.5805
	1.17334	0.0699668	-0.402295	-1.35962	O55013	O55013	TPPC3_MOUSE	Trappc3	Trafficking protein particle complex subunit 3	11.5627	11.6648	11.6842	11.9194	11.5438	11.8169	11.2458	10.477	11.8571	11.5045	11.4095	11.2842
	3.04713	0.0122364	-0.401501	-2.15632	P08003	P08003	PDIA4_MOUSE	Pdia4	Protein disulfide-isomerase A4	12.4882	12.8125	12.7317	12.7824	12.978	12.7542	12.3392	12.2573	12.3674	12.1556	12.4992	12.5192
	2.87561	0.014021	-0.401457	-2.0996	B1AR13	B1AR13	CISD3_MOUSE	Cisd3	CDGSH iron-sulfur domain-containing protein 3, mitochondrial	12.7324	12.5631	12.6509	13.0058	12.7179	12.6325	12.4837	12.1493	12.4598	12.2925	12.4059	12.1027
	3.06187	0.0120963	-0.400965	-2.15953	Q9CR61	Q9CR61	NDUB7_MOUSE	Ndufb7	NADH dehydrogenase [ubiquinone] 1 beta subcomplex subunit 7	15.6823	15.6799	15.6693	15.7978	15.6856	15.419	15.3206	15.073	15.073	15.2345	15.3125	15.5145
+	5.57988	0.00351389	-0.400638	-2.81467	Q9Z2I9	Q9Z2I9	SUCB1_MOUSE	Sucla2	Succinate--CoA ligase [ADP-forming] subunit beta, mitochondrial	18.2244	18.1507	18.198	18.2565	18.2829	18.1177	17.77	17.79	17.7715	17.745	17.7798	17.97
	2.67987	0.0160222	-0.400287	-2.02936	Q9D710	Q9D710	TMX2_MOUSE	Tmx2	Thioredoxin-related transmembrane protein 2	11.9116	12.293	12.3641	11.9118	12.1461	12.3761	11.9147	11.8718	11.6425	11.714	11.7448	11.7132
	2.55291	0.0169948	-0.400225	-1.98405	Q8JZK9	Q8JZK9	HMCS1_MOUSE	Hmgcs1	Hydroxymethylglutaryl-CoA synthase, cytoplasmic	10.6129	10.0664	10.3423	10.3456	10.2568	10.1846	9.77068	9.6906	9.8688	10.1649	9.97702	9.93537
	2.87963	0.0140389	-0.400078	-2.09717	O08528	Q91W97;O08528	HXK2_MOUSE	Hk2	Hexokinase-2	16.0209	15.8796	15.9441	16.2997	16.3896	16.2388	15.6925	15.7104	15.621	15.7098	15.8187	15.8198
	3.1505	0.0113831	-0.399886	-2.18464	P19536	P19536	COX5B_MOUSE	Cox5b	Cytochrome c oxidase subunit 5B, mitochondrial	18.1748	18.1214	18.2361	18.1857	18.3732	18.0073	17.9156	17.6725	17.67	17.6797	17.7062	18.0551
	1.32198	0.0573427	-0.3998	-1.44243	Q9ESJ4	Q9ESJ4	SPN90_MOUSE	Nckipsd	NCK-interacting protein with SH3 domain	13.3205	13.2531	13.2855	13.3837	13.1588	13.7352	12.9329	12.6938	12.5924	12.7948	13.0585	13.6656
	2.46487	0.0183029	-0.399094	-1.94921	Q99KQ4	Q99KQ4	NAMPT_MOUSE	Nampt	Nicotinamide phosphoribosyltransferase	14.6182	14.4995	14.5476	14.9701	14.8492	14.5988	14.1229	14.1609	14.3731	14.3739	14.1114	14.5467
+	4.62739	0.00519565	-0.399071	-2.59061	P00405	P00405	COX2_MOUSE	Mtco2	Cytochrome c oxidase subunit 2	19.9694	19.8549	19.7155	19.7808	19.8793	19.705	19.521	19.446	19.2746	19.3811	19.4325	19.4552
	2.51557	0.0175847	-0.398563	-1.96647	Q920E5	Q920E5	FPPS_MOUSE	Fdps	Farnesyl pyrophosphate synthase	12.5315	12.6748	12.575	12.572	12.8732	12.4207	12.4581	11.9483	12.0088	12.302	12.3474	12.1913
	0.683631	0.155319	-0.398325	-1.00754	Q3TC33	Q3TC33	CC127_MOUSE	Ccdc127	Coiled-coil domain-containing protein 127	10.3241	9.15024	9.84244	10.3238	10.3721	10.6403	9.56287	9.56211	9.6845	9.08047	10.566	9.80715
+	3.77043	0.00824576	-0.398288	-2.36369	Q9DCX2	Q9DCX2	ATP5H_MOUSE	Atp5pd	ATP synthase subunit d, mitochondrial	18.8464	18.8266	18.7683	19.0638	19.0271	18.9048	18.3798	18.4722	18.488	18.408	18.6043	18.695
+	4.78696	0.00489773	-0.398089	-2.62481	P63017	Q61696;P17156;P17879;P16627;P63017;P20029	HSP7C_MOUSE	Hspa8	Heat shock cognate 71 kDa protein	18.8857	18.9006	18.8063	19.0532	19.0581	18.9996	18.4943	18.4587	18.5713	18.5499	18.5642	18.6765
	2.81462	0.0148058	-0.397937	-2.06949	Q6IRU5	Q6IRU5	CLCB_MOUSE	Cltb	Clathrin light chain B	14.3899	14.3129	14.0886	14.5282	14.5	14.4252	13.8529	13.7785	13.9105	14.0307	14.0679	14.2166
+	4.90061	0.00476246	-0.397882	-2.65063	Q9DCS3	Q9DCS3	MECR_MOUSE	Mecr	Enoyl-[acyl-carrier-protein] reductase, mitochondrial	13.187	13.0133	13.1985	13.16	13.2875	13.1402	12.7908	12.8774	12.6878	12.678	12.7207	12.8444
	3.15878	0.0114211	-0.397514	-2.18014	Q6ZWV7	Q6ZWV7	RL35_MOUSE	Rpl35	60S ribosomal protein L35	15.2347	15.1233	15.3826	15.3295	15.3682	15.2491	14.7195	14.8991	14.799	14.7645	15.2088	14.9114
	0.711694	0.147359	-0.397448	-1.0307	O55102	O55102	BL1S1_MOUSE	Bloc1s1	Biogenesis of lysosome-related organelles complex 1 subunit 1	10.2354	9.97314	9.645	8.77922	10.1467	9.63894	10.2069	9.35339	8.93774	9.04888	9.13664	9.35025
	0.574451	0.191702	-0.396343	-0.907569	P11370	P10404;P11370	ENV2_MOUSE	Fv4	Retrovirus-related Env polyprotein from Fv-4 locus	9.92223	8.88589	9.54435	9.43163	10.0132	10.1736	9.70619	9.72084	7.98922	9.74581	9.29595	9.1348
	2.1941	0.0230968	-0.395757	-1.83861	Q8K2C6	Q8K2C6	SIR5_MOUSE	Sirt5	NAD-dependent protein deacylase sirtuin-5, mitochondrial	12.5846	12.4919	12.6194	12.7106	12.4012	12.4877	11.6899	12.1169	12.2292	12.288	12.1324	12.4645
	0.535569	0.2093	-0.395055	-0.86893	P28740	P28740	KIF2A_MOUSE	Kif2a	Kinesin-like protein KIF2A	10.9674	9.92322	10.9737	10.553	11.3638	11.0283	10.8838	9.38053	10.7631	11.3101	10.1892	9.91251
	2.18953	0.0232905	-0.394416	-1.83391	Q8C025	Q8C025	CHPT1_MOUSE	Chpt1	Cholinephosphotransferase 1	12.8328	13.3431	13.1288	12.8549	12.983	13.1105	12.9117	12.692	12.5265	12.4294	12.4666	12.8605
	1.45026	0.0499835	-0.393727	-1.50256	Q9D0B5	Q9D0B5	TSTD3_MOUSE	Tstd3	Thiosulfate sulfurtransferase/rhodanese-like domain-containing protein 3	11.3812	11.8952	11.7737	12.0087	11.8207	11.2474	11.5835	10.884	11.3807	11.1176	11.4886	11.31
	1.64157	0.0403309	-0.393623	-1.59682	Q8K1R7	Q8K1R7	NEK9_MOUSE	Nek9	Serine/threonine-protein kinase Nek9	12.5008	12.3893	12.0895	12.4186	12.3004	12.1346	12.5013	11.9932	11.8071	11.6731	11.8798	11.6169
	0.790999	0.128381	-0.393571	-1.09165	Q5FWI3	Q5FWI3	CEIP2_MOUSE	Cemip2	Cell surface hyaluronidase	9.7144	9.73711	9.81434	9.61462	9.95462	8.97044	10.038	8.55809	9.38206	8.84381	9.03347	9.58869
+	4.54002	0.00554476	-0.393228	-2.54481	Q9D0F9	Q9D0F9	PGM1_MOUSE	Pgm1	Phosphoglucomutase-1	19.0717	19.0679	18.9363	19.1444	19.1309	18.9006	18.8035	18.572	18.6433	18.6089	18.5772	18.6877
	3.13507	0.0121408	-0.392785	-2.15849	Q9CY58	Q9CY58	PAIRB_MOUSE	Serbp1	Plasminogen activator inhibitor 1 RNA-binding protein	14.4	14.4142	14.301	14.3387	14.2313	14.2608	13.8435	13.7877	13.7732	13.8983	14.266	14.0206
	1.81401	0.0335104	-0.392546	-1.67387	Q9CQ56	Q9CQ56	USE1_MOUSE	Use1	Vesicle transport protein USE1	10.5498	11.0884	10.7809	10.7985	11.0163	11.063	10.2018	10.5489	10.7992	10.1619	10.6366	10.5931
	2.39933	0.0196268	-0.392486	-1.90936	Q80UY1	Q80UY1	CARME_MOUSE	Carnmt1	Carnosine N-methyltransferase	15.1203	15.2278	15.0326	14.8954	14.8716	14.7367	14.7228	14.7105	14.5411	14.6169	14.2369	14.7013
	2.02597	0.0274031	-0.39206	-1.76328	Q8WUR0	Q8WUR0	CS012_MOUSE		Protein C19orf12 homolog	12.2197	12.3295	12.6427	12.545	12.2862	12.1261	12.0871	11.8014	12.2201	11.6869	11.817	12.1844
+	3.56466	0.0092809	-0.391543	-2.28224	Q99MR9	Q99MR9	PPR3A_MOUSE	Ppp1r3a	Protein phosphatase 1 regulatory subunit 3A	14.7091	14.6707	14.6509	14.8268	14.7889	14.7781	14.2288	14.256	14.341	14.1936	14.4351	14.6208
+	4.35622	0.00618795	-0.391459	-2.49238	Q99N89	Q99N89	RM43_MOUSE	Mrpl43	39S ribosomal protein L43, mitochondrial	12.6686	12.6659	12.8462	12.7779	12.6872	12.6288	12.3641	12.4022	12.1478	12.4625	12.2968	12.2522
	1.83543	0.0330611	-0.390684	-1.67988	Q9CR88	Q9CR88	RT14_MOUSE	Mrps14	28S ribosomal protein S14, mitochondrial	10.7484	10.8595	10.3911	11.096	10.8466	10.6172	10.2029	10.4938	10.1056	10.4307	10.7079	10.2737
	1.85596	0.0327385	-0.389718	-1.68702	O88967	O88967	YMEL1_MOUSE	Yme1l1	ATP-dependent zinc metalloprotease YME1L1	11.7654	11.7159	11.7213	12.2495	11.9867	11.4483	11.3557	11.5293	11.4087	11.1298	11.5702	11.5552
	0.542858	0.207337	-0.389254	-0.873288	Q3UKC1	Q3UKC1	TAXB1_MOUSE	Tax1bp1	Tax1-binding protein 1 homolog	8.30865	9.18606	8.05983	8.75255	8.28874	8.98582	8.66365	8.12848	7.96437	6.92022	8.78817	8.78123
	2.69121	0.0166729	-0.389212	-2.00435	Q9ERI6	Q9ERI6	RDH14_MOUSE	Rdh14	Retinol dehydrogenase 14	13.4392	13.2453	13.125	13.3755	13.2431	13.3347	12.6353	13.0386	12.7888	12.846	12.9046	13.2142
+	4.38098	0.00626253	-0.388758	-2.48749	Q9Z1P6	Q9Z1P6	NDUA7_MOUSE	Ndufa7	NADH dehydrogenase [ubiquinone] 1 alpha subcomplex subunit 7	16.7888	16.9187	17.0096	17.1292	17.0504	16.8797	16.6074	16.5146	16.5993	16.4851	16.5946	16.6429
	1.28211	0.0628632	-0.38827	-1.40529	Q6KAR6	Q6KAR6	EXOC3_MOUSE	Exoc3	Exocyst complex component 3	10.298	10.6464	10.3806	10.5591	10.2617	10.377	9.25048	10.3223	10.0594	10.3553	10.0394	10.1664
	1.50417	0.0479293	-0.388256	-1.52164	P70295	P70295	AUP1_MOUSE	Aup1	Lipid droplet-regulating VLDL assembly factor AUP1	11.6886	11.8046	12.0555	12.2367	12.302	12.2906	11.8605	11.4152	11.4311	11.5714	11.6447	12.1256
	2.15485	0.0247809	-0.388133	-1.80672	Q99J83	Q99J83	ATG5_MOUSE	Atg5	Autophagy protein 5	10.3143	10.8121	10.7564	10.7196	10.6849	10.7643	10.0305	10.2848	10.0403	10.4091	10.3933	10.5647
	0.914159	0.105166	-0.387996	-1.17737	Q9CQG1	Q9CQG1	CHAC2_MOUSE	Chac2	Putative glutathione-specific gamma-glutamylcyclotransferase 2	10.2665	10.1853	10.1176	10.1056	10.5214	10.4642	10.101	9.10674	10.2381	9.83481	9.47678	10.5753
	0.243259	0.439766	-0.387348	-0.508676	P63147	P63147	UBE2B_MOUSE	Ube2b	Ubiquitin-conjugating enzyme E2 B	10.6649	8.59388	10.9271	11.5673	10.7825	11.2218	8.90865	8.46042	10.761	11.1923	10.746	11.365
+	3.8015	0.00859642	-0.385918	-2.32792	Q9Z2I0	Q9Z2I0	LETM1_MOUSE	Letm1	Mitochondrial proton/calcium exchanger protein	14.7144	14.6486	14.5131	14.863	14.8103	14.6184	14.3525	14.4215	14.2293	14.2708	14.1803	14.3978
	2.26256	0.0229911	-0.3849	-1.84082	Q61543	Q61543	GSLG1_MOUSE	Glg1	Golgi apparatus protein 1	10.9939	11.2853	11.1371	11.5007	11.0412	11.2749	10.5811	10.831	10.7368	10.6899	11.0765	11.0083
	1.58494	0.0438513	-0.384824	-1.55549	P54726	P54726	RD23A_MOUSE	Rad23a	UV excision repair protein RAD23 homolog A	12.6706	12.9475	12.5158	13.0383	12.9185	12.6667	12.1214	12.5986	12.5029	12.2207	12.1393	12.8656
	2.53132	0.0186667	-0.384491	-1.93709	Q68FL6	Q68FL6	SYMC_MOUSE	Mars1	Methionine--tRNA ligase, cytoplasmic	12.6128	12.3999	12.7685	12.3943	12.5605	12.6221	12.4346	12.04	12.0487	11.9648	12.3801	12.1828
	2.15853	0.0250258	-0.384451	-1.80013	Q61733	Q61733	RT31_MOUSE	Mrps31	28S ribosomal protein S31, mitochondrial	12.3028	12.3634	12.0885	12.2941	12.4476	12.3454	12.0781	11.4527	12.1132	12.0423	12.0218	11.827
	1.3792	0.0560501	-0.384086	-1.45179	P03921	P03921	NU5M_MOUSE	Mtnd5	NADH-ubiquinone oxidoreductase chain 5	11.6545	11.2774	11.9219	11.8506	11.5041	12.065	10.9972	11.3802	11.2615	11.0554	11.579	11.6958
	1.27152	0.0646973	-0.3837	-1.39343	P03893	P03893	NU2M_MOUSE	Mtnd2	NADH-ubiquinone oxidoreductase chain 2	13.1716	12.5415	13.2667	13.3916	12.8912	13.037	12.5159	12.5784	12.6321	12.3383	12.7006	13.2319
+	4.48984	0.00617308	-0.383461	-2.4917	Q91VI7	Q91VI7	RINI_MOUSE	Rnh1	Ribonuclease inhibitor	15.2944	15.4926	15.3464	15.5036	15.5035	15.2231	14.9847	14.9597	15.0116	15.0147	14.9902	15.1018
+	4.0076	0.00813646	-0.383176	-2.37173	Q9CXW2	Q9CXW2	RT22_MOUSE	Mrps22	28S ribosomal protein S22, mitochondrial	12.8474	12.7568	12.9319	12.9879	13.0424	12.8835	12.5689	12.4817	12.3868	12.6973	12.4433	12.5729
	1.9324	0.0313661	-0.383067	-1.70661	A3KFX0	A3KFX0	5NT1A_MOUSE	Nt5c1a	Cytosolic 5'-nucleotidase 1A	13.4303	12.9086	12.7565	13.2046	13.0343	12.96	12.8794	12.6199	12.3322	12.6566	12.6942	12.8136
	2.45396	0.0198145	-0.3822	-1.90416	O35943	O35943	FRDA_MOUSE	Fxn	Frataxin, mitochondrial	13.8794	13.7135	13.8326	14.1322	13.5999	13.802	13.6901	13.4189	13.2269	13.3461	13.3903	13.5941
	2.09194	0.0270875	-0.381608	-1.768	Q5SSK3	Q5SSK3	TEFM_MOUSE	Tefm	Transcription elongation factor, mitochondrial	12.0254	11.8091	11.7394	12.194	12.1596	11.8347	11.7824	11.7573	11.2464	11.4177	11.6511	11.6178
+	4.8337	0.00547757	-0.381388	-2.56159	Q8CAQ8	Q8CAQ8	MIC60_MOUSE	Immt	MICOS complex subunit Mic60	16.8945	16.9493	16.8554	17.0122	17.0318	16.9156	16.5268	16.5079	16.5387	16.4599	16.5965	16.7406
	2.00339	0.0294611	-0.381303	-1.73211	E9QA62	E9QA62	LMOD3_MOUSE	Lmod3	Leiomodin-3	13.9464	13.8777	13.9906	13.8754	14.0379	14.0367	13.5609	13.2899	13.4589	13.3413	14.0316	13.7942
	1.3385	0.0596049	-0.380998	-1.426	Q3TP92	Q3TP92	CNEP1_MOUSE	Ctdnep1	CTD nuclear envelope phosphatase 1	11.9103	11.7019	11.6738	12.3522	11.6279	11.8648	12.0759	11.3084	11.2918	11.3227	11.302	11.5442
	1.0935	0.0829324	-0.380643	-1.28653	Q9D8B4	Q9D8B4	NDUAB_MOUSE	Ndufa11	NADH dehydrogenase [ubiquinone] 1 alpha subcomplex subunit 11	15.2682	14.6907	15.3061	15.3164	15.2768	15.1647	15.5754	14.8003	14.4997	14.4123	14.662	14.7894
	1.9227	0.0322248	-0.379252	-1.695	Q9D0F3	Q9D0F3	LMAN1_MOUSE	Lman1	Protein ERGIC-53	12.0269	11.9385	12.1271	12.0477	12.2697	12.1867	11.6126	11.7742	11.7926	11.2308	11.8596	12.0512
	2.74715	0.0168117	-0.378525	-1.99395	Q8VEH6	Q8VEH6	CBWD1_MOUSE	Cbwd1	COBW domain-containing protein 1	10.6889	10.8706	11.0932	11.196	10.8226	10.8909	10.5829	10.6949	10.4913	10.6181	10.5536	10.3502
	3.18776	0.0129753	-0.37821	-2.12934	Q91WS0	Q91WS0	CISD1_MOUSE	Cisd1	CDGSH iron-sulfur domain-containing protein 1	16.0854	15.8646	15.9819	16.2316	16.0448	15.9946	15.5543	15.5493	15.639	15.5422	15.7398	15.909
+	3.65105	0.00966365	-0.378142	-2.25948	Q62087	Q62087	PON3_MOUSE	Pon3	Serum paraoxonase/lactonase 3	13.6734	13.6434	13.7079	13.8509	13.8121	13.8418	13.4641	13.4778	13.5266	13.3629	13.1852	13.2441
	0.26904	0.409525	-0.377195	-0.545216	P42859	P42859	HD_MOUSE	Htt	Huntingtin	10.071	8.18312	10.0619	10.4058	8.92433	10.3909	7.66737	8.15672	9.62891	10.1009	10.5171	9.70272
	1.07501	0.0858548	-0.377067	-1.27116	P70404	P70404	IDHG1_MOUSE	Idh3g	Isocitrate dehydrogenase [NAD] subunit gamma 1, mitochondrial	16.4066	15.704	16.4686	16.5719	16.2288	16.7114	15.4339	15.795	16.2033	16.054	15.9838	16.3588
+	4.12425	0.0079743	-0.376995	-2.37693	Q9QUH0	Q9QUH0	GLRX1_MOUSE	Glrx	Glutaredoxin-1	14.8044	14.7908	14.7188	14.9231	14.8221	14.7871	14.3575	14.234	14.4008	14.4958	14.5938	14.5023
	3.14669	0.0135964	-0.376619	-2.11219	Q9JMC3	Q9JMC3	DNJA4_MOUSE	Dnaja4	DnaJ homolog subfamily A member 4	13.2678	13.1381	13.3563	13.518	13.2779	13.1	12.7502	12.9074	13.0718	12.9633	12.9175	12.788
	0.957894	0.101531	-0.375889	-1.19538	Q9ER00	Q9ER00	STX12_MOUSE	Stx12	Syntaxin-12	11.8123	12.0657	11.3139	11.7548	11.6326	12.0275	10.5137	11.6054	11.4917	11.3769	11.6508	11.7129
	2.85947	0.0162762	-0.375735	-2.02197	Q3UDE2	Q3UDE2	TTL12_MOUSE	Ttll12	Tubulin--tyrosine ligase-like protein 12	12.4723	12.6054	12.4993	12.6443	12.2828	12.6453	12.3266	11.9522	12.0275	12.0545	12.2365	12.2976
	3.16594	0.0135441	-0.375218	-2.11344	Q80TV8	Q80TV8	CLAP1_MOUSE	Clasp1	CLIP-associating protein 1	11.6967	11.2532	11.502	11.5647	11.4895	11.4289	11.1869	11.1062	10.909	11.0518	11.2295	11.2004
+	4.47385	0.0068093	-0.375188	-2.45282	P99029	P99029	PRDX5_MOUSE	Prdx5	Peroxiredoxin-5, mitochondrial	16.7826	16.6005	16.5324	16.7543	16.7336	16.6215	16.2688	16.2802	16.1852	16.3509	16.4257	16.263
	0.836587	0.122691	-0.374947	-1.11051	Q9CWF2	Q9CWF2	TBB2B_MOUSE	Tubb2b	Tubulin beta-2B chain	10.8539	11.2062	11.4168	10.83	11.5813	11.5415	10.0098	11.2663	10.7331	11.1215	11.2598	10.7896
	0.393343	0.293576	-0.373539	-0.706209	Q9CXV1	Q9CXV1	DHSD_MOUSE	Sdhd	Succinate dehydrogenase [ubiquinone] cytochrome b small subunit, mitochondrial	12.0031	12.5916	12.5077	12.2805	12.7976	12.0468	13.7849	12.5046	11.5294	11.368	11.0537	11.7455
	0.447938	0.260009	-0.373462	-0.767909	O89051	O89051	ITM2B_MOUSE	Itm2b	Integral membrane protein 2B	10.34	10.4441	10.1749	9.89944	9.80997	10.4615	8.02231	9.87844	10.1691	10.3006	10.0205	10.4982
	0.516928	0.224191	-0.373318	-0.839599	Q9D706	Q9D706	RPAP3_MOUSE	Rpap3	RNA polymerase II-associated protein 3	8.05372	8.49768	8.25997	9.32173	8.6196	8.85347	7.36158	7.35471	8.71168	9.06134	8.33146	8.54551
	1.81777	0.0363737	-0.372995	-1.63887	Q9CPP6	Q9CPP6	NDUA5_MOUSE	Ndufa5	NADH dehydrogenase [ubiquinone] 1 alpha subcomplex subunit 5	16.3629	16.5001	16.9697	16.8211	16.6624	16.4831	16.2473	16.2118	16.3401	16.2198	15.9433	16.599
	1.80268	0.0369779	-0.372882	-1.63226	Q8BFZ3	P60710;Q8BFZ3;P63260	ACTBL_MOUSE	Actbl2	Beta-actin-like protein 2	13.6141	13.6335	13.5797	13.8447	13.5234	13.7101	12.9084	13.4184	13.1101	13.7102	13.4323	13.0888
	0.339678	0.336892	-0.372105	-0.640013	P02104	P02104	HBE_MOUSE	Hbb-y	Hemoglobin subunit epsilon-Y2	10.6811	8.75418	9.36509	9.93542	10.5553	10.5656	8.56626	10.153	10.6147	10.3578	8.71874	9.21354
+	4.3923	0.00722172	-0.371966	-2.42027	P08249	P08249	MDHM_MOUSE	Mdh2	Malate dehydrogenase, mitochondrial	20.3954	20.1887	20.2963	20.2592	20.39	20.1282	19.91	19.8849	19.8571	19.8368	19.886	20.0511
	1.9524	0.0324444	-0.371634	-1.69159	Q9Z0J4	Q9Z0J4	NOS1_MOUSE	Nos1	Nitric oxide synthase, brain	11.6262	11.6515	11.4651	11.9324	12.0214	12.0022	11.6133	11.4901	11.2542	11.5177	11.4557	11.1381
	2.37962	0.0225	-0.371176	-1.85059	P62932	P62932	FBX40_MOUSE	Fbxo40	F-box only protein 40	13.3147	13.4385	13.3989	13.2149	13.1922	13.148	13.0062	12.5245	12.8557	12.9116	13.1517	13.0305
	2.23424	0.0251087	-0.370727	-1.79745	Q8K2L8	Q8K2L8	TPC12_MOUSE	Trappc12	Trafficking protein particle complex subunit 12	10.7738	10.3348	10.7633	10.8038	10.4298	10.5109	10.3884	10.1366	10.0254	10.1024	10.4024	10.337
	2.2649	0.0246732	-0.370413	-1.80786	Q9Z1Q2	Q9Z1Q2	ABHGA_MOUSE	Abhd16a	Phosphatidylserine lipase ABHD16A	12.6694	12.5663	12.769	12.7243	12.5724	12.8222	12.5802	12.0429	12.0505	12.3112	12.5591	12.3574
	0.786161	0.134661	-0.370338	-1.06935	Q9D164	Q9D164	FXYD6_MOUSE	Fxyd6	FXYD domain-containing ion transport regulator 6	11.6874	11.8635	11.7599	11.5204	11.6344	11.7499	11.3667	10.7662	11.1585	10.6616	11.9836	12.0568
	0.863772	0.11838	-0.370284	-1.12574	Q08093	Q08093	CNN2_MOUSE	Cnn2	Calponin-2	9.33762	9.29893	8.81269	9.3266	9.00206	8.24835	8.64119	8.80647	9.02575	8.89139	8.03319	8.40654
+	4.41248	0.00725561	-0.369685	-2.41522	Q8QZS1	Q8QZS1	HIBCH_MOUSE	Hibch	3-hydroxyisobutyryl-CoA hydrolase, mitochondrial	14.6165	14.554	14.706	14.8154	14.647	14.6478	14.2895	14.1678	14.3174	14.2519	14.2849	14.457
	3.36441	0.0123683	-0.369654	-2.15175	Q9DCS9	Q9DCS9	NDUBA_MOUSE	Ndufb10	NADH dehydrogenase [ubiquinone] 1 beta subcomplex subunit 10	17.3429	17.0941	17.125	17.2411	17.2997	17.0677	16.783	16.6614	16.75	16.7852	17.0027	16.9702
	3.15934	0.0141401	-0.369562	-2.09347	O35344	O35343;O35344	IMA4_MOUSE	Kpna3	Importin subunit alpha-4	13.1571	13.2462	13.1102	13.3206	13.3288	13.3381	12.9454	12.6827	12.8492	12.7144	13.0158	13.0763
	1.20049	0.07381	-0.369181	-1.33491	P06537	P06537	GCR_MOUSE	Nr3c1	Glucocorticoid receptor	10.8515	10.424	10.3472	10.464	10.5024	10.9023	9.7664	10.1271	9.81135	10.5011	10.5565	10.5138
	0.485302	0.240653	-0.369098	-0.805506	Q64339	Q64339	ISG15_MOUSE	Isg15	Ubiquitin-like protein ISG15	10.1027	9.5278	9.32399	10.0227	9.2136	10.1522	8.63726	9.01301	10.8063	9.5719	9.01137	9.08857
	1.84633	0.0359333	-0.368934	-1.64288	Q99JP4	Q99JP4	CDC26_MOUSE	Cdc26	Anaphase-promoting complex subunit CDC26	11.8789	11.302	11.7438	11.7429	11.7014	12.0616	11.3039	11.3891	11.3234	11.5874	11.0977	11.5153
	3.26602	0.0131988	-0.368803	-2.12143	O08715	O08715	AKAP1_MOUSE	Akap1	A-kinase anchor protein 1, mitochondrial	11.3692	11.2185	11.1009	11.284	11.0982	11.4232	10.7143	10.8179	10.8866	11.0786	10.8705	10.9133
+	3.84949	0.00938263	-0.368618	-2.27595	Q9JKR6	Q9JKR6	HYOU1_MOUSE	Hyou1	Hypoxia up-regulated protein 1	12.4698	12.4011	12.4588	12.6753	12.6315	12.6468	12.2305	12.323	12.1311	12.1114	12.0574	12.2181
	3.69482	0.0101754	-0.367944	-2.23402	Q8K1Z0	Q8K1Z0	COQ9_MOUSE	Coq9	Ubiquinone biosynthesis protein COQ9, mitochondrial	17.2887	17.1915	17.0301	17.4124	17.2437	17.2449	16.8648	16.8386	16.7676	16.8174	16.8638	17.0514
	1.68311	0.042642	-0.36792	-1.57126	P28843	P28843	DPP4_MOUSE	Dpp4	Dipeptidyl peptidase 4	11.5636	12.0096	11.3326	11.7582	11.6101	11.8186	11.3837	11.0363	11.1034	11.5021	11.2321	11.6277
	3.54161	0.0111919	-0.367826	-2.19346	P35235	P35235	PTN11_MOUSE	Ptpn11	Tyrosine-protein phosphatase non-receptor type 11	12.8851	12.776	12.9404	13.1425	12.9285	12.7461	12.5836	12.5192	12.4246	12.4747	12.5383	12.6712
	1.24092	0.0706246	-0.367633	-1.35514	Q8CEE7	Q8CEE7	RDH13_MOUSE	Rdh13	Retinol dehydrogenase 13	11.5875	11.3763	11.8338	11.4575	11.9341	12.0014	11.0431	11.4749	11.7364	11.2045	10.9113	11.6145
+	4.58119	0.00698383	-0.36759	-2.44402	P09470	P09470	ACE_MOUSE	Ace	Angiotensin-converting enzyme	12.6225	12.483	12.5756	12.6672	12.7384	12.6316	12.1405	12.4027	12.289	12.2069	12.2431	12.2304
	0.467656	0.250679	-0.367549	-0.786407	P11835	P11835	ITB2_MOUSE	Itgb2	Integrin beta-2	8.42149	9.84058	8.32226	8.15467	9.35391	9.28174	7.89268	7.85795	8.37514	9.09856	8.75149	9.19353
	0.705303	0.155933	-0.36749	-1.00423	A2AWA9	A2AWA9	RBGP1_MOUSE	Rabgap1	Rab GTPase-activating protein 1	9.65875	10.5312	10.1397	10.2792	9.92544	10.05	9.64667	10.1862	9.91993	8.66111	9.70609	10.2594
	0.709266	0.155334	-0.367418	-1.00737	O54754	O54754	AOXA_MOUSE	Aox1	Aldehyde oxidase 1	9.30088	9.26287	9.49105	9.85572	9.854	10.0622	9.44604	9.63948	10.1017	8.76722	9.00712	8.66065
	2.52811	0.0203081	-0.367181	-1.89108	Q61584	Q61584	FXR1_MOUSE	Fxr1	Fragile X mental retardation syndrome-related protein 1	14.1072	14.0734	14.2263	13.9984	13.9851	14.0508	13.686	13.5408	13.726	13.4095	13.982	13.894
+	4.74927	0.00640189	-0.366556	-2.47588	Q9D5T0	Q9D5T0	ATAD1_MOUSE	Atad1	Outer mitochondrial transmembrane helix translocase	14.6034	14.6787	14.7072	14.7253	14.7751	14.7571	14.3868	14.4585	14.3248	14.1891	14.27	14.4183
	2.96614	0.0161108	-0.366533	-2.02725	Q9EPL8	Q9EPL8	IPO7_MOUSE	Ipo7	Importin-7	13.7228	13.5781	13.7275	13.9594	13.9325	13.9863	13.3489	13.3013	13.4884	13.452	13.5243	13.5926
	0.428283	0.273525	-0.366436	-0.743386	Q8BPT6	Q8BPT6	IMP2L_MOUSE	Immp2l	Mitochondrial inner membrane protease subunit 2	10.3688	10.2058	10.4076	9.76837	10.4335	10.5575	8.06738	10.4327	10.4838	10.2459	10.0878	10.2253
+	4.05737	0.00870175	-0.366242	-2.31775	P19783	P19783	COX41_MOUSE	Cox4i1	Cytochrome c oxidase subunit 4 isoform 1, mitochondrial	19.2167	19.2738	19.1479	19.2711	19.4276	19.271	18.8813	18.9419	18.8202	18.7921	18.8803	19.0947
	1.68828	0.0426937	-0.366132	-1.57026	Q9D2R8	Q9D2R8	RT33_MOUSE	Mrps33	28S ribosomal protein S33, mitochondrial	11.7321	11.7515	11.9716	11.7	12.1457	12.1733	11.4318	11.738	11.3574	11.2613	11.5755	11.9135
	2.48445	0.0213749	-0.36601	-1.87339	P56391	P56391	CX6B1_MOUSE	Cox6b1	Cytochrome c oxidase subunit 6B1	17.7359	17.309	17.6905	17.8182	17.5903	17.6078	17.1444	17.0664	17.3743	17.1812	17.3197	17.4697
+	3.88542	0.00939963	-0.365891	-2.27444	Q9CQE8	Q9CQE8	RTRAF_MOUSE	RTRAF	RNA transcription, translation and transport factor protein	12.883	12.7066	12.9323	12.9942	12.9176	12.7744	12.4934	12.3382	12.6466	12.5649	12.4603	12.5095
	1.58628	0.0479359	-0.364811	-1.52236	Q9JHU2	Q9JHU2	PALMD_MOUSE	Palmd	Palmdelphin	11.1725	11.1044	11.1276	11.3366	11.3244	11.084	10.4914	10.4751	10.7277	10.9864	10.9747	11.3056
	0.935148	0.107482	-0.364522	-1.16876	P43023	P43023	CX6A2_MOUSE	Cox6a2	Cytochrome c oxidase subunit 6A2, mitochondrial	15.5959	15.4183	15.5752	15.811	14.7048	15.6182	15.3081	15.1369	15.3803	14.4308	15.2439	15.0364
	2.18186	0.0274315	-0.364348	-1.76335	P34914	P34914	HYES_MOUSE	Ephx2	Bifunctional epoxide hydrolase 2	13.2544	13.5296	13.1393	13.4237	13.4159	13.0307	12.7763	12.8642	12.9666	13.0366	12.744	13.2199
	0.804767	0.132347	-0.364298	-1.07799	Q99JF5	Q99JF5	MVD1_MOUSE	Mvd	Diphosphomevalonate decarboxylase	9.0758	9.62244	9.31084	9.29622	9.4041	9.31696	9.24654	9.47944	8.75681	8.25281	8.49026	9.61471
+	6.11253	0.00417721	-0.363694	-2.72168	Q8CC88	Q8CC88	VWA8_MOUSE	Vwa8	von Willebrand factor A domain-containing protein 8	14.5329	14.6298	14.5444	14.6564	14.7314	14.6171	14.2389	14.2421	14.2021	14.2565	14.3086	14.2816
	1.70119	0.0426667	-0.363015	-1.57009	Q9CPS6	Q9CPS6	HINT3_MOUSE	Hint3	Histidine triad nucleotide-binding protein 3	12.6446	12.1569	11.8932	12.0665	12.3186	12.3454	11.7324	11.8543	12.0631	11.611	11.8826	12.1038
	1.45645	0.0555225	-0.362794	-1.45819	Q9CR98	Q9CR98	F136A_MOUSE	Fam136a	Protein FAM136A	12.2255	12.5797	12.7487	12.8088	12.276	12.6785	12.1473	12.0376	12.1498	12.2677	11.8723	12.6658
	1.65372	0.0446684	-0.362729	-1.54885	Q8BGF6	Q8BGF6	ELMD2_MOUSE	Elmod2	ELMO domain-containing protein 2	11.3942	11.3701	10.9433	11.2975	10.8561	11.1383	11.0442	10.3784	10.7212	10.9639	10.8039	10.9116
	2.57585	0.0201358	-0.362684	-1.89469	Q8VEM8	Q8VEM8	MPCP_MOUSE	Slc25a3	Phosphate carrier protein, mitochondrial	19.2216	19.0563	19.2562	19.5812	19.4705	19.3889	19.0944	18.9357	18.9507	18.8848	18.8115	19.1215
	1.98906	0.0328184	-0.36207	-1.68576	Q3UZ39	Q3UZ39	LRRF1_MOUSE	Lrrfip1	Leucine-rich repeat flightless-interacting protein 1	11.2109	11.7247	11.2849	11.324	11.2796	11.3364	11.0756	10.7246	10.9365	10.8335	11.096	11.3218
	0.758471	0.143394	-0.361972	-1.04148	Q9CYQ7	Q9CYQ7	NARF_MOUSE	Narf	Nuclear prelamin A recognition factor	9.38756	9.12069	9.86924	8.60312	8.43867	9.17788	8.33747	8.76239	9.0938	8.40501	8.99508	8.8316
	2.62668	0.0196081	-0.361952	-1.90905	P52760	P52760	RIDA_MOUSE	Rida	2-iminobutanoate/2-iminopropanoate deaminase	13.4726	13.4357	13.4799	13.5168	13.2816	13.2524	13.1082	13.1059	13.3516	12.9977	12.8413	12.8626
	1.41878	0.057921	-0.361883	-1.43845	Q8R3Q6	Q8R3Q6	MIX23_MOUSE	Mix23	Protein MIX23	11.8312	11.9789	11.4602	11.9794	11.9568	11.9343	11.0783	11.379	11.3356	11.4561	11.813	11.9075
	2.92672	0.0167336	-0.361418	-1.99987	Q9DCM0	Q9DCM0	ETHE1_MOUSE	Ethe1	Persulfide dioxygenase ETHE1, mitochondrial	13.4622	13.3533	13.341	13.7058	13.4241	13.4005	13.0061	12.9513	12.9832	13.0455	13.2215	13.3108
	1.58395	0.0486951	-0.361279	-1.51512	P11087	P11087	CO1A1_MOUSE	Col1a1	Collagen alpha-1(I) chain	19.0301	19.5678	19.4002	19.4705	18.8998	18.8017	18.7536	18.9664	18.7472	18.8114	18.9498	18.774
	1.3974	0.0596015	-0.360819	-1.42627	Q6PEE3	Q6PEE3	RIR2B_MOUSE	Rrm2b	Ribonucleoside-diphosphate reductase subunit M2 B	10.4125	10.702	10.8275	10.8125	10.5956	10.5059	9.87432	10.4554	10.5339	10.1181	9.99097	10.7183
	3.20126	0.0147118	-0.360684	-2.07641	P41216	P41216	ACSL1_MOUSE	Acsl1	Long-chain-fatty-acid--CoA ligase 1	16.4329	16.3672	16.381	16.7076	16.692	16.3875	16.0072	16.1401	16.1425	16.1633	16.0926	16.2584
	2.7596	0.0183371	-0.36048	-1.94657	Q9D1X0	Q9D1X0	NOL3_MOUSE	Nol3	Nucleolar protein 3	13.0383	13.1959	13.0346	13.4094	13.2261	13.305	12.9156	12.8468	12.8725	12.9945	12.5613	12.8558
	0.127202	0.642775	-0.360459	-0.304735	P35527	P35527	K1C9_HUMAN	KRT9	Keratin, type I cytoskeletal 9	10.0508	13.0826	10.9843	12.7369	11.5387	15.6679	13.1935	11.2464	9.43803	14.3583	10.965	12.6972
	2.92099	0.0168234	-0.360066	-1.99403	Q9CQF0	Q9CQF0	RM11_MOUSE	Mrpl11	39S ribosomal protein L11, mitochondrial	11.8473	12.1316	11.976	12.1307	12.1574	12.0055	11.4592	11.6045	11.7144	11.9044	11.7893	11.6163
	1.66471	0.0447451	-0.359344	-1.54744	Q9D023	Q9D023	MPC2_MOUSE	Mpc2	Mitochondrial pyruvate carrier 2	16.0324	15.8455	15.7138	15.565	15.8518	15.6379	15.9035	15.4388	15.2152	15.2395	15.5219	15.1714
	2.37343	0.0241661	-0.358703	-1.81695	Q8BW75	Q8BW75	AOFB_MOUSE	Maob	Amine oxidase [flavin-containing] B	13.9818	14.1003	13.8737	13.787	13.8223	13.8344	13.7644	13.6924	13.7162	13.2782	13.3801	13.416
	2.41863	0.0233473	-0.358283	-1.8311	Q6PCP5	Q6PCP5	MFF_MOUSE	Mff	Mitochondrial fission factor	12.0699	12.0512	11.7827	12.1094	12.0229	11.8694	11.2889	11.5815	11.7145	11.641	11.6436	11.8863
+	4.21147	0.0086875	-0.357695	-2.31866	Q64105	Q64105	SPRE_MOUSE	Spr	Sepiapterin reductase	15.4355	15.3618	15.3543	15.5295	15.447	15.3874	15.0272	14.8979	15.1252	14.9937	15.0936	15.2318
	1.49006	0.0545723	-0.357196	-1.46491	P17665	P17665	COX7C_MOUSE	Cox7c	Cytochrome c oxidase subunit 7C, mitochondrial	16.1149	15.544	15.9975	16.1731	16.2074	15.7164	15.8974	15.5544	15.4341	15.5858	15.3084	15.8301
	2.33042	0.0250971	-0.357063	-1.79811	Q3UJD6	Q3UJD6	UBP19_MOUSE	Usp19	Ubiquitin carboxyl-terminal hydrolase 19	10.7868	11.0544	10.3892	10.6363	10.8038	10.5994	10.3258	10.4234	10.192	10.4168	10.383	10.3865
	0.201947	0.504527	-0.357044	-0.438308	Q8R1N4	Q8R1N4	NUDC3_MOUSE	Nudcd3	NudC domain-containing protein 3	11.5888	11.3838	11.2099	12.0379	11.7368	12.47	11.027	8.25739	13.0624	12.5159	11.5503	11.8719
+	4.29844	0.00854728	-0.356666	-2.33383	Q9DB77	Q9DB77	QCR2_MOUSE	Uqcrc2	Cytochrome b-c1 complex subunit 2, mitochondrial	18.2222	18.1437	18.3004	18.3737	18.3854	18.2607	17.943	17.8766	17.9145	17.864	17.8518	18.0961
	3.57403	0.0121224	-0.35656	-2.16117	Q8VE22	Q8VE22	RT23_MOUSE	Mrps23	28S ribosomal protein S23, mitochondrial	13.0069	12.8299	12.9229	13.1804	13.0885	13.053	12.593	12.5733	12.5701	12.8179	12.6593	12.7286
	0.751082	0.147309	-0.356473	-1.0313	Q8CJ67	Q8CJ67	STAU2_MOUSE	Stau2	Double-stranded RNA-binding protein Staufen homolog 2	9.49077	8.70711	8.98352	9.22832	8.93902	9.98564	8.23987	8.78498	9.08768	8.68536	9.03919	9.35847
+	4.56684	0.00773043	-0.356346	-2.39076	Q9D8N0	Q9D8N0	EF1G_MOUSE	Eef1g	Elongation factor 1-gamma	16.7224	16.5851	16.7954	16.5564	16.6311	16.8198	16.2747	16.3672	16.283	16.3692	16.3024	16.3755
	0.192603	0.519965	-0.356296	-0.422737	Q9D1C3	Q9D1C3	PREY_MOUSE	Pyurf	Protein preY, mitochondrial	8.69646	8.05958	10.4572	10.4078	8.76067	10.7714	8.28327	7.30313	10.115	8.36934	9.86558	11.0791
	2.11435	0.0306012	-0.355842	-1.71882	Q9Z0G2	Q9Z0G2	SRPK3_MOUSE	Srpk3	SRSF protein kinase 3	11.5049	11.4349	11.354	11.4458	11.3154	11.3678	11.1486	10.7534	10.7473	11.0347	11.2652	11.3385
+	4.02518	0.00958394	-0.35574	-2.26777	Q9CQB5	Q9CQB5	CISD2_MOUSE	Cisd2	CDGSH iron-sulfur domain-containing protein 2	13.0742	12.8584	13.1331	13.0739	12.9732	12.9377	12.6336	12.5489	12.769	12.5654	12.6387	12.7606
	0.700733	0.160378	-0.355697	-0.991595	Q61210	Q61210	ARHG1_MOUSE	Arhgef1	Rho guanine nucleotide exchange factor 1	9.53782	10.6571	9.80451	9.73889	10.7278	10.0724	9.26419	9.48649	9.69995	10.1579	10.2536	9.54217
	2.0525	0.0322483	-0.355435	-1.6951	Q9CXJ1	Q9CXJ1	SYEM_MOUSE	Ears2	Probable glutamate--tRNA ligase, mitochondrial	11.2714	11.1754	11.1176	11.3134	11.0119	11.2324	10.7854	11.1907	10.7447	10.9623	10.8542	10.4522
	1.14774	0.0827965	-0.355241	-1.28712	Q8BHN0	Q8BHN0	PPM1L_MOUSE	Ppm1l	Protein phosphatase 1L	11.4702	11.3644	11.6991	11.4991	10.964	11.2806	10.6033	11.1376	11.1165	11.0127	10.6921	11.5836
	0.697919	0.161312	-0.355178	-0.988955	Q9CRC3	Q9CRC3	CO040_MOUSE		UPF0235 protein C15orf40 homolog	10.397	11.139	10.426	10.7074	10.8101	10.2176	10.5943	10.2112	10.0975	10.2647	9.39157	11.0067
+	4.27258	0.00864188	-0.354843	-2.32029	P56480	P56480	ATPB_MOUSE	Atp5f1b	ATP synthase subunit beta, mitochondrial	20.834	20.7022	20.5513	20.769	20.7638	20.6495	20.3518	20.3875	20.2353	20.3267	20.3532	20.4864
	1.24768	0.0729653	-0.35471	-1.34076	Q8K394	Q8K394	PLCL2_MOUSE	Plcl2	Inactive phospholipase C-like protein 2	11.2065	11.087	11.4024	11.1464	10.7119	10.9941	10.5025	10.9779	10.8562	10.1727	11.005	10.9058
	2.70888	0.0194451	-0.354445	-1.9134	Q9Z2L6	Q9Z2L6	MINP1_MOUSE	Minpp1	Multiple inositol polyphosphate phosphatase 1	11.0306	10.6223	10.7041	11.0396	10.7159	10.9048	10.4995	10.3537	10.486	10.482	10.404	10.6653
	3.05583	0.0164196	-0.354086	-2.01409	Q64521	Q64521	GPDM_MOUSE	Gpd2	Glycerol-3-phosphate dehydrogenase, mitochondrial	16.1325	16.0671	16.0677	16.1272	16.0422	15.9978	15.82	15.469	15.6487	15.6326	15.7502	15.9895
+	4.16341	0.00914934	-0.353727	-2.29113	Q6P549	Q6P549	SHIP2_MOUSE	Inppl1	Phosphatidylinositol 3,4,5-trisphosphate 5-phosphatase 2	12.6993	12.6592	12.8854	12.8444	12.8175	12.8748	12.317	12.4222	12.5042	12.4875	12.3617	12.5656
	1.54849	0.0521332	-0.353598	-1.48556	P37804	P37804	TAGL_MOUSE	Tagln	Transgelin	14.4785	14.2483	13.7364	14.314	13.963	14.1951	13.6556	13.7567	13.6576	14.2157	13.7435	13.7846
	0.609521	0.188869	-0.353574	-0.914247	P12023	P12023	A4_MOUSE	App	Amyloid-beta A4 protein	9.82164	9.45159	8.65144	9.45387	9.57025	10.2792	9.81634	9.4788	9.10541	8.74967	9.34478	8.61159
	3.03372	0.0166523	-0.353325	-2.00541	Q3UTJ2	Q3UTJ2	SRBS2_MOUSE	Sorbs2	Sorbin and SH3 domain-containing protein 2	13.7772	13.6246	13.5745	13.7562	13.7812	13.7805	13.2345	13.1951	13.4215	13.646	13.3026	13.3745
	1.60188	0.0492595	-0.352875	-1.50805	P47955	P47955	RLA1_MOUSE	Rplp1	60S acidic ribosomal protein P1	14.3778	14.4987	13.9782	14.6327	14.7984	14.3991	14.2472	13.8915	14.0084	13.9283	14.2991	14.1932
	2.71208	0.0195895	-0.352587	-1.90894	Q9DB50	Q9DB50	AP1S2_MOUSE	Ap1s2	AP-1 complex subunit sigma-2	12.3066	12.3272	12.5036	12.2794	12.4639	12.5696	12.2112	12.1685	12.1599	12.1118	11.8197	11.8636
	3.94679	0.0101268	-0.352368	-2.23586	Q9ERS2	Q9ERS2	NDUAD_MOUSE	Ndufa13	NADH dehydrogenase [ubiquinone] 1 alpha subcomplex subunit 13	18.285	18.1183	18.2581	18.292	18.3593	18.1443	17.9856	17.8814	17.7612	17.7917	18.0344	17.8884
+	3.97195	0.0100106	-0.352198	-2.24103	Q9CQ75	Q9CQ75	NDUA2_MOUSE	Ndufa2	NADH dehydrogenase [ubiquinone] 1 alpha subcomplex subunit 2	17.0376	16.9822	17.1193	17.273	17.1937	16.9226	16.7667	16.6777	16.7384	16.728	16.6993	16.8051
	3.27657	0.0148218	-0.35183	-2.06696	Q62086	Q62086	PON2_MOUSE	Pon2	Serum paraoxonase/arylesterase 2	12.5308	12.7245	12.4721	12.6	12.4352	12.45	12.2899	12.0638	12.3548	12.1849	12.0066	12.2017
	0.51184	0.232042	-0.351258	-0.822966	Q8CBY0	Q8CBY0	GATC_MOUSE	Gatc	Glutamyl-tRNA(Gln) amidotransferase subunit C, mitochondrial	10.3246	10.2907	10.399	10.5392	10.6489	10.1315	10.6284	9.54809	8.77088	9.93866	10.5465	10.7939
	1.87321	0.0382	-0.351235	-1.61742	Q6QD59	Q6QD59	SEC20_MOUSE	Bnip1	Vesicle transport protein SEC20	12.3915	12.7281	12.3025	12.6456	12.5568	12.6014	12.292	11.9909	11.8831	12.2389	12.156	12.5575
	3.57769	0.0126812	-0.350678	-2.14033	P18826	P18826	KPB1_MOUSE	Phka1	Phosphorylase b kinase regulatory subunit alpha, skeletal muscle isoform	15.7379	15.6335	15.7437	15.7694	15.734	15.6872	15.4928	15.1704	15.3522	15.2075	15.4981	15.4807
	2.55866	0.0222378	-0.350592	-1.85575	Q8K215	Q8K215	LYRM4_MOUSE	Lyrm4	LYR motif-containing protein 4	13.3145	13.1085	13.2886	13.387	13.0349	12.8532	12.7182	12.7376	12.7783	12.846	12.9143	12.8888
	1.77328	0.0421307	-0.35052	-1.57602	Q60960	Q60960;O35345	IMA5_MOUSE	Kpna1	Importin subunit alpha-5	12.0127	11.9218	12.0267	11.9943	11.9728	11.7083	11.6965	11.2297	11.4006	11.4398	11.8251	11.9418
	2.73587	0.0196043	-0.349867	-1.9081	Q3UW53	Q3UW53	NIBA1_MOUSE	Niban1	Protein Niban 1	12.0725	12.5325	12.2933	12.1923	12.3356	12.1809	11.8511	11.9488	11.8001	11.8194	12.1463	11.9421
	2.1398	0.0310427	-0.349071	-1.71194	Q8BPE4	Q8BPE4	TM177_MOUSE	Tmem177	Transmembrane protein 177	11.7153	12.1395	11.8806	11.6258	11.7618	11.633	11.5175	11.5356	11.2675	11.2833	11.37	11.6876
	2.77575	0.019414	-0.348823	-1.91685	Q9D1P4	Q9D1P4	CHRD1_MOUSE	Chordc1	Cysteine and histidine-rich domain-containing protein 1	11.6771	11.5354	11.2972	11.5537	11.5729	11.4253	11.3499	11.1864	11.0578	11.2	10.9209	11.2535
	1.68245	0.0462015	-0.348439	-1.53434	Q3UHB1	Q3UHB1	NT5D3_MOUSE	Nt5dc3	5'-nucleotidase domain-containing protein 3	12.4599	12.6175	12.43	12.8761	12.8444	12.5251	12.6795	12.4309	12.2785	12.0574	12.167	12.049
	0.357731	0.326533	-0.348325	-0.654767	Q9JMG3	Q9JMG3	TMUB1_MOUSE	Tmub1	Transmembrane and ubiquitin-like domain-containing protein 1	13.0195	12.539	13.0126	13.0747	12.5876	12.072	12.5282	12.2685	12.9278	10.4853	12.7504	13.2553
	1.19086	0.0802107	-0.347509	-1.30031	Q99LJ6	Q99LJ6	GPX7_MOUSE	Gpx7	Glutathione peroxidase 7	10.9718	10.8522	10.5493	11.1314	11.1622	11.055	10.6807	10.5588	10.7339	11.0228	10.651	9.98975
	1.19994	0.0791523	-0.347455	-1.3051	P46938	P46938	YAP1_MOUSE	Yap1	Transcriptional coactivator YAP1	11.9041	12.3576	11.5128	12.1921	11.8417	11.9102	11.4997	11.3835	12.027	11.4947	11.3432	11.8858
	1.37444	0.0647335	-0.347273	-1.39355	Q9Z1R4	Q9Z1R4	CF047_MOUSE	D17h6s53e	Uncharacterized protein C6orf47 homolog	11.8627	11.8695	12.0491	11.806	11.6594	11.4429	11.7615	11.7366	10.9783	11.4745	11.4294	11.2255
	3.20711	0.0159497	-0.347164	-2.03243	Q9ER72	Q9ER72	SYCC_MOUSE	Cars1	Cysteine--tRNA ligase, cytoplasmic	13.7128	13.4806	13.5331	13.4345	13.4824	13.3583	13.2018	13.0152	13.1373	13.0033	13.3156	13.2454
	3.46097	0.01411	-0.345664	-2.09264	P27773	P27773	PDIA3_MOUSE	Pdia3	Protein disulfide-isomerase A3	15.2088	15.4749	15.3715	15.5096	15.6039	15.3844	14.9665	15.0143	15.0874	15.1668	15.0664	15.1778
	0.643371	0.181251	-0.345585	-0.937402	Q80YC5	Q80YC5	FA12_MOUSE	F12	Coagulation factor XII	11.2295	10.7402	11.1694	11.1386	11.3735	11.599	10.4087	10.9448	11.7808	11.1747	10.0885	10.7791
	1.04235	0.0977921	-0.345544	-1.2142	Q91VE0	Q91VE0	S27A4_MOUSE	Slc27a4	Long-chain fatty acid transport protein 4	11.99	11.4178	11.1735	11.5681	11.3899	11.5531	11.5154	11.6989	11.0321	10.8097	11.107	10.8559
	3.81642	0.0114575	-0.345506	-2.17798	Q9CPY7	Q9CPY7	AMPL_MOUSE	Lap3	Cytosol aminopeptidase	13.6945	13.5733	13.5538	13.8534	13.7547	13.7978	13.2262	13.3198	13.3953	13.3723	13.3928	13.448
	2.00026	0.0353696	-0.345265	-1.65255	P47911	P47911	RL6_MOUSE	Rpl6	60S ribosomal protein L6	14.9169	14.9666	15.0229	15.0995	15.1797	15.2917	14.7861	14.6498	14.4457	14.5475	15.0104	14.9663
	2.97153	0.0178504	-0.345122	-1.96151	P47962	P47962	RL5_MOUSE	Rpl5	60S ribosomal protein L5	14.0277	14.0835	13.9718	14.1001	14.1239	14.0984	13.9019	13.5539	13.6713	13.5568	13.9754	13.6753
	1.05868	0.0961666	-0.345018	-1.22311	Q8BMP6	Q8BMP6	GCP60_MOUSE	Acbd3	Golgi resident protein GCP60	10.3406	10.8073	10.4454	10.0734	10.739	10.6026	10.4578	9.50981	10.0226	10.4243	10.2361	10.2875
	1.59724	0.0514127	-0.344577	-1.49069	P16406	P16406	AMPE_MOUSE	Enpep	Glutamyl aminopeptidase	10.9827	11.5927	11.2158	11.1017	11.1745	11.3114	10.6135	11.0283	11.003	11.2112	10.5995	10.8557
	2.63489	0.0219364	-0.344225	-1.86105	Q9QYI4	Q9QYI4	DJB12_MOUSE	Dnajb12	DnaJ homolog subfamily B member 12	11.8052	11.9814	11.6292	12.0472	11.7898	11.7399	11.5346	11.4507	11.485	11.2598	11.5102	11.6871
	1.74931	0.0441484	-0.344007	-1.55308	Q9D154	Q9D154	ILEUA_MOUSE	Serpinb1a	Leukocyte elastase inhibitor A	12.7013	12.7174	13.1393	12.9548	13.0719	13.4035	12.5852	12.4175	12.7133	12.7385	12.7326	12.7371
	0.671427	0.17302	-0.343683	-0.95885	Q8BIF0	Q8BIF0	C99L2_MOUSE	Cd99l2	CD99 antigen-like protein 2	11.4237	10.616	9.58953	10.4249	11.041	10.7428	10.1005	10.3906	10.3892	10.216	10.3685	10.3111
	1.31579	0.0700058	-0.343458	-1.35877	Q9D7M1	Q9D7M1	GID8_MOUSE	Gid8	Glucose-induced degradation protein 8 homolog	10.3307	10.6526	10.6566	10.4952	10.6657	10.1903	9.97358	10.6016	9.70138	10.4006	10.1169	10.1362
	0.453046	0.263979	-0.343424	-0.759686	Q61160	Q61160	FADD_MOUSE	Fadd	FAS-associated death domain protein	9.68036	8.10478	8.53836	8.8233	9.67359	8.49208	8.09601	9.41867	8.68082	8.19577	8.90217	7.95849
	0.331435	0.351482	-0.34186	-0.620136	Q9CZD0	Q9CZD0	MMAC_MOUSE	Mmachc	Cyanocobalamin reductase / alkylcobalamin dealkylase	8.12037	9.69671	9.23515	10.2918	9.58508	9.41501	8.52283	10.5199	9.41644	8.13386	8.98244	8.71742
	0.715279	0.160391	-0.341525	-0.991468	O89116	O89116	VTI1A_MOUSE	Vti1a	Vesicle transport through interaction with t-SNAREs homolog 1A	9.41546	10.3703	9.97407	9.63734	9.46708	9.30329	9.11221	8.71564	9.96666	9.19533	9.47176	9.65682
	1.42584	0.0624398	-0.340909	-1.4074	O08749	O08749	DLDH_MOUSE	Dld	Dihydrolipoyl dehydrogenase, mitochondrial	16.586	16.489	16.8551	16.9544	16.8097	17.1135	16.0959	16.3001	16.5238	16.3757	16.6327	16.834
	0.929793	0.114592	-0.340813	-1.13987	Q9Z0R4	Q9Z0R4	ITSN1_MOUSE	Itsn1	Intersectin-1	10.3414	10.8145	10.4052	10.5345	10.4748	10.9916	10.292	9.42802	10.3501	10.4056	10.4664	10.5749
	1.24173	0.0770972	-0.340773	-1.3173	P23881	P23881	TCEA3_MOUSE	Tcea3	Transcription elongation factor A protein 3	10.8334	10.3774	10.5112	10.5356	10.6442	10.5599	9.7446	10.2269	10.4003	9.8796	10.5449	10.6208
	2.48142	0.0248611	-0.340542	-1.80338	Q9D6J5	Q9D6J5	NDUB8_MOUSE	Ndufb8	NADH dehydrogenase [ubiquinone] 1 beta subcomplex subunit 8, mitochondrial	16.6998	16.4051	16.4987	16.6741	16.4733	16.2891	16.2343	16.0583	16.0145	16.0293	16.31	16.3503
	1.27221	0.0742416	-0.340486	-1.33238	Q8K4Q0	Q8K4Q0	RPTOR_MOUSE	Rptor	Regulatory-associated protein of mTOR	13.4581	13.5093	13.0813	13.2326	13.8813	13.2425	13.2507	13.2748	13.1504	13.1778	12.6261	12.8823
	1.47015	0.0596408	-0.340349	-1.42677	P53026	P53026	RL10A_MOUSE	Rpl10a	60S ribosomal protein L10a	15.1875	15.1819	15.1465	14.8679	15.0686	15.3333	14.4071	14.8017	14.7693	14.5686	15.2845	14.9126
+	4.58722	0.00869261	-0.339427	-2.31743	Q07417	Q07417	ACADS_MOUSE	Acads	Short-chain specific acyl-CoA dehydrogenase, mitochondrial	17.0362	17.1174	17.1691	17.11	17.1773	17.1665	16.737	16.8046	16.8121	16.7125	16.7021	16.9718
	2.47938	0.0250718	-0.339387	-1.7995	P52503	P52503	NDUS6_MOUSE	Ndufs6	NADH dehydrogenase [ubiquinone] iron-sulfur protein 6, mitochondrial	14.9205	14.8668	15.3116	15.192	15.1756	14.8302	14.6609	14.6562	14.8703	14.6822	14.7065	14.6843
	2.33233	0.0282513	-0.339258	-1.75243	Q91VH6	Q91VH6	MEMO1_MOUSE	Memo1	Protein MEMO1	12.6046	12.7805	12.5441	12.8303	12.7655	13.0587	12.4187	12.1855	12.354	12.5475	12.5491	12.4934
	4.05795	0.0109197	-0.338674	-2.20433	Q9CZU6	Q9CZU6	CISY_MOUSE	Cs	Citrate synthase, mitochondrial	19.1465	19.0814	19.0488	19.2191	19.1424	19.0049	18.6995	18.6117	18.8255	18.7481	18.8107	18.9156
	1.06522	0.097096	-0.337903	-1.21779	P97450	P97450	ATP5J_MOUSE	Atp5pf	ATP synthase-coupling factor 6, mitochondrial	18.3913	18.07	17.8038	18.2456	18.2431	18.2104	17.9365	17.4583	17.4022	17.7086	17.997	18.4341
	3.855	0.0122616	-0.337635	-2.15515	P68372	P99024;Q9D6F9;P68372	TBB4B_MOUSE	Tubb4b	Tubulin beta-4B chain	17.716	17.8572	17.7412	17.9422	17.9457	18.0136	17.5086	17.5099	17.4124	17.5815	17.5825	17.5952
	0.452928	0.26546	-0.33739	-0.756571	Q9EQW7	Q9EQW7	KI13A_MOUSE	Kif13a	Kinesin-like protein KIF13A	8.49874	8.92117	8.54487	8.26802	9.0369	8.25086	9.00057	8.03507	8.76919	7.94655	8.81997	6.92488
	1.6862	0.0487833	-0.337148	-1.51358	Q8R0Y6	Q8R0Y6	AL1L1_MOUSE	Aldh1l1	Cytosolic 10-formyltetrahydrofolate dehydrogenase	10.9109	10.9075	10.7383	10.6355	10.7883	10.699	10.7278	10.8401	10.1335	10.2834	10.2793	10.3927
	2.66749	0.0225528	-0.337012	-1.84936	Q8R105	Q8R105	VP37C_MOUSE	Vps37c	Vacuolar protein sorting-associated protein 37C	11.1765	11.0445	10.9546	11.0389	10.8427	10.9708	10.4335	10.4801	10.7048	10.7967	10.7907	10.8
	3.95067	0.0117268	-0.336549	-2.17195	Q9DCT2	Q9DCT2	NDUS3_MOUSE	Ndufs3	NADH dehydrogenase [ubiquinone] iron-sulfur protein 3, mitochondrial	17.6717	17.4614	17.602	17.5577	17.6739	17.6206	17.1604	17.176	17.2406	17.2279	17.3086	17.4546
	1.74698	0.0459609	-0.336514	-1.5367	Q5EG47	Q5EG47	AAPK1_MOUSE	Prkaa1	5'-AMP-activated protein kinase catalytic subunit alpha-1	10.8626	11.3858	11.1497	11.1536	11.3384	11.4514	10.7507	10.7805	10.6779	10.9144	10.9809	11.2179
	0.572859	0.208434	-0.336313	-0.870523	Q8R2K1	Q8R2K1	FUCM_MOUSE	Fuom	Fucose mutarotase	9.03016	8.41466	8.45055	9.2017	9.39249	8.44441	7.77646	8.38333	8.71257	9.38864	8.14062	8.51449
	1.51978	0.0574565	-0.336274	-1.44159	P59481	P59481	LMA2L_MOUSE	Lman2l	VIP36-like protein	11.0337	11.1983	11.3731	11.2203	11.0095	11.403	11.0675	10.95	11.0192	11.1168	10.3877	10.6793
	3.98933	0.0114239	-0.336253	-2.17918	Q8BHG2	Q8BHG2	CZIB_MOUSE	Czib	CXXC motif containing zinc binding protein	13.8179	13.656	13.7796	13.8913	13.899	13.6713	13.316	13.4016	13.4828	13.5041	13.5458	13.4474
	2.62897	0.0232566	-0.33548	-1.83345	Q7TNE3	Q7TNE3	SPAG7_MOUSE	Spag7	Sperm-associated antigen 7	12.0957	12.2407	12.0502	12.2198	11.9401	11.9592	11.6392	11.7381	11.5073	11.7809	11.9046	11.9227
	1.54527	0.0560688	-0.335426	-1.45111	Q9D0S9	Q9D0S9	HINT2_MOUSE	Hint2	Histidine triad nucleotide-binding protein 2, mitochondrial	14.3684	14.4371	14.2663	14.8303	14.6845	14.3692	13.892	13.9226	14.0856	14.2607	14.5127	14.2696
	3.32098	0.0163005	-0.334439	-2.01676	Q9D0R2	Q9D0R2	SYTC_MOUSE	Tars1	Threonine--tRNA ligase 1, cytoplasmic	13.3071	13.1462	13.3411	13.2306	13.5005	13.4562	12.9752	12.9268	13.0309	12.9081	13.1577	12.9762
	3.03325	0.0184857	-0.334376	-1.94279	Q811U4	Q811U4	MFN1_MOUSE	Mfn1	Mitofusin-1	11.6224	11.7904	11.6163	11.8342	11.8893	11.789	11.6635	11.31	11.3878	11.2843	11.429	11.4607
	2.00795	0.0371099	-0.334077	-1.62921	Q7TQH0	Q7TQH0	ATX2L_MOUSE	Atxn2l	Ataxin-2-like protein	11.3892	11.3932	11.381	11.4409	11.6768	11.353	11.399	10.9689	10.7325	11.1665	11.1865	11.1761
	1.30741	0.0732947	-0.333623	-1.33903	Q99M01	Q99M01	SYFM_MOUSE	Fars2	Phenylalanine--tRNA ligase, mitochondrial	10.8659	10.5156	10.2438	10.5041	10.5982	10.6198	9.87496	10.5465	9.84351	10.3776	10.2154	10.4876
	1.1666	0.0866994	-0.333184	-1.267	Q9QXZ0	Q9QXZ0	MACF1_MOUSE	Macf1	Microtubule-actin cross-linking factor 1	10.3313	10.0761	9.7806	9.69548	10.4088	10.2217	9.95892	9.38103	9.91125	9.97298	9.85833	9.43228
	2.16532	0.0330746	-0.332845	-1.68057	Q80UJ7	Q80UJ7	RB3GP_MOUSE	Rab3gap1	Rab3 GTPase-activating protein catalytic subunit	15.9667	15.739	15.8308	15.8878	15.4291	15.659	15.6817	15.4582	15.2881	15.3476	15.4291	15.3106
	3.55634	0.0149886	-0.331309	-2.06163	P70302	P70302	STIM1_MOUSE	Stim1	Stromal interaction molecule 1	14.7133	14.8233	14.8783	14.9759	14.9126	14.9326	14.5913	14.5589	14.4245	14.3869	14.5896	14.697
	1.71657	0.0488571	-0.330462	-1.51202	Q8BGB8	Q8BGB8	COQ4_MOUSE	Coq4	Ubiquinone biosynthesis protein COQ4 homolog, mitochondrial	11.8719	11.9762	11.5982	12.0684	12.2863	12.0243	11.6152	11.5804	11.6703	11.4678	11.5304	11.9782
	1.04288	0.101598	-0.330214	-1.19501	O88384	O88384	VTI1B_MOUSE	Vti1b	Vesicle transport through interaction with t-SNAREs homolog 1B	11.1583	10.8154	11.048	11.2138	11.4691	11.293	10.1351	10.8849	10.906	10.8173	11.1916	11.0814
	4.16354	0.0112508	-0.330124	-2.18976	P80314	P80314	TCPB_MOUSE	Cct2	T-complex protein 1 subunit beta	14.2578	14.1637	14.0643	14.2439	14.2224	14.0449	13.8566	13.7631	13.7332	13.8093	13.9494	13.9046
	3.56014	0.0151537	-0.328881	-2.05307	Q9WTP6	Q9WTP6	KAD2_MOUSE	Ak2	Adenylate kinase 2, mitochondrial	13.8542	13.7474	13.7398	13.7309	13.791	13.6455	13.3906	13.3844	13.5321	13.2922	13.3113	13.6249
	3.54677	0.0153352	-0.328754	-2.04949	Q99LC3	Q99LC3	NDUAA_MOUSE	Ndufa10	NADH dehydrogenase [ubiquinone] 1 alpha subcomplex subunit 10, mitochondrial	17.5321	17.2748	17.4444	17.5022	17.37	17.3577	17.0572	17.0665	16.9928	16.9935	17.1039	17.2947
	1.15601	0.0890361	-0.328722	-1.25493	Q8R3E3	Q8R3E3	WIPI1_MOUSE	Wipi1	WD repeat domain phosphoinositide-interacting protein 1	10.7902	11.41	11.6085	11.1083	11.6294	11.3078	10.6748	11.3828	10.9038	10.9975	10.8821	11.0409
	2.22169	0.0327206	-0.328396	-1.68765	Q99JT2	Q99JT2;Q99KH8	STK26_MOUSE	Stk26	Serine/threonine-protein kinase 26	11.8235	11.5803	11.6694	11.6568	11.7192	11.4495	11.5537	11.4202	11.2983	11.4654	11.1155	11.0752
	1.4905	0.0615788	-0.327861	-1.41325	Q8CFI2	Q6ZWZ2;Q8CFI2	UB2R1_MOUSE	Cdc34	Ubiquitin-conjugating enzyme E2 R1	12.5306	12.37	12.4085	12.6782	12.5676	12.5462	11.5987	12.4224	12.1517	12.3018	12.3689	12.2906
	4.08756	0.0121026	-0.32676	-2.15935	Q99KI0	Q99KI0	ACON_MOUSE	Aco2	Aconitate hydratase, mitochondrial	19.6588	19.5525	19.519	19.6333	19.6853	19.5596	19.213	19.2068	19.2148	19.1906	19.3985	19.4242
	1.18667	0.0866047	-0.326644	-1.26781	Q9JKP5	Q8C181;Q8R003;Q9JKP5	MBNL1_MOUSE	Mbnl1	Muscleblind-like protein 1	12.6746	12.2535	12.08	12.6887	12.4965	12.3464	11.7893	12.1257	12.18	11.8756	11.9757	12.6336
	1.97646	0.0400433	-0.32654	-1.60006	Q3UPH1	Q3UPH1	PRRC1_MOUSE	Prrc1	Protein PRRC1	11.1937	10.9031	10.8051	10.9578	11.0408	11.4104	10.5996	10.7078	10.9088	10.5636	10.809	10.763
	1.56376	0.0576323	-0.325646	-1.44026	Q505D1	Q505D1	ANR28_MOUSE	Ankrd28	Serine/threonine-protein phosphatase 6 regulatory ankyrin repeat subunit A	9.62993	9.92157	9.65817	9.64971	9.70173	9.43463	9.34406	9.35683	9.0472	9.51804	9.72918	9.04655
	2.5846	0.0256119	-0.325392	-1.79019	Q3V384	Q3V384	AFG1L_MOUSE	Afg1l	AFG1-like ATPase	13.1115	13.1002	13.4038	13.2118	13.2006	12.8753	12.7948	12.8919	12.7301	12.8724	12.7011	12.9605
	1.66866	0.0526505	-0.324894	-1.48144	Q9ET22	Q9ET22	DPP2_MOUSE	Dpp7	Dipeptidyl peptidase 2	10.9636	10.989	10.5881	10.7654	11.1507	10.9695	10.6186	10.7662	10.3276	10.7142	10.2926	10.7578
	3.73453	0.0146686	-0.324802	-2.07604	Q6ZWU9	Q6ZWY3;Q6ZWU9	RS27_MOUSE	Rps27	40S ribosomal protein S27	13.6362	13.6766	13.5646	13.6208	13.5588	13.8381	13.2379	13.2381	13.2551	13.3713	13.4528	13.3911
	0.485549	0.252848	-0.324768	-0.782445	Q00724	Q00724	RET4_MOUSE	Rbp4	Retinol-binding protein 4	11.1451	9.91283	10.909	11.6598	11.6045	11.8677	10.9364	10.5992	10.9966	11.0026	11.1925	10.4231
	2.66757	0.0245054	-0.324546	-1.81121	Q9R062	Q9R062	GLYG_MOUSE	Gyg1	Glycogenin-1	16.3396	16.2062	16.1384	16.377	16.3638	16.3077	15.9597	15.7885	15.9449	15.7969	16.0589	16.2365
	2.82267	0.0224	-0.324441	-1.85355	Q61249	Q61249	IGBP1_MOUSE	Igbp1	Immunoglobulin-binding protein 1	12.4258	12.0614	12.0568	12.272	12.135	12.2415	11.8679	11.6851	11.8351	12.032	11.9434	11.8822
	4.31728	0.0112067	-0.32385	-2.19239	P13020	P06396;P13020	GELS_MOUSE	Gsn	Gelsolin	15.4047	15.2341	15.2256	15.1939	15.2828	15.2171	14.9391	14.9931	14.9035	14.7784	15.026	14.975
	0.818372	0.140972	-0.323763	-1.04869	Q9D4H1	Q9D4H1	EXOC2_MOUSE	Exoc2	Exocyst complex component 2	10.7912	11.4751	10.7084	10.8311	11.369	11.4244	10.6637	10.9769	10.4309	10.5876	10.5738	11.4236
	1.4649	0.0646092	-0.323575	-1.39414	Q6PD26	Q6PD26	PIGS_MOUSE	Pigs	GPI transamidase component PIG-S	11.6279	11.877	12.0273	11.8355	11.7645	11.8459	11.6611	10.9739	11.6282	11.5929	11.3745	11.8059
	2.99636	0.0201361	-0.323447	-1.89594	Q9Z2Q5	Q9Z2Q5	RM40_MOUSE	Mrpl40	39S ribosomal protein L40, mitochondrial	12.8506	12.7753	12.6591	12.7872	12.7586	12.7577	12.2642	12.2892	12.4994	12.3864	12.5139	12.6946
	3.78841	0.0145524	-0.32318	-2.08108	P62270	P62270	RS18_MOUSE	Rps18	40S ribosomal protein S18	16.3788	16.1653	16.2037	16.1747	16.1826	16.2889	16.0088	15.8399	15.8397	15.7996	16.0652	15.9016
	1.10445	0.0968255	-0.322957	-1.21919	Q3UMU9	Q3UMU9	HDGR2_MOUSE	Hdgfl2	Hepatoma-derived growth factor-related protein 2	11.6974	11.2845	11.4915	11.4507	11.1446	11.8018	11.3224	10.8856	10.7293	11.1227	11.6261	11.2467
	1.06609	0.101001	-0.322895	-1.19821	P97493	P97493	THIOM_MOUSE	Txn2	Thioredoxin, mitochondrial	13.757	13.7927	13.8325	13.3804	13.496	13.0015	13.6334	13.4587	12.962	13.0543	13.124	13.0903
	3.3472	0.0171088	-0.322383	-1.97848	O35685	O35685	NUDC_MOUSE	Nudc	Nuclear migration protein nudC	13.0295	12.9797	13.0891	13.1779	12.9363	12.9796	12.6476	12.6017	12.8045	12.5505	12.8613	12.7923
	3.3548	0.017131	-0.321944	-1.97862	Q9JI75	Q9JI75	NQO2_MOUSE	Nqo2	Ribosyldihydronicotinamide dehydrogenase [quinone]	14.3173	14.2668	13.9884	14.1895	14.2564	14.0711	13.8801	13.7754	13.9413	13.7554	13.8383	13.9674
	3.95119	0.0136435	-0.321553	-2.10861	Q8R1S0	Q8R1S0	COQ6_MOUSE	Coq6	Ubiquinone biosynthesis monooxygenase COQ6, mitochondrial	14.2439	14.2549	14.2582	14.2735	14.2626	14.1766	13.9267	13.779	13.893	13.8299	14.13	13.9817
	2.75353	0.0237404	-0.321426	-1.82507	Q05BC3	Q05BC3	EMAL1_MOUSE	Eml1	Echinoderm microtubule-associated protein-like 1	14.1636	14.3673	14.1183	14.2243	14.2578	14.1224	14.1135	13.9251	13.7489	13.7758	13.7323	14.0294
	2.33409	0.0316349	-0.321251	-1.70365	Q8K010	Q8K010	OPLA_MOUSE	Oplah	5-oxoprolinase	13.634	13.5436	13.5868	13.6945	13.4451	13.4219	13.2028	13.3149	13.1123	13.2057	13.0065	13.5562
	3.52022	0.0164239	-0.321112	-2.01355	Q9CQ40	Q9CQ40	RM49_MOUSE	Mrpl49	39S ribosomal protein L49, mitochondrial	11.4402	11.5036	11.6572	11.5851	11.6107	11.5273	11.3304	11.1373	11.0963	11.3457	11.1326	11.3552
	0.823272	0.141018	-0.320716	-1.04874	Q9DC16	Q9DC16	ERGI1_MOUSE	Ergic1	Endoplasmic reticulum-Golgi intermediate compartment protein 1	10.8176	10.5347	11.0455	11.0994	11.1297	11.4049	11.2942	10.7937	10.8378	10.3347	10.7087	10.1384
	1.21635	0.0855247	-0.320387	-1.27316	P04247	P04247	MYG_MOUSE	Mb	Myoglobin	19.5058	19.2401	19.6199	19.6486	18.951	18.9486	19.045	18.9257	19.2493	18.901	18.7243	19.1464
	0.283581	0.405207	-0.31997	-0.551236	Q8R349	Q8R349	CDC16_MOUSE	Cdc16	Cell division cycle protein 16 homolog	8.71699	9.80053	8.46973	9.71523	10.1139	10.2457	8.34541	9.66098	7.75032	9.99061	9.60308	9.79185
	1.98948	0.0411179	-0.319893	-1.58841	Q8VCT3	Q8VCT3	AMPB_MOUSE	Rnpep	Aminopeptidase B	12.5822	12.7605	12.583	12.6556	12.7131	12.3393	12.5012	12.2327	12.3992	12.2461	11.9365	12.3986
	1.50936	0.0628258	-0.319269	-1.40503	Q3TCN2	Q3TCN2	PLBL2_MOUSE	Plbd2	Putative phospholipase B-like 2	11.9145	11.8427	12.1099	11.8655	11.9322	12.0376	12.1385	11.5268	11.2964	11.4257	11.7102	11.6892
	3.75172	0.0150948	-0.318805	-2.05505	P03899	P03899	NU3M_MOUSE	Mtnd3	NADH-ubiquinone oxidoreductase chain 3	16.0353	16.0706	16.1172	16.1456	16.0337	15.9427	15.841	15.6825	15.5469	15.7552	15.7466	15.86
	1.09848	0.0984833	-0.318735	-1.20994	Q9WVG6	Q9WVG6	CARM1_MOUSE	Carm1	Histone-arginine methyltransferase CARM1	11.4312	11.4179	11.039	11.5834	11.7802	11.3355	11.6295	10.9353	10.9148	10.9505	10.8684	11.3761
	0.328972	0.359713	-0.318708	-0.609049	Q8CGF5	Q8CGF5	TLCD4_MOUSE	Tlcd4	TLC domain-containing protein 4	8.03041	7.81501	9.43602	9.00361	9.53021	9.48288	8.9331	7.41999	8.60105	8.74504	8.22151	9.46518
	0.644694	0.187624	-0.318387	-0.91722	Q9D7Z6	Q9D7Z6	CLCA1_MOUSE	Clca1	Calcium-activated chloride channel regulator 1	11.1586	12.1869	12.39	11.9274	11.6207	11.3239	11.3223	10.7996	11.8473	11.5098	11.5734	11.6448
	3.07771	0.0199718	-0.318137	-1.89788	Q9D6J6	Q9D6J6	NDUV2_MOUSE	Ndufv2	NADH dehydrogenase [ubiquinone] flavoprotein 2, mitochondrial	17.2514	17.3846	17.4027	17.4937	17.4283	17.2085	17.157	17.0554	16.9525	16.882	17.0017	17.2119
	2.07376	0.0388229	-0.317996	-1.61205	Q9CYZ2	Q9CYZ2	TPD54_MOUSE	Tpd52l2	Tumor protein D54	13.2469	13.2923	13.1768	13.392	13.244	13.5165	12.9008	12.8992	13.0135	13.0536	12.746	13.3475
	2.39522	0.0310248	-0.317508	-1.7114	Q9CZ42	Q9CZ42	NNRD_MOUSE	Naxd	ATP-dependent (S)-NAD(P)H-hydrate dehydratase	14.1991	14.4203	14.4125	14.6677	14.6313	14.5265	14.0481	14.0909	14.2122	14.1394	14.0864	14.3753
	3.54159	0.0166613	-0.317501	-2.00404	Q62446	Q62446	FKBP3_MOUSE	Fkbp3	Peptidyl-prolyl cis-trans isomerase FKBP3	15.9158	15.8679	15.8544	15.9319	15.9277	15.8029	15.5491	15.4632	15.4327	15.4946	15.6873	15.7687
	3.06683	0.0203131	-0.317072	-1.8914	O88696	O88696	CLPP_MOUSE	Clpp	ATP-dependent Clp protease proteolytic subunit, mitochondrial	12.948	12.9945	13.0505	13.2417	13.0051	12.9714	12.8524	12.8036	12.6665	12.6089	12.55	12.8273
	1.63149	0.056178	-0.317068	-1.45039	Q4VAA2	Q4VAA2	CDV3_MOUSE	Cdv3	Protein CDV3	12.3999	12.4255	12.3371	12.7926	12.5356	12.4151	12.1269	11.7659	12.3074	12.0757	12.2655	12.462
	2.66026	0.0258678	-0.316756	-1.78468	Q99JR6	Q99JR6	NMNA3_MOUSE	Nmnat3	Nicotinamide/nicotinic acid mononucleotide adenylyltransferase 3	11.747	11.6314	11.4724	11.835	11.9255	11.7238	11.3698	11.3494	11.4499	11.2652	11.4267	11.5736
	1.88226	0.0453311	-0.316482	-1.54277	Q8K2M0	Q8K2M0	RM38_MOUSE	Mrpl38	39S ribosomal protein L38, mitochondrial	11.7533	11.3436	11.6018	11.7049	11.6123	11.5069	11.6413	11.2007	11.097	11.3515	11.2737	11.0596
	0.452465	0.272906	-0.316003	-0.744796	Q99JR1	Q99JR1	SFXN1_MOUSE	Sfxn1	Sideroflexin-1	9.95019	10.2649	9.63172	10.3514	9.6576	9.93051	9.68443	9.89743	8.19938	9.87335	9.95329	10.2824
	0.976305	0.11498	-0.315979	-1.13817	Q3UWZ0	Q3UWZ0	TRI75_MOUSE	Trim75	Tripartite motif-containing protein 75	12.0379	12.0434	12.0043	11.7444	11.3266	11.2302	11.0699	11.1854	11.6439	11.5054	11.5328	11.5535
	2.8082	0.0238904	-0.315886	-1.82152	Q8R164	Q8R164	BPHL_MOUSE	Bphl	Valacyclovir hydrolase	13.9392	13.6624	13.8304	13.8743	13.8187	13.7074	13.3306	13.3962	13.4991	13.3815	13.6426	13.6871
	4.3755	0.0120065	-0.315662	-2.16546	P09103	P09103	PDIA1_MOUSE	P4hb	Protein disulfide-isomerase	16.4049	16.4232	16.434	16.5957	16.5193	16.4304	16.0653	16.0626	16.1783	16.1177	16.2643	16.2254
	1.16573	0.0926346	-0.31502	-1.23937	Q80U72	Q80U72;Q80VQ1	SCRIB_MOUSE	Scrib	Protein scribble homolog	10.4938	10.2108	10.1134	10.4934	9.89855	10.1728	10.3349	9.64997	10.0418	10.0493	9.50717	9.9094
	1.51331	0.0641104	-0.314798	-1.39794	P62918	P62918	RL8_MOUSE	Rpl8	60S ribosomal protein L8	12.1707	12.2651	12.4307	12.5211	12.8253	12.6393	12.2091	11.8647	12.2674	12.2334	12.3826	12.0062
	0.811695	0.146096	-0.314704	-1.03458	Q3TPX4	Q3TPX4	EXOC5_MOUSE	Exoc5	Exocyst complex component 5	9.87442	10.2856	10.4	10.828	10.8146	10.4254	10.3608	10.4559	10.1426	10.0041	10.2896	9.48681
	0.591185	0.208532	-0.31463	-0.870743	Q99LC8	Q99LC8	EI2BA_MOUSE	Eif2b1	Translation initiation factor eIF-2B subunit alpha	11.1745	10.9101	10.5108	10.5206	10.2604	10.4934	9.71802	10.9005	9.71471	10.876	10.1509	10.6219
	2.55324	0.0284713	-0.31459	-1.74824	O35887	O35887	CALU_MOUSE	Calu	Calumenin	14.748	14.6857	14.6594	14.9034	14.7937	14.5821	14.4169	14.2551	14.225	14.4144	14.5239	14.6495
	2.42308	0.0310148	-0.314573	-1.71099	A2AQ25	A2AQ25	SKT_MOUSE	Skt	Sickle tail protein	12.3395	12.1563	12.447	12.6644	12.4791	12.4135	12.0406	12.1985	11.9467	12.009	12.1746	12.2429
	0.767481	0.156006	-0.314546	-1.00444	Q9Z266	Q9Z266	SNAPN_MOUSE	Snapin	SNARE-associated protein Snapin	10.8791	10.3919	9.7648	10.2457	9.915	10.238	9.59569	10.4782	10.2042	9.8381	9.79397	9.63699
	2.07019	0.040047	-0.313887	-1.60025	P61804	P61804	DAD1_MOUSE	Dad1	Dolichyl-diphosphooligosaccharide--protein glycosyltransferase subunit DAD1	13.6326	13.5198	13.3303	13.6678	13.7855	13.5525	13.5178	13.1521	13.0624	13.2225	13.2004	13.4501
	1.64093	0.0565541	-0.313806	-1.44722	Q91W86	Q91W86	VPS11_MOUSE	Vps11	Vacuolar protein sorting-associated protein 11 homolog	11.1493	11.4812	11.6327	11.5719	11.4386	11.3035	11.1613	11.1132	11.0672	11.154	11.4489	10.7498
	3.35604	0.0183591	-0.313126	-1.94524	Q8R5H1	Q8R5H1	UBP15_MOUSE	Usp15	Ubiquitin carboxyl-terminal hydrolase 15	12.9829	12.89	13.0495	13.0668	13.0555	12.9901	12.5555	12.7293	12.8199	12.549	12.6385	12.8639
	3.17574	0.0198389	-0.312929	-1.9027	P14206	P14206	RSSA_MOUSE	Rpsa	40S ribosomal protein SA	15.5224	15.6593	15.5349	15.6028	15.64	15.6059	15.1204	15.203	15.2303	15.2333	15.538	15.3627
	1.98401	0.0428025	-0.312705	-1.56865	O09111	O09111	NDUBB_MOUSE	Ndufb11	NADH dehydrogenase [ubiquinone] 1 beta subcomplex subunit 11, mitochondrial	15.7433	15.5343	15.4968	15.6816	15.7401	15.5332	15.4952	15.2477	15.0197	15.1037	15.48	15.5068
	1.21352	0.0884796	-0.312184	-1.25862	P57746	P57746	VATD_MOUSE	Atp6v1d	V-type proton ATPase subunit D	10.8399	10.5513	10.6598	11.0895	11.1304	11.1785	10.3294	10.2666	10.7091	10.6761	10.9165	10.6787
	1.90341	0.0456689	-0.312109	-1.53967	Q640L3	Q640L3	CCPG1_MOUSE	Ccpg1	Cell cycle progression protein 1	12.2981	12.4619	12.4372	12.4115	12.3509	12.2676	12.0582	11.8926	12.1715	11.7253	12.0825	12.4245
	0.948694	0.121183	-0.311826	-1.11669	Q922Y1	Q922Y1	UBXN1_MOUSE	Ubxn1	UBX domain-containing protein 1	13.7914	13.7075	13.1329	13.8435	13.3558	13.4172	13.2966	12.7556	12.8623	13.4821	13.4604	13.5204
	2.4323	0.0315167	-0.311556	-1.70468	Q8K3K8	Q8K3K8	OPTN_MOUSE	Optn	Optineurin	11.3362	11.2493	11.4339	11.4444	11.3576	11.0083	10.9899	10.9632	10.9655	10.8724	11.2289	10.9406
	3.14885	0.020317	-0.311343	-1.89048	Q91WQ3	Q91WQ3	SYYC_MOUSE	Yars1	Tyrosine--tRNA ligase, cytoplasmic	14.4856	14.6189	14.4461	14.6888	14.5716	14.2948	14.272	14.1389	14.2899	14.1367	14.1432	14.2571
	0.695445	0.176399	-0.311168	-0.949659	P29391	P29391	FRIL1_MOUSE	Ftl1	Ferritin light chain 1	13.9086	13.6561	13.4267	13.9337	14.6129	14.573	13.7661	13.4254	13.9118	14.1344	13.466	13.5401
	1.9069	0.0458519	-0.310806	-1.53769	Q9CQ22	Q9CQ22	LTOR1_MOUSE	Lamtor1	Ragulator complex protein LAMTOR1	13.4633	13.709	13.5664	13.686	13.6839	13.8561	13.1156	13.4917	13.4872	13.3132	13.093	13.5992
	3.88211	0.0154045	-0.310466	-2.04659	P68368	P68369;P68373;Q3UX10;P68368;P05213	TBA4A_MOUSE	Tuba4a	Tubulin alpha-4A chain	18.658	18.5684	18.5847	18.6827	18.5142	18.7129	18.1604	18.302	18.2452	18.3173	18.388	18.4453
	2.0536	0.041438	-0.310314	-1.58553	P63276	P63276	RS17_MOUSE	Rps17	40S ribosomal protein S17	14.059	13.7265	13.9506	13.9673	13.9265	14.2679	13.6481	13.6087	13.5169	13.5563	13.9241	13.7818
	4.57403	0.0115831	-0.310197	-2.17505	Q8R4N0	Q8R4N0	CLYBL_MOUSE	Clybl	Citramalyl-CoA lyase, mitochondrial	15.7528	15.7365	15.6766	15.6288	15.654	15.6005	15.4794	15.2433	15.2992	15.3469	15.4097	15.4096
	1.43313	0.0706284	-0.310054	-1.35498	Q924T2	Q924T2	RT02_MOUSE	Mrps2	28S ribosomal protein S2, mitochondrial	10.5745	10.8992	10.4491	11.1972	11.0221	11.0876	10.5609	10.6573	10.4746	10.5169	10.4463	10.7133
	2.56258	0.0292146	-0.309826	-1.736	Q9CQM9	Q9CQM9	GLRX3_MOUSE	Glrx3	Glutaredoxin-3	15.2208	15.1365	15.0975	15.4789	15.3283	15.3912	14.9692	14.8474	14.889	14.9271	14.9683	15.1933
	2.36412	0.0331276	-0.30957	-1.67904	Q9JKF7	Q9JKF7	RM39_MOUSE	Mrpl39	39S ribosomal protein L39, mitochondrial	12.4727	12.1611	12.5907	12.2194	12.292	12.4069	12.1364	11.8844	11.9348	12.2148	12.002	12.1129
	2.3767	0.0329531	-0.309464	-1.68239	P97390	P97390	VPS45_MOUSE	Vps45	Vacuolar protein sorting-associated protein 45	10.203	10.3051	10.5346	10.5661	10.4658	10.6762	9.99849	10.1682	10.1982	10.2641	10.0363	10.2286
	0.232556	0.469623	-0.308894	-0.476693	G3X9K3	A2A5R2;G3X9K3	BIG1_MOUSE	Arfgef1	Brefeldin A-inhibited guanine nucleotide-exchange protein 1	9.79967	10.6086	9.97103	10.1463	10.2532	10.4859	7.66059	10.779	10.3385	10.891	10.7597	8.98266
	3.79063	0.0162256	-0.30884	-2.02111	Q62425	Q62425	NDUA4_MOUSE	Ndufa4	Cytochrome c oxidase subunit NDUFA4	18.6531	18.6466	18.5475	18.768	18.8135	18.6139	18.4894	18.36	18.2676	18.2903	18.4273	18.3549
	0.946645	0.122457	-0.308832	-1.11163	Q9EPJ9	Q9EPJ9	ARFG1_MOUSE	Arfgap1	ADP-ribosylation factor GTPase-activating protein 1	11.4727	11.6523	11.1181	11.5447	11.3692	11.2095	11.5895	10.4729	10.9971	11.0345	11.399	11.0204
	2.37701	0.0330888	-0.308619	-1.67997	P63011	P63011	RAB3A_MOUSE	Rab3a	Ras-related protein Rab-3A	11.3357	11.2806	11.2344	11.4674	11.433	11.4024	10.9614	11.1039	11.2344	10.7935	11.2662	10.9424
	1.32886	0.0790693	-0.308056	-1.30558	Q9ER41	Q9ER41	TOR1B_MOUSE	Tor1b	Torsin-1B	10.3205	10.4949	10.3566	10.1498	10.9188	10.2282	10.1464	10.2293	9.97305	10.0025	10.3895	9.87965
	0.417062	0.294718	-0.307974	-0.704178	P70663	P70663	SPRL1_MOUSE	Sparcl1	SPARC-like protein 1	9.88095	9.54221	7.93427	8.94332	9.52577	8.44802	8.43179	8.49179	8.50363	8.69842	9.35713	8.94394
	2.98574	0.023118	-0.307875	-1.83877	Q7TSH2	Q7TSH2	KPBB_MOUSE	Phkb	Phosphorylase b kinase regulatory subunit beta	15.5526	15.4585	15.4425	15.363	15.4425	15.348	15.3629	14.9705	15.1757	14.9741	15.0993	15.1773
	4.20909	0.014095	-0.306571	-2.09203	Q9CPV4	Q9CPV4	GLOD4_MOUSE	Glod4	Glyoxalase domain-containing protein 4	14.4056	14.5126	14.4589	14.5491	14.369	14.448	14.1216	13.9902	14.2657	14.1467	14.1856	14.1939
	0.949862	0.122685	-0.306378	-1.1103	Q8BT51	Q8BT51	COA4_MOUSE	COA4	Cytochrome c oxidase assembly factor 4 homolog, mitochondrial	10.8969	10.0718	10.1959	10.5167	10.304	9.89936	9.83814	10.0371	9.88245	9.7599	10.0848	10.4441
	2.44646	0.0323366	-0.306331	-1.69291	Q8BY87	Q8BY87	UBP47_MOUSE	Usp47	Ubiquitin carboxyl-terminal hydrolase 47	13.2769	13.3897	13.3987	13.3376	13.4445	13.3858	12.8762	12.8225	13.1286	13.0366	13.2589	13.2724
	2.07651	0.0416249	-0.306278	-1.58225	Q8BP48	Q8BP48	MAP11_MOUSE	Metap1	Methionine aminopeptidase 1	12.257	12.5782	12.716	12.8296	12.6666	12.6348	12.2419	12.3447	12.4056	12.09	12.3955	12.3667
	1.11036	0.101204	-0.305885	-1.19707	Q99KW3	Q99KW3	TARA_MOUSE	Triobp	TRIO and F-actin-binding protein	10.6189	10.293	9.99774	10.3274	10.261	10.6962	9.99512	10.3946	9.73394	9.75692	10.3408	10.1375
	2.66509	0.0284193	-0.305622	-1.75006	O88544	O88544	CSN4_MOUSE	Cops4	COP9 signalosome complex subunit 4	14.0787	14.0326	13.9753	14.2497	14.0914	14.0524	13.6006	13.61	13.8682	13.6994	13.9061	13.962
	0.639672	0.194224	-0.305024	-0.901903	Q64520	Q64520	KGUA_MOUSE	Guk1	Guanylate kinase	10.7187	10.5853	9.70719	10.6016	11.0799	10.997	9.85566	10.6136	10.208	10.4328	10.0818	10.6678
	2.83554	0.0254862	-0.304865	-1.79118	P37889	P37889	FBLN2_MOUSE	Fbln2	Fibulin-2	11.3714	11.4299	11.6122	11.4696	11.5902	11.5364	11.3105	11.0433	11.3116	11.3576	11.0742	11.0834
	0.265379	0.428756	-0.304723	-0.522114	Q9EQN3	Q9EQN3	T22D4_MOUSE	Tsc22d4	TSC22 domain family protein 4	9.91995	9.32815	7.67387	9.59525	8.87062	9.86049	9.89797	8.6608	9.32826	7.53819	9.41128	8.58351
	1.82178	0.051232	-0.304362	-1.49253	Q9CQJ8	Q9CQJ8	NDUB9_MOUSE	Ndufb9	NADH dehydrogenase [ubiquinone] 1 beta subcomplex subunit 9	16.541	16.2267	16.4984	16.6087	16.0704	16.2703	16.2471	15.8245	16.124	16.0003	16.0833	16.1101
	3.63008	0.0174031	-0.304293	-1.96901	P20029	P20029	BIP_MOUSE	Hspa5	Endoplasmic reticulum chaperone BiP	15.9809	16.0169	15.9025	16.1657	16.1943	16.0768	15.65	15.7382	15.6841	15.7942	15.8248	15.82
	1.43659	0.0722048	-0.304196	-1.34512	Q921S7	Q921S7	RM37_MOUSE	Mrpl37	39S ribosomal protein L37, mitochondrial	12.1441	12.5021	12.5283	12.5143	12.6126	12.7268	11.8091	12.2071	12.1289	12.2995	12.5432	12.2152
	1.18736	0.0942107	-0.303766	-1.23213	P57080	P57080	UBP25_MOUSE	Usp25	Ubiquitin carboxyl-terminal hydrolase 25	10.4877	10.1173	10.128	10.1252	10.4105	10.1721	9.9213	9.7693	10.2208	9.46012	9.89688	10.3498
	3.45311	0.0190257	-0.302963	-1.92645	Q9DBB8	Q9DBB8	DHDH_MOUSE	Dhdh	Trans-1,2-dihydrobenzene-1,2-diol dehydrogenase	15.1075	14.9249	14.9537	15.054	14.8501	14.8487	14.6521	14.5505	14.6437	14.7193	14.5639	14.7915
	3.48182	0.0188409	-0.302809	-1.93192	Q01853	Q01853	TERA_MOUSE	Vcp	Transitional endoplasmic reticulum ATPase	17.0114	17.0674	16.9556	17.2068	17.1453	17.1367	16.7544	16.6489	16.8178	16.9003	16.6949	16.89
	2.31757	0.035937	-0.301778	-1.64254	Q91VM9	Q91VM9	IPYR2_MOUSE	Ppa2	Inorganic pyrophosphatase 2, mitochondrial	13.6834	13.7102	13.5847	13.7791	13.741	13.6754	13.0742	13.4626	13.3344	13.4224	13.3982	13.6712
	0.312965	0.379225	-0.301437	-0.582912	Q80X50	Q80X50	UBP2L_MOUSE	Ubap2l	Ubiquitin-associated protein 2-like	10.9645	10.8611	10.9425	11.2327	10.9713	11.2849	11.4836	8.72894	11.2308	10.9152	10.9556	11.1342
	1.08061	0.105758	-0.301176	-1.17454	Q6A028	Q6A028	SWP70_MOUSE	Swap70	Switch-associated protein 70	10.6746	10.8388	11.053	10.8034	10.5752	11.1117	10.7206	10.7895	10.272	10.0312	10.6021	10.8344
	4.7963	0.012	-0.301062	-2.1663	P80318	P80318	TCPG_MOUSE	Cct3	T-complex protein 1 subunit gamma	14.8942	14.9412	14.8069	14.9911	14.8825	14.9411	14.5767	14.495	14.6563	14.5799	14.6878	14.6548
	1.57861	0.0644048	-0.300956	-1.39558	P14576	P14576	SRP54_MOUSE	Srp54	Signal recognition particle 54 kDa protein	11.5367	11.7461	11.7082	11.7689	11.8416	11.7628	11.8263	10.9983	11.3895	11.4155	11.4808	11.448
	0.791659	0.155732	-0.300742	-1.00599	P03888	P03888	NU1M_MOUSE	Mtnd1	NADH-ubiquinone oxidoreductase chain 1	14.3031	14.3202	15.0548	15.1324	15.1653	15.1497	14.2709	14.4218	14.4896	14.5635	14.5804	14.9948
	0.781402	0.157587	-0.300698	-0.999176	Q7TMM9	Q7TMM9;Q9CWF2	TBB2A_MOUSE	Tubb2a	Tubulin beta-2A chain	15.0855	15.4825	15.3038	15.4172	15.4301	15.7719	14.249	15.185	15.2948	15.2271	15.4941	15.2368
	2.70742	0.0286069	-0.3005	-1.74398	Q61102	Q61102	ABCB7_MOUSE	Abcb7	Iron-sulfur clusters transporter ABCB7, mitochondrial	12.556	12.5211	12.6659	12.7416	12.6316	12.655	12.5778	12.2852	12.4567	12.2542	12.1488	12.2456
	0.450135	0.278374	-0.300397	-0.733498	Q9CR60	Q9CR60	GOT1B_MOUSE	Golt1b	Vesicle transport protein GOT1B	9.55859	9.84973	9.66596	10.5388	9.86187	9.72512	8.70245	9.77627	10.0177	9.88159	8.74588	10.2738
	1.88652	0.0497855	-0.300096	-1.5042	Q99JX3	Q99JX3	GORS2_MOUSE	Gorasp2	Golgi reassembly-stacking protein 2	12.2727	12.366	12.0745	12.3071	12.0549	12.1351	11.9186	11.9159	11.5831	11.9747	12.2106	11.8069
	1.99231	0.0457036	-0.300091	-1.53893	Q99KR3	Q99KR3	LACB2_MOUSE	Lactb2	Endoribonuclease LACTB2	13.503	13.6901	13.5634	13.5625	13.5945	13.3719	13.6266	13.3387	13.1833	13.1619	13.0842	13.0902
	2.46368	0.0333422	-0.299429	-1.67632	Q7TMF3	Q7TMF3	NDUAC_MOUSE	Ndufa12	NADH dehydrogenase [ubiquinone] 1 alpha subcomplex subunit 12	15.9494	15.7816	15.872	16.0672	16.0127	16.0395	15.6012	15.5034	15.6813	15.4843	15.7575	15.8982
	0.711762	0.176478	-0.299356	-0.950027	Q8CES0	Q8CES0	NAA30_MOUSE	Naa30	N-alpha-acetyltransferase 30	9.97292	10.5406	10.0947	10.2454	9.20902	10.0154	10.0379	9.85907	9.88144	9.35112	9.77277	9.37952
	1.47174	0.0714968	-0.299318	-1.34988	Q6TEK5	Q6TEK5	VKORL_MOUSE	Vkorc1l1	Vitamin K epoxide reductase complex subunit 1-like protein 1	12.5491	12.3153	12.1415	12.3946	12.5146	12.212	12.5085	11.9811	12.1603	11.8917	11.8171	11.9725
	2.93753	0.0252936	-0.298784	-1.79458	Q61595	Q61595	KTN1_MOUSE	Ktn1	Kinectin	12.3661	12.4933	12.3195	12.4507	12.404	12.4941	11.9768	12.0013	12.0167	12.1829	12.2149	12.3423
	1.79719	0.0538147	-0.298734	-1.47039	Q9CY16	Q9CY16	RT28_MOUSE	Mrps28	28S ribosomal protein S28, mitochondrial	11.6036	11.6135	11.7106	11.6357	11.5884	11.6344	10.9144	11.6729	11.2835	11.4487	11.2956	11.3787
	0.441084	0.283603	-0.298679	-0.723532	Q6PHN9	Q6PHN9	RAB35_MOUSE	Rab35	Ras-related protein Rab-35	10.8888	11.1157	10.1095	10.8719	11.0971	11.334	9.40907	10.5795	10.5095	11.0574	10.9304	11.1391
	2.81378	0.0274327	-0.298147	-1.76247	Q9CQZ6	Q9CQZ6	NDUB3_MOUSE	Ndufb3	NADH dehydrogenase [ubiquinone] 1 beta subcomplex subunit 3	17.577	17.5626	17.6781	17.7062	17.6809	17.4323	17.1698	17.1434	17.2968	17.4943	17.3547	17.3891
	2.63699	0.0306933	-0.297741	-1.71674	P03930	P03930	ATP8_MOUSE	Mtatp8	ATP synthase protein 8	16.1768	16.3751	16.3212	16.5372	16.4878	16.3426	16.0551	15.9715	15.9603	16.0355	16.1324	16.2995
	1.0895	0.105887	-0.297728	-1.17381	Q9ER73	Q9ER73	ELP4_MOUSE	Elp4	Elongator complex protein 4	10.6144	9.96711	10.7021	10.04	10.4361	10.276	10.3603	10.0644	9.7588	9.8079	10.1899	10.0682
	3.37385	0.0205767	-0.297194	-1.88632	Q01768	Q01768	NDKB_MOUSE	Nme2	Nucleoside diphosphate kinase B	17.5617	17.5954	17.5503	17.8157	17.8037	17.5427	17.3842	17.4007	17.3712	17.2567	17.2979	17.3755
	2.56358	0.0321942	-0.297132	-1.69568	Q9CZX8	Q9CZX8	RS19_MOUSE	Rps19	40S ribosomal protein S19	15.3432	15.1611	15.0138	15.1186	15.1921	15.2698	14.9016	14.7079	14.7547	14.8546	15.0366	15.0604
	3.32642	0.0213194	-0.296747	-1.87444	Q8K1M6	Q8K1M6	DNM1L_MOUSE	Dnm1l	Dynamin-1-like protein	13.6866	13.8755	13.8266	13.9608	13.919	13.8222	13.569	13.4256	13.4639	13.5534	13.5674	13.731
	1.01921	0.115991	-0.296141	-1.13469	Q8VC31	A3KGF9;Q8VC31	CCDC9_MOUSE	Ccdc9	Coiled-coil domain-containing protein 9	10.9996	10.998	11.3387	11.2611	11.011	11.0038	11.1564	11.0248	10.615	10.2222	10.6989	11.1183
	2.0946	0.0436066	-0.295967	-1.55981	P62627	P62627	DLRB1_MOUSE	Dynlrb1	Dynein light chain roadblock-type 1	12.3715	12.6621	12.6969	12.652	12.4408	12.7671	12.3678	12.1869	12.4439	12.3178	12.0534	12.4449
	2.36839	0.0365277	-0.29521	-1.63706	O08795	O08795	GLU2B_MOUSE	Prkcsh	Glucosidase 2 subunit beta	13.233	13.5336	13.2913	13.5519	13.5498	13.1962	13.0257	13.0987	13.1694	12.9479	13.1182	13.2246
	3.63863	0.0188515	-0.294689	-1.93003	O35639	O35639	ANXA3_MOUSE	Anxa3	Annexin A3	14.0671	14.334	14.2419	14.3555	14.2006	14.1805	13.8536	13.8886	13.889	14.01	13.9343	14.036
	0.427329	0.293288	-0.294169	-0.707135	Q8BK67	Q8BK67	RCC2_MOUSE	Rcc2	Protein RCC2	9.98867	9.09369	9.51157	9.63436	8.90756	8.4458	9.35215	9.77472	8.26761	8.66703	9.03683	8.71829
	2.42706	0.0354995	-0.294034	-1.64944	Q91W18	Q91W18	TDRD3_MOUSE	Tdrd3	Tudor domain-containing protein 3	11.1268	11.1081	11.209	10.9284	11.4236	11.1722	10.9578	10.8409	10.9325	10.6916	10.8227	10.9584
	0.967877	0.124985	-0.293445	-1.10288	Q9D8S4	Q9D8S4	ORN_MOUSE	Rexo2	Oligoribonuclease, mitochondrial	13.2232	13.6523	12.8746	13.0393	13.2445	13.4057	12.3734	13.0665	13.2414	12.9068	13.0943	12.9966
	3.35438	0.0219977	-0.291658	-1.85983	Q9CQN1	Q9CQN1	TRAP1_MOUSE	Trap1	Heat shock protein 75 kDa, mitochondrial	14.2294	14.3619	14.3701	14.4947	14.5114	14.3926	14.1035	14.0201	14.1795	13.9754	14.1052	14.2265
	1.45062	0.0753939	-0.291374	-1.32509	Q8CBC4	Q8CBC4	CNST_MOUSE	Cnst	Consortin	11.124	11.1319	11.0928	10.7598	10.5586	10.7724	10.498	10.7282	10.5813	10.3984	10.8665	10.6189
	0.387369	0.321107	-0.291253	-0.664038	P35276	P35276;Q9CZT8	RAB3D_MOUSE	Rab3d	Ras-related protein Rab-3D	10.4945	10.3706	8.87211	10.727	9.96743	10.3539	9.04585	10.3512	9.68157	9.57985	10.1438	10.2357
	2.04982	0.0464772	-0.291037	-1.53248	P63323	P63323	RS12_MOUSE	Rps12	40S ribosomal protein S12	14.5957	14.837	14.8405	14.6884	14.9477	14.8936	14.3885	14.671	14.3879	14.2942	14.7249	14.5901
	1.23252	0.0944109	-0.290931	-1.2313	Q8BIP0	Q8BIP0	SYDM_MOUSE	Dars2	Aspartate--tRNA ligase, mitochondrial	10.7419	10.8033	11.1135	10.85	11.0599	11.0641	11.1505	10.7288	10.5285	10.5963	10.2544	10.6287
	4.13103	0.016698	-0.290649	-2.00313	Q8R1Q8	Q8R1Q8	DC1L1_MOUSE	Dync1li1	Cytoplasmic dynein 1 light intermediate chain 1	13.195	13.3365	13.2764	13.3676	13.3647	13.2056	13.0997	12.9465	12.8827	13.0376	12.9837	13.0517
	1.93971	0.0508478	-0.290112	-1.49575	Q9D1B9	Q9D1B9	RM28_MOUSE	Mrpl28	39S ribosomal protein L28, mitochondrial	12.4015	11.9778	12.5832	12.1213	12.309	12.3463	12.0992	12.0295	11.8564	11.9851	12.0645	11.9638
	1.62984	0.0648755	-0.289877	-1.39012	Q9CY34	Q9CY34	UB2FA_MOUSE	Ube2f	NEDD8-conjugating enzyme UBE2F	12.0852	11.8226	12.0288	12.2261	11.9997	11.9474	11.6538	11.4667	11.4848	12.0207	11.9014	11.843
	1.19634	0.0980773	-0.28982	-1.21272	Q9CQS8	Q9CQS8	SC61B_MOUSE	Sec61b	Protein transport protein Sec61 subunit beta	14.2172	13.7212	13.9174	14.1343	13.854	13.3351	13.6067	13.737	13.359	13.5875	13.5273	13.6229
	0.622008	0.206921	-0.28929	-0.87422	Q9CQF4	Q9CQF4	MRES1_MOUSE	Mtres1	Mitochondrial transcription rescue factor 1	12.7156	12.7572	13.0536	12.8873	12.4606	12.0912	12.8086	12.6029	12.1754	12.7649	12.2592	11.6187
	3.14762	0.0248191	-0.289067	-1.80571	P21550	P21550	ENOB_MOUSE	Eno3	Beta-enolase	21.0022	20.8567	20.7229	20.9379	20.9727	20.6867	20.5939	20.4713	20.5251	20.6279	20.5883	20.6382
	4.59704	0.0148513	-0.288771	-2.07112	P06745	P06745	G6PI_MOUSE	Gpi	Glucose-6-phosphate isomerase	18.138	18.1026	17.9832	18.1635	18.1759	18.0892	17.7742	17.7338	17.7994	17.8177	17.9072	17.8875
	2.2429	0.0416007	-0.288577	-1.5819	P15532	P15532	NDKA_MOUSE	Nme1	Nucleoside diphosphate kinase A	14.7484	14.6779	14.4719	14.9289	14.7943	14.6393	14.5343	14.435	14.488	14.4794	14.1687	14.4238
	0.511949	0.252403	-0.288572	-0.783207	Q9QXL2	Q9QXL2	KI21A_MOUSE	Kif21a	Kinesin-like protein KIF21A	10.1378	9.98267	10.2274	10.4946	10.545	10.4616	9.45121	10.8116	9.37225	10.1001	9.70579	10.6767
	2.03229	0.0481077	-0.288505	-1.52012	P51125	P51125	ICAL_MOUSE	Cast	Calpastatin	13.0741	13.1815	12.9347	13.1824	13.1543	12.8386	12.7963	12.8135	12.5931	12.6908	13.0679	12.6729
	0.720561	0.178452	-0.288472	-0.944849	O08796	O08796	EF2K_MOUSE	Eef2k	Eukaryotic elongation factor 2 kinase	10.1532	10.4493	10.0167	10.7607	10.3098	10.3712	9.46297	10.7894	9.90574	9.96792	10.0304	10.1737
	1.51008	0.0729333	-0.288109	-1.34147	Q505D7	Q505D7	OPA3_MOUSE	Opa3	Optic atrophy 3 protein homolog	13.0733	12.732	13.1942	13.1273	13.2896	13.1173	13.0824	12.4673	12.7399	12.8624	12.7413	12.9118
	5.08364	0.0127465	-0.287374	-2.13665	Q8BFR5	Q8BFR5	EFTU_MOUSE	Tufm	Elongation factor Tu, mitochondrial	16.8506	16.8391	16.796	16.8437	16.9313	16.8531	16.5994	16.5963	16.4722	16.5267	16.521	16.6739
	5.01203	0.01325	-0.286212	-2.11999	Q9DB15	Q9DB15	RM12_MOUSE	Mrpl12	39S ribosomal protein L12, mitochondrial	15.2343	15.2725	15.2258	15.4021	15.3197	15.2302	14.9589	15.0343	15.0124	15.0564	14.9192	14.9861
	3.97187	0.0181914	-0.286001	-1.95333	P62852	P62852	RS25_MOUSE	Rps25	40S ribosomal protein S25	16.0891	16.0782	16.1139	16.0509	16.0633	15.9507	15.8023	15.7078	15.7581	15.7068	15.9558	15.6993
	0.456892	0.279294	-0.285875	-0.730963	Q9Z277	Q9Z277	BAZ1B_MOUSE	Baz1b	Tyrosine-protein kinase BAZ1B	10.384	10.4018	10.332	10.3293	10.7439	10.8912	10.4309	9.61658	10.2954	10.7765	9.25549	10.9922
	1.00167	0.12273	-0.285647	-1.10975	P13705	P13705	MSH3_MOUSE	Msh3	DNA mismatch repair protein Msh3	11.036	11.3593	11.3255	11.2039	11.4005	10.8502	11.1047	10.3161	10.7663	11.0501	11.1191	11.1053
	1.67187	0.0648496	-0.283705	-1.39058	Q5SRX1	Q5SRX1	TM1L2_MOUSE	Tom1l2	TOM1-like protein 2	12.9851	12.9537	13.1246	13.2869	13.2232	13.1274	12.4979	12.8219	12.851	12.731	12.9385	13.1585
	0.493451	0.262426	-0.283096	-0.762764	Q08091	Q08091	CNN1_MOUSE	Cnn1	Calponin-1	11.3749	10.817	10.4608	11.3039	10.7521	11.5176	9.98332	10.8515	10.6055	11.5366	10.5649	10.986
	0.695489	0.186007	-0.283085	-0.921782	Q791T5	Q791T5	MTCH1_MOUSE	Mtch1	Mitochondrial carrier homolog 1	11.3724	11.1815	11.3092	11.554	11.3748	11.7548	10.8578	11.7874	11.07	10.4759	11.5124	11.1447
	1.9718	0.0522593	-0.282204	-1.48427	P14148	P14148	RL7_MOUSE	Rpl7	60S ribosomal protein L7	14.8817	14.9578	15.0099	14.9689	15.0491	14.9804	14.96	14.7728	14.545	14.4772	14.902	14.4977
	3.00247	0.0284581	-0.282134	-1.7474	Q8BWT1	Q8BWT1	THIM_MOUSE	Acaa2	3-ketoacyl-CoA thiolase, mitochondrial	17.8707	17.8761	17.6817	17.9303	17.8943	17.5959	17.4723	17.545	17.4535	17.5311	17.5152	17.6391
	2.79728	0.0318785	-0.282098	-1.70133	Q9WVE8	Q9WVE8	PACN2_MOUSE	Pacsin2	Protein kinase C and casein kinase substrate in neurons protein 2	12.5408	12.8965	12.8065	12.906	12.8344	12.8293	12.3825	12.5036	12.5074	12.656	12.5656	12.5058
	1.82568	0.0581703	-0.281641	-1.43699	Q9WVR4	Q9WVR4	FXR2_MOUSE	Fxr2	Fragile X mental retardation syndrome-related protein 2	11.9707	11.9054	11.9002	11.9543	11.7527	11.7181	11.641	11.2622	11.7889	11.4121	11.6222	11.7851
	1.58956	0.0705133	-0.28154	-1.35629	Q8BRK9	Q8BRK9	MA2A2_MOUSE	Man2a2	Alpha-mannosidase 2x	12.6045	12.7128	12.7005	12.2859	12.1954	12.4986	12.2968	12.315	12.0156	12.0737	12.2034	12.4039
	3.46042	0.0231111	-0.281319	-1.83801	Q6URW6	Q6URW6;Q61879	MYH14_MOUSE	Myh14	Myosin-14	12.2709	12.3166	12.2359	12.3097	12.179	12.314	11.9634	11.9029	11.942	11.8609	12.1218	12.1471
	3.12857	0.026878	-0.281175	-1.77061	Q6ZWV3	Q6ZWV3;P86048	RL10_MOUSE	Rpl10	60S ribosomal protein L10	13.4075	13.5308	13.5352	13.5549	13.3404	13.6186	13.1381	13.1953	13.1376	13.1486	13.3747	13.306
	1.91234	0.0549183	-0.280778	-1.46211	Q9DB73	Q9DB73	NB5R1_MOUSE	Cyb5r1	NADH-cytochrome b5 reductase 1	14.0205	14.1073	14.1451	14.1892	14.0876	14.3337	14.2167	13.8318	13.6963	13.7344	13.9737	13.7457
	0.750712	0.174004	-0.28054	-0.956163	Q9JHU9	Q9JHU9	INO1_MOUSE	Isyna1	Inositol-3-phosphate synthase 1	9.76155	9.89226	10.3	9.58142	10.124	9.85388	9.46138	9.71172	9.63792	8.99112	10.1777	9.84999
	2.24328	0.043924	-0.279576	-1.55456	Q99KK7	Q99KK7	DPP3_MOUSE	Dpp3	Dipeptidyl peptidase 3	12.9487	12.8769	13.0377	13.1183	13.1899	13.2857	12.6606	12.7649	12.8494	12.886	12.6601	12.9588
	0.652124	0.201154	-0.279525	-0.887307	Q9DAM5	Q9DAM5	TPC_MOUSE	Slc25a19	Mitochondrial thiamine pyrophosphate carrier	11.2897	10.972	10.7007	10.1643	10.1215	10.164	10.134	10.2383	10.5474	10.3681	10.0629	10.3845
	1.64055	0.0683464	-0.279504	-1.36956	Q1HFZ0	Q1HFZ0	NSUN2_MOUSE	Nsun2	RNA cytosine C(5)-methyltransferase NSUN2	10.5831	10.4404	10.8481	10.9492	10.9377	10.7281	10.2341	10.6597	10.3622	10.512	10.4656	10.576
	2.19025	0.0456334	-0.279447	-1.53963	Q3TMP8	Q3TMP8	TM38A_MOUSE	Tmem38a	Trimeric intracellular cation channel type A	15.3282	15.2618	15.3004	15.4551	15.3147	15.2893	14.9833	14.8269	15.0468	15.0946	14.9417	15.3795
	0.435902	0.293497	-0.279316	-0.706579	Q8CIV8	Q8CIV8	TBCE_MOUSE	Tbce	Tubulin-specific chaperone E	10.6751	10.8989	10.7952	11.1584	10.8463	11.0276	10.8051	11.3654	9.27558	10.7658	10.8363	10.6774
	2.11497	0.0486801	-0.278591	-1.51597	Q9CPQ8	Q9CPQ8	ATP5L_MOUSE	Atp5mg	ATP synthase subunit g, mitochondrial	17.4393	17.3692	17.537	17.6314	17.8861	17.6693	17.2385	17.3729	17.2558	17.2286	17.3067	17.4582
	1.79311	0.0608341	-0.278556	-1.41845	P49813	P49813	TMOD1_MOUSE	Tmod1	Tropomodulin-1	14.2255	14.6839	14.4395	14.5398	14.442	14.2176	14.1112	13.927	14.0733	14.2695	14.137	14.3589
	1.90994	0.0558361	-0.278427	-1.45497	P52196	P52196	THTR_MOUSE	Tst	Thiosulfate sulfurtransferase	13.8798	14.1518	13.9401	13.6827	13.7181	13.7213	13.5857	13.598	13.3706	13.55	13.5345	13.7844
	0.960607	0.132864	-0.277893	-1.07629	P22599	P22599	A1AT2_MOUSE	Serpina1b	Alpha-1-antitrypsin 1-2	15.0995	14.5205	14.9566	15.1971	15.2732	15.4118	14.4108	14.7454	15.0934	14.9428	14.7897	14.8093
	2.48038	0.038971	-0.277544	-1.60961	Q6NZJ6	Q6NZJ6	IF4G1_MOUSE	Eif4g1	Eukaryotic translation initiation factor 4 gamma 1	14.0307	13.9707	14.1178	14.2306	13.9644	14.1121	13.7854	13.529	13.7993	13.7962	13.9302	13.9209
	1.20163	0.101668	-0.277489	-1.19295	Q8K4M5	Q8K4M5	COMD1_MOUSE	Commd1	COMM domain-containing protein 1	11.5593	11.3096	10.7262	11.3612	11.0295	11.3016	10.8419	10.7657	11.0521	10.9957	10.8449	11.1222
	0.781831	0.168465	-0.276969	-0.971788	Q8VIB3	Q8VIB3	SIA10_MOUSE	St3gal6	Type 2 lactosamine alpha-2,3-sialyltransferase	10.6724	10.7299	10.8782	11.0762	10.349	10.9615	10.1581	9.93188	10.8934	10.737	10.6952	10.5899
	2.01471	0.0526704	-0.276694	-1.48156	P62900	P62900	RL31_MOUSE	Rpl31	60S ribosomal protein L31	14.9701	14.9303	14.9563	14.9345	14.8991	14.9269	15.0001	14.4543	14.7627	14.5329	14.7293	14.4776
	1.05205	0.120288	-0.27581	-1.11994	Q7TMW6	Q7TMW6	CIAO3_MOUSE	Ciao3	Cytosolic iron-sulfur assembly component 3	10.743	10.7115	10.8819	10.8053	10.6536	10.1906	10.4193	10.8385	10.2734	10.173	10.13	10.4971
	2.73192	0.0344688	-0.275784	-1.66337	P42567	P42567	EPS15_MOUSE	Eps15	Epidermal growth factor receptor substrate 15	11.2783	11.2457	11.3907	11.2669	11.3914	11.2156	11.132	11.2532	10.9554	10.9361	10.9873	10.8699
	3.0801	0.0290071	-0.27572	-1.73884	Q9D9V3	Q9D9V3	ECHD1_MOUSE	Echdc1	Ethylmalonyl-CoA decarboxylase	11.9587	11.9436	11.9712	12.0489	12.1035	12.0116	11.761	11.7388	11.8526	11.6685	11.5086	11.8537
	1.96931	0.0547291	-0.275164	-1.46382	O54818	O54818	TPD53_MOUSE	Tpd52l1	Tumor protein D53	11.2667	11.1479	11.0459	10.993	11.313	11.1812	10.7438	10.955	11.21	10.8058	10.819	10.7631
	1.18655	0.104503	-0.274269	-1.18027	Q9Z188	Q9Z188;Q61214	DYR1B_MOUSE	Dyrk1b	Dual specificity tyrosine-phosphorylation-regulated kinase 1B	10.3055	10.2278	10.3559	10.1124	9.66132	9.9034	9.59604	9.91295	9.64347	9.9595	9.75122	10.0576
	1.50131	0.0790714	-0.273578	-1.30588	Q3UV70	Q3UV70	PDP1_MOUSE	Pdp1	[Pyruvate dehydrogenase [acetyl-transferring]]-phosphatase 1, mitochondrial	14.01	13.7991	13.7761	14.1111	13.9949	14.1975	13.3905	13.6889	13.7238	13.5817	13.8937	13.9686
	0.398118	0.320082	-0.273487	-0.665416	Q9D727	Q9D727	CF226_MOUSE		Uncharacterized protein C6orf226 homolog	11.4431	9.95351	10.6704	10.7703	11.1823	11.2878	10.1375	10.0001	10.4586	11.2756	11.2025	10.5922
	1.14824	0.109041	-0.27331	-1.16124	O89103	O89103	C1QR1_MOUSE	Cd93	Complement component C1q receptor	12.2535	11.8484	12.2657	12.221	12.1767	12.2776	11.7297	11.7793	11.767	11.7706	11.8757	12.4808
	1.29569	0.0957792	-0.27318	-1.22499	O35459	O35459	ECH1_MOUSE	Ech1	Delta(3,5)-Delta(2,4)-dienoyl-CoA isomerase, mitochondrial	14.4847	14.7303	14.7174	15.1763	14.8943	14.8661	14.208	14.5915	14.5088	14.5823	14.5292	14.8102
	2.49411	0.0403091	-0.272747	-1.5967	P58064	P58064	RT06_MOUSE	Mrps6	28S ribosomal protein S6, mitochondrial	12.8254	12.8342	12.7854	12.8063	12.9202	12.863	12.5444	12.6774	12.3406	12.4046	12.7642	12.6668
	2.17442	0.0489326	-0.271973	-1.5124	P25444	P25444	RS2_MOUSE	Rps2	40S ribosomal protein S2	15.0132	14.6853	14.7271	14.6169	14.7886	14.7506	14.4428	14.411	14.4453	14.3505	14.7448	14.5554
	0.975681	0.133343	-0.271746	-1.07481	P06732	P06732	KCRM_HUMAN	CKM	Creatine kinase M-type	13.2173	12.9296	12.8194	13.0324	12.8802	12.5695	13.0073	12.3706	12.4734	12.6368	12.3262	13.0037
	1.42598	0.0855744	-0.271381	-1.27283	Q9CZN8	Q9CZN8	GATA_MOUSE	Qrsl1	Glutamyl-tRNA(Gln) amidotransferase subunit A, mitochondrial	11.2175	10.8977	11.0414	11.0761	10.8733	10.9118	10.4288	10.6218	10.8886	10.5454	10.8204	11.0845
	1.82617	0.0622219	-0.271018	-1.40897	Q9CPR4	Q9CPR4	RL17_MOUSE	Rpl17	60S ribosomal protein L17	14.3323	14.2557	14.4112	14.2941	14.2968	14.577	13.775	14.0456	14.1381	14.0536	14.3656	14.1634
	1.38502	0.0887612	-0.270878	-1.256	Q9CQV1	Q9CQV1	TIM16_MOUSE	Pam16	Mitochondrial import inner membrane translocase subunit TIM16	11.4044	11.8533	11.7929	11.8642	11.8999	11.8592	11.5535	11.3823	11.6957	11.1686	11.7502	11.4983
	2.39833	0.0429142	-0.270877	-1.56685	Q9CQC9	Q9CQC9	SAR1B_MOUSE	Sar1b	GTP-binding protein SAR1b	16.9145	16.9203	17.1179	16.9373	16.9321	16.8636	16.6727	16.6954	16.7363	16.3756	16.7714	16.8091
	2.45986	0.0415695	-0.270767	-1.58161	Q3THK7	Q3THK7	GUAA_MOUSE	Gmps	GMP synthase [glutamine-hydrolyzing]	12.7307	12.7345	12.8779	12.8887	12.7539	12.6976	12.544	12.2765	12.4692	12.4537	12.7429	12.5724
	1.15097	0.109896	-0.270337	-1.15708	Q9ERV1	Q9ERV1	MKRN2_MOUSE	Mkrn2	Probable E3 ubiquitin-protein ligase makorin-2	11.5133	11.8141	11.8636	12.0462	11.4747	11.354	11.4553	11.2086	11.5541	11.6277	11.438	11.1604
	0.557438	0.240082	-0.2702	-0.806484	Q91YR7	Q91YR7	PRP6_MOUSE	Prpf6	Pre-mRNA-processing factor 6	11.5719	11.4142	11.3799	11.8207	11.9629	11.7375	11.8277	10.4476	11.2987	11.8873	11.5652	11.2393
	2.97126	0.0322749	-0.270147	-1.6942	Q91YW3	Q91YW3	DNJC3_MOUSE	Dnajc3	DnaJ homolog subfamily C member 3	12.7427	12.4316	12.5394	12.6137	12.7232	12.7574	12.3997	12.4307	12.2526	12.347	12.4091	12.3481
	3.06264	0.0310258	-0.27007	-1.71266	Q8R127	Q8R127	SCPDL_MOUSE	Sccpdh	Saccharopine dehydrogenase-like oxidoreductase	12.9746	12.9463	12.9071	13.0892	13.0455	13.0447	12.6061	12.5676	12.8171	12.7216	12.7972	12.8775
	3.17929	0.029204	-0.26993	-1.73538	P61202	P61202	CSN2_MOUSE	Cops2	COP9 signalosome complex subunit 2	13.8209	14.0897	13.8539	14.0844	13.9036	13.8618	13.6639	13.6245	13.6263	13.6509	13.6366	13.7923
	1.32263	0.0949182	-0.269602	-1.22866	Q3ULF4	Q3ULF4	SPG7_MOUSE	Spg7	Paraplegin	11.1279	11.1562	11.1462	11.6031	11.2741	11.0686	11.2229	11.0895	11.1221	10.892	10.6852	10.7468
	0.244409	0.464858	-0.269542	-0.482642	P28661	P28661	SEPT4_MOUSE	Septin4	Septin-4	7.64954	10.2523	8.36357	9.6056	9.13087	9.0316	8.46732	8.82887	9.26639	9.22328	7.55024	9.08018
	3.01495	0.0318827	-0.269499	-1.70066	P70336	P70336	ROCK2_MOUSE	Rock2	Rho-associated protein kinase 2	12.0154	12.2174	12.1609	12.0839	11.9505	12.1213	11.7763	11.8681	11.7516	11.6848	11.8722	11.9793
	1.57712	0.0755602	-0.269456	-1.3233	Q9CR59	Q9CR59	G45IP_MOUSE	Gadd45gip1	Growth arrest and DNA damage-inducible proteins-interacting protein 1	12.0122	12.2257	12.4051	12.2072	11.895	12.0089	11.8881	12.0599	11.5849	11.8451	11.7566	12.0029
	1.44387	0.0851746	-0.269259	-1.27485	E0CYV9	E0CYV9	CD054_MOUSE		Uncharacterized protein C4orf54 homolog	13.049	12.9133	13.1135	12.8999	12.8081	12.4595	12.6014	12.4685	12.594	12.5596	12.8824	12.522
	1.98778	0.0561127	-0.268952	-1.45138	Q3TZ89	Q3TZ89	SC31B_MOUSE	Sec31b	Protein transport protein Sec31B	11.0668	11.0667	11.0946	11.1759	11.1624	11.1291	10.9956	10.8396	10.6257	10.6166	10.8703	11.134
	2.21657	0.0487706	-0.268869	-1.51391	P70698	P70698	PYRG1_MOUSE	Ctps1	CTP synthase 1	12.4728	12.3838	12.2638	12.7067	12.6662	12.3707	12.2802	12.1414	12.2255	12.2024	12.2916	12.1096
	2.27907	0.0468209	-0.268809	-1.52994	Q9Z0S1	Q9Z0S1	BPNT1_MOUSE	Bpnt1	3'(2'),5'-bisphosphate nucleotidase 1	12.759	12.3928	12.4997	12.6689	12.7756	12.4424	12.2985	12.3381	12.2202	12.3317	12.464	12.2732
	0.81382	0.164727	-0.268507	-0.980457	Q8CFE4	Q8CFE4	SCYL2_MOUSE	Scyl2	SCY1-like protein 2	9.90005	9.7605	10.2354	9.43518	9.34313	9.95613	9.27533	9.81561	9.5839	9.7115	9.12269	9.51032
	0.614001	0.219906	-0.268439	-0.848279	Q8R2Q8	Q8R2Q8	BST2_MOUSE	Bst2	Bone marrow stromal antigen 2	11.9562	12.8201	12.5678	12.6082	12.5982	12.3037	11.9904	11.9169	11.9394	13.0614	12.0951	12.2404
	2.24495	0.0481647	-0.268309	-1.51952	Q06138	Q9DB16;Q06138	CAB39_MOUSE	Cab39	Calcium-binding protein 39	13.5105	13.5401	13.4575	13.9511	13.7237	13.6454	13.3613	13.385	13.37	13.3056	13.4532	13.3434
	1.58849	0.0754369	-0.268223	-1.32424	Q63829	Q63829	COMD3_MOUSE	Commd3	COMM domain-containing protein 3	12.8347	13.0356	12.7679	13.0575	12.5484	12.9038	12.7422	12.5737	12.4006	12.6727	12.3862	12.763
	0.781238	0.172411	-0.268205	-0.96041	Q505B7	Q505B7	ARCH_MOUSE	Zbtb8os	Protein archease	11.7365	11.4367	11.2194	12.0239	11.8679	11.4593	11.0125	10.9517	11.7443	11.6168	11.4285	11.3807
	2.83519	0.035016	-0.268192	-1.65791	Q9CZR2	Q9CZR2	NALD2_MOUSE	Naalad2	N-acetylated-alpha-linked acidic dipeptidase 2	11.7293	11.7537	11.7493	11.7509	11.8178	11.8157	11.6674	11.6186	11.4723	11.4868	11.2468	11.5156
	0.83203	0.16133	-0.267095	-0.989243	P19221	P19221	THRB_MOUSE	F2	Prothrombin	12.7265	12.2637	12.601	12.6982	12.7623	13.0056	11.9891	12.5712	12.8532	12.6685	12.2399	12.1328
	1.06834	0.122174	-0.267087	-1.11305	Q8BLR9	Q8BLR9	HIF1N_MOUSE	Hif1an	Hypoxia-inducible factor 1-alpha inhibitor	10.4887	11.1029	10.3794	10.7188	10.4362	10.3308	10.4249	10.2781	10.1505	10.1521	10.2333	10.6154
	0.416682	0.310671	-0.266881	-0.679858	Q61391	Q61391	NEP_MOUSE	Mme	Neprilysin	9.27666	9.26637	7.98343	8.8603	9.55832	9.46604	9.03905	8.08962	8.74514	8.61514	9.22243	9.09847
	0.755697	0.179252	-0.266878	-0.942899	Q8K2Q0	Q8K2Q0	COMD9_MOUSE	Commd9	COMM domain-containing protein 9	10.5038	10.3275	10.6989	10.2308	10.0525	10.4145	10.5542	10.4646	9.46701	9.98753	10.0489	10.1046
	2.42596	0.0436142	-0.26653	-1.55892	O88456	O88456	CPNS1_MOUSE	Capns1	Calpain small subunit 1	15.3637	15.5978	15.4561	15.617	15.3619	15.2184	15.1223	15.2219	15.2533	15.2497	15.0643	15.1043
	0.259617	0.445674	-0.26635	-0.501992	Q8K0W9	Q8K0W9	DPH3_MOUSE	Dph3	DPH3 homolog	8.53607	10.9695	10.8794	11.0361	11.1762	10.914	10.4165	10.3487	10.3969	9.75101	10.3217	10.6783
	0.452197	0.289678	-0.266107	-0.713026	Q922B1	Q922B1	MACD1_MOUSE	Macrod1	ADP-ribose glycohydrolase MACROD1	16.3188	16.7542	17.1363	17.3082	16.9514	17.0532	15.804	16.8514	17.1767	16.9217	16.0766	17.095
	2.56343	0.0410152	-0.266027	-1.58958	Q9Z2M7	Q9Z2M7	PMM2_MOUSE	Pmm2	Phosphomannomutase 2	13.7237	13.7178	13.803	13.7753	13.6019	13.4228	13.5372	13.4096	13.4741	13.3357	13.3104	13.3812
	0.670194	0.202029	-0.265707	-0.885439	Q4KMM3	Q4KMM3	OXR1_MOUSE	Oxr1	Oxidation resistance protein 1	10.2447	10.7493	10.6971	10.6808	11.0062	10.5474	10.6341	9.5752	10.4335	10.5745	10.7457	10.3684
	0.859955	0.156413	-0.265437	-1.0029	Q9D024	Q9D024	CCD47_MOUSE	Ccdc47	PAT complex subunit CCDC47	11.2821	11.2455	11.5603	11.626	11.0726	11.7732	10.8017	10.9459	10.9379	11.3722	11.3693	11.5401
	0.746019	0.182252	-0.264911	-0.934365	Q9JJL8	Q9JJL8	SYSM_MOUSE	Sars2	Serine--tRNA ligase, mitochondrial	10.5633	10.9732	11.1879	11.4003	10.9963	10.9106	11.2341	10.2213	10.657	10.5675	10.7674	10.9948
	1.53203	0.0811842	-0.264519	-1.2957	Q9CQZ5	Q9CQZ5	NDUA6_MOUSE	Ndufa6	NADH dehydrogenase [ubiquinone] 1 alpha subcomplex subunit 6	15.3388	14.882	15.0988	15.2909	15.0654	15.0481	15.1613	14.6655	14.7445	14.8647	14.7071	14.9937
	1.58517	0.0777481	-0.263726	-1.31206	Q8VE38	Q8VE38	OXND1_MOUSE	Oxnad1	Oxidoreductase NAD-binding domain-containing protein 1	13.9072	13.5148	13.8197	13.8151	13.9788	13.8091	13.7655	13.7132	13.4939	13.3638	13.6289	13.2971
	1.6566	0.073862	-0.263382	-1.33494	Q8VEJ9	Q8VEJ9	VPS4A_MOUSE	Vps4a	Vacuolar protein sorting-associated protein 4A	13.2198	13.0952	13.0788	13.2944	13.2529	13.0978	12.6235	12.8449	12.7664	12.931	13.0442	13.2487
	1.94468	0.0601131	-0.26325	-1.42241	Q91YM4	Q91YM4	FAKD4_MOUSE	Tbrg4	FAST kinase domain-containing protein 4	12.79	12.8375	12.9674	13.0424	13.2937	13.1036	12.6894	12.7947	12.7145	12.9026	12.6201	12.7338
	1.75914	0.068702	-0.263209	-1.36709	Q6P8M1	Q6P8M1	TATD1_MOUSE	Tatdn1	Putative deoxyribonuclease TATDN1	11.1244	11.3446	11.5134	11.5866	11.5232	11.4301	11.2051	10.941	11.0987	11.1341	11.1548	11.4094
	1.16293	0.112062	-0.26319	-1.14903	P50172	P50172	DHI1_MOUSE	Hsd11b1	Corticosteroid 11-beta-dehydrogenase isozyme 1	11.517	11.8492	11.5835	11.7738	11.6874	11.4325	11.8782	11.2141	11.4245	11.1799	11.422	11.1456
	4.52438	0.0190379	-0.263102	-1.92559	Q9QXS1	Q9QXS1	PLEC_MOUSE	Plec	Plectin	17.4311	17.3363	17.4656	17.4921	17.5318	17.4825	17.1295	17.182	17.1889	17.2181	17.1467	17.2956
	2.21882	0.0508291	-0.262939	-1.4955	Q3UFY7	Q3UFY7	5NT3B_MOUSE	Nt5c3b	7-methylguanosine phosphate-specific 5'-nucleotidase	11.04	11.1626	11.3415	11.258	11.2201	11.3864	10.7123	11.0161	10.935	11.0954	11.0389	11.0331
	1.08573	0.122429	-0.261815	-1.11185	Q9CPW2	Q9CPW2	FDX2_MOUSE	Fdx2	Ferredoxin-2, mitochondrial	12.1612	11.262	11.7355	11.7993	11.7195	11.6114	11.1803	11.3825	11.4231	11.5692	11.5561	11.6069
	1.28882	0.100963	-0.261474	-1.19815	Q8BTJ4	Q8BTJ4	ENPP4_MOUSE	Enpp4	Bis(5'-adenosyl)-triphosphatase enpp4	12.284	11.6773	11.9711	12.0789	12.0627	11.943	11.427	11.9788	11.857	11.745	11.5607	11.8797
	1.46517	0.0874233	-0.261038	-1.2638	P62862	P62862	RS30_MOUSE	Fau	40S ribosomal protein S30	15.1674	15.4136	15.2625	15.0703	15.2722	15.0099	15.2266	14.9323	14.9049	14.5789	15.0718	14.915
	0.654739	0.2091	-0.260905	-0.869461	Q99MD6	Q99MD6	TRXR3_MOUSE	Txnrd3	Thioredoxin reductase 3	10.4224	10.484	10.8136	10.5224	10.8111	10.3998	9.51382	10.5017	10.4568	10.434	10.137	10.8446
	1.00624	0.134199	-0.260152	-1.07128	Q3UGR5	Q3UGR5	HDHD2_MOUSE	Hdhd2	Haloacid dehalogenase-like hydrolase domain-containing protein 2	15.1123	14.2711	14.5784	14.7942	14.3601	14.3207	14.3675	14.4224	14.1042	14.3675	14.2344	14.38
	1.2957	0.101254	-0.259712	-1.19716	P48771	P48771	CX7A2_MOUSE	Cox7a2	Cytochrome c oxidase subunit 7A2, mitochondrial	15.5197	15.5748	14.9086	15.5899	15.4015	15.3377	15.3234	15.1454	14.9374	15.0482	15.1875	15.132
	1.3783	0.0951377	-0.25925	-1.2279	Q8C3F2	Q8C3F2	F120C_MOUSE	Fam120c	Constitutive coactivator of PPAR-gamma-like protein 2	10.0431	10.2178	10.1925	10.1435	9.89414	10.2354	10.1135	10.1397	9.83802	9.6066	9.58281	9.89023
	3.18077	0.0324903	-0.259239	-1.69083	Q99LC5	Q99LC5	ETFA_MOUSE	Etfa	Electron transfer flavoprotein subunit alpha, mitochondrial	18.1232	18.236	18.1855	18.2401	18.2631	18.0077	17.8795	17.8616	17.8621	17.9072	17.8972	18.0926
	1.88294	0.0646366	-0.259179	-1.39287	P16858	P16858	G3P_MOUSE	Gapdh	Glyceraldehyde-3-phosphate dehydrogenase	21.8525	21.8037	21.5888	21.8833	21.9531	21.9881	21.4467	21.4933	21.6569	21.4408	21.6367	21.8401
	2.35318	0.0486661	-0.259008	-1.51567	O54984	O54984	GET3_MOUSE	Get3	ATPase GET3	13.7084	13.7254	13.7169	13.9881	13.8318	14.0463	13.4834	13.4846	13.6289	13.5238	13.6806	13.6614
	1.33814	0.0981276	-0.258783	-1.21166	Q9EP69	Q9EP69	SAC1_MOUSE	Sacm1l	Phosphatidylinositol-3-phosphatase SAC1	13.1042	13.0371	13.443	13.5286	13.5143	13.4671	13.3227	13.0187	12.9367	13.1983	12.8803	13.1848
	3.31233	0.0310099	-0.258406	-1.71129	Q9JJZ2	P68369;P68373;P68368;P05214;Q9JJZ2;P05213	TBA8_MOUSE	Tuba8	Tubulin alpha-8 chain	16.4148	16.3404	16.3117	16.4384	16.3121	16.4307	15.9129	16.2109	16.0769	16.1479	16.1589	16.1902
	1.15839	0.115117	-0.258276	-1.13761	Q8CI32	Q8CI32	BAG5_MOUSE	Bag5	BAG family molecular chaperone regulator 5	10.7577	11.2404	10.8767	10.9478	10.8911	10.9678	10.205	10.8805	10.8533	10.7136	10.5816	10.8977
	2.18052	0.0539122	-0.257957	-1.4696	Q6PA06	Q6PA06	ATLA2_MOUSE	Atl2	Atlastin-2	13.7491	13.7163	13.6481	13.9883	13.704	13.8443	13.393	13.3347	13.5674	13.4878	13.6219	13.6975
	1.29107	0.10224	-0.257402	-1.19041	Q9CQ86	Q9CQ86	MIEN1_MOUSE	Mien1	Migration and invasion enhancer 1	12.235	12.5476	12.0941	12.561	12.0831	12.0941	12.155	12.1018	11.9311	11.7692	11.9025	12.2108
	2.40704	0.0479259	-0.257205	-1.52215	O88447	O88447	KLC1_MOUSE	Klc1	Kinesin light chain 1	11.1309	11.5226	11.3044	11.2316	11.3354	11.2814	10.9627	11.1346	10.9998	10.9012	11.0803	11.1847
	1.9663	0.0622715	-0.256531	-1.40854	P97352	P97352	S10AD_MOUSE	S100a13	Protein S100-A13	13.3161	13.666	13.5622	13.7658	13.8736	13.6561	13.4346	13.4144	13.331	13.3146	13.467	13.3389
	1.12485	0.120336	-0.256418	-1.11944	Q61189	Q61189	ICLN_MOUSE	Clns1a	Methylosome subunit pICln	11.2038	10.848	10.9667	11.3857	11.228	11.1202	10.814	10.5674	11.0776	10.9981	11.1602	10.5966
	1.49779	0.0873249	-0.256416	-1.26424	Q9CY73	Q9CY73	RM44_MOUSE	Mrpl44	39S ribosomal protein L44, mitochondrial	12.0214	11.7818	12.1887	12.1077	12.0747	12.0078	11.8678	11.3935	11.7361	11.744	11.991	11.9111
	2.42949	0.0476759	-0.256337	-1.5243	P97351	P97351	RS3A_MOUSE	Rps3a	40S ribosomal protein S3a	13.2621	13.1259	13.0645	13.1369	13.2462	13.2348	12.7412	12.7728	13.0564	12.8748	13.009	13.0781
	2.83014	0.0389229	-0.256266	-1.61052	Q9DBC7	Q9DBC7	KAP0_MOUSE	Prkar1a	cAMP-dependent protein kinase type I-alpha regulatory subunit	13.3156	13.3684	13.2445	13.499	13.4394	13.1419	13.1401	13.0863	13.1205	12.9621	13.1027	13.0595
	1.93242	0.0641343	-0.256185	-1.39812	Q9JKL4	Q9JKL4	NDUF3_MOUSE	Ndufaf3	NADH dehydrogenase [ubiquinone] 1 alpha subcomplex assembly factor 3	13.2615	13.2516	13.2538	13.4854	13.2215	13.3259	12.8232	12.8463	13.0419	13.1185	13.2792	13.1533
	1.76498	0.0716486	-0.25591	-1.3489	Q9CXJ4	Q9CXJ4	MITOS_MOUSE	Abcb8	Mitochondrial potassium channel ATP-binding subunit	13.6656	13.4377	13.687	13.707	13.7584	13.4194	13.6146	13.2231	13.3694	13.1891	13.2669	13.4765
	1.22448	0.109128	-0.255792	-1.16038	Q8BWM0	Q8BWM0	PGES2_MOUSE	Ptges2	Prostaglandin E synthase 2	12.3688	12.0416	12.3478	12.6433	12.2685	12.6117	12.1873	11.795	12.0595	12.1015	12.2577	12.3459
	0.937562	0.147558	-0.255764	-1.02976	P61148	P61148	FGF1_MOUSE	Fgf1	Fibroblast growth factor 1	11.9274	12.0283	11.9011	12.0574	12.3528	12.1038	11.454	12.1519	11.6518	11.9386	12.169	11.471
	2.609	0.0435868	-0.254839	-1.55883	Q91YT0	Q91YT0	NDUV1_MOUSE	Ndufv1	NADH dehydrogenase [ubiquinone] flavoprotein 1, mitochondrial	17.2654	17.0013	17.1936	17.2622	17.2589	17.1407	16.9802	16.7733	16.9367	16.8836	16.8972	17.1221
	1.23777	0.108835	-0.254257	-1.16258	P10518	P10518	HEM2_MOUSE	Alad	Delta-aminolevulinic acid dehydratase	13.6302	13.6437	13.3753	13.5698	13.3673	12.935	13.0137	13.2896	13.2553	13.1902	13.0357	13.2113
	2.53802	0.0455747	-0.25404	-1.54043	Q9DCL8	Q9DCL8	IPP2_MOUSE	Ppp1r2	Protein phosphatase inhibitor 2	12.4272	12.4784	12.3834	12.4328	12.338	12.1728	12.0819	12.1802	11.9939	12.0113	12.3055	12.1356
	3.01781	0.0364949	-0.253886	-1.63767	Q06185	Q06185	ATP5I_MOUSE	Atp5me	ATP synthase subunit e, mitochondrial	18.4546	18.4387	18.4051	18.5824	18.6447	18.3616	18.3723	18.1652	18.1804	18.1658	18.2353	18.2447
	1.67764	0.0771365	-0.253842	-1.31656	Q63918	Q63918	CAVN2_MOUSE	Cavin2	Caveolae-associated protein 2	13.7967	13.7101	13.9899	13.9282	13.7063	13.8967	13.2615	13.5201	13.5514	13.7909	13.6078	13.7732
	1.35147	0.0993266	-0.253711	-1.20541	Q9DBG5	Q9DBG5	PLIN3_MOUSE	Plin3	Perilipin-3	13.6756	14.1918	13.7298	14.1286	13.9685	13.6069	13.6774	13.4282	13.681	13.612	13.63	13.7504
	0.617662	0.226228	-0.253709	-0.8356	Q9ERR7	Q9ERR7	SEP15_MOUSE	Selenof	Selenoprotein F	10.2668	10.5285	11.1581	11.0162	10.6336	10.8156	10.8536	9.85325	10.7075	10.2238	10.5487	10.7096
	1.47447	0.0905157	-0.253446	-1.24896	Q9EQI8	Q9EQI8	RM46_MOUSE	Mrpl46	39S ribosomal protein L46, mitochondrial	11.7808	11.9007	11.9324	11.8244	12.0065	12.0013	11.8942	11.2529	11.5758	11.8035	11.589	11.81
	2.2636	0.0536886	-0.252732	-1.47277	Q99KN9	Q99KN9	EPN4_MOUSE	Clint1	Clathrin interactor 1	11.9573	12.1154	12.185	12.1908	12.0347	11.8816	11.9554	11.6394	11.6856	11.8773	11.8791	11.8115
	2.36714	0.0507486	-0.252643	-1.49688	Q9D8E6	Q9D8E6	RL4_MOUSE	Rpl4	60S ribosomal protein L4	15.1588	15.165	15.1874	15.1654	15.148	15.1893	15.1707	14.8919	14.8205	14.7106	15.0551	14.8492
	1.25843	0.108046	-0.251986	-1.16599	Q99N96	Q99N96	RM01_MOUSE	Mrpl1	39S ribosomal protein L1, mitochondrial	14.902	14.9791	14.8285	15.1852	15.3695	15.1122	14.5084	14.9819	14.6038	14.9576	14.9373	14.8755
	0.52168	0.263288	-0.25184	-0.761266	Q00623	Q00623	APOA1_MOUSE	Apoa1	Apolipoprotein A-I	17.6065	16.8315	17.3336	17.6955	17.8448	17.909	17.0469	17.4291	17.9841	17.3494	16.9773	16.923
	1.77847	0.0730007	-0.251677	-1.34101	Q91WC0	Q91WC0	SETD3_MOUSE	Setd3	Actin-histidine N-methyltransferase	11.5195	11.6739	11.6748	11.7939	11.6062	11.804	11.3848	11.313	11.202	11.3605	11.6716	11.6304
	1.02734	0.136229	-0.250178	-1.06385	Q9R0A0	Q9R0A0	PEX14_MOUSE	Pex14	Peroxisomal membrane protein PEX14	10.5864	10.575	10.8917	11.3406	11.1246	10.894	10.7732	10.5385	10.508	10.7871	10.5239	10.7805
	1.34354	0.101732	-0.250045	-1.19415	Q99N94	Q99N94	RM09_MOUSE	Mrpl9	39S ribosomal protein L9, mitochondrial	12.3989	12.177	12.1933	12.0481	12.3037	12.4137	11.6517	12.093	11.9642	11.8837	12.1321	12.3098
	3.15117	0.0356171	-0.250038	-1.64592	Q8JZQ2	Q8JZQ2	AFG32_MOUSE	Afg3l2	AFG3-like protein 2	13.854	13.9243	13.8398	14.0464	14.0069	13.8377	13.6985	13.6748	13.5172	13.6177	13.7503	13.7503
	2.37122	0.0518927	-0.249564	-1.48695	Q9CXZ1	Q9CXZ1	NDUS4_MOUSE	Ndufs4	NADH dehydrogenase [ubiquinone] iron-sulfur protein 4, mitochondrial	16.0841	16.1614	15.9199	16.1587	15.9837	15.9487	15.7362	15.8502	15.7872	15.6871	15.6799	16.0186
	0.634012	0.223219	-0.249364	-0.842187	P36916	P36916	GNL1_MOUSE	Gnl1	Guanine nucleotide-binding protein-like 1	11.2411	11.2582	11.2513	11.0614	10.4681	10.5089	10.6464	11.015	10.5197	10.4513	10.5014	11.159
	2.71918	0.0436104	-0.248941	-1.55923	Q99M87	Q99M87	DNJA3_MOUSE	Dnaja3	DnaJ homolog subfamily A member 3, mitochondrial	14.0187	14.0253	13.9067	14.0783	14.0497	13.9936	13.7103	13.6959	13.8124	13.5619	13.8672	13.9311
	2.66508	0.0447684	-0.248691	-1.54723	Q8BI84	Q8BI84	TGO1_MOUSE	Mia3	Transport and Golgi organization protein 1 homolog	11.2273	11.4042	11.2269	11.4119	11.3533	11.3981	11.1097	10.9399	11.1795	11.0348	11.0011	11.2646
	3.21263	0.0355023	-0.248515	-1.65014	P80316	P80316	TCPE_MOUSE	Cct5	T-complex protein 1 subunit epsilon	13.6275	13.5887	13.4521	13.6325	13.3664	13.462	13.276	13.1822	13.3273	13.2418	13.2732	13.3376
	1.04261	0.135305	-0.248435	-1.06769	P28658	P28658	ATX10_MOUSE	Atxn10	Ataxin-10	10.9731	11.3672	11.2203	10.8361	11.0804	11.3576	10.4837	10.8506	10.9808	10.8071	11.012	11.2099
	2.30157	0.0543612	-0.248209	-1.46617	Q8VDI7	Q8VDI7	UBAC1_MOUSE	Ubac1	Ubiquitin-associated domain-containing protein 1	12.6494	12.7734	12.804	12.9996	12.9196	12.5761	12.4802	12.5093	12.5939	12.552	12.4792	12.6182
	1.53829	0.088728	-0.247941	-1.25666	P61027	P61027	RAB10_MOUSE	Rab10	Ras-related protein Rab-10	16.2297	16.2874	16.1425	16.5194	16.2983	16.5081	16.3823	16.1915	16.0836	15.8636	16.0103	15.9663
	2.36834	0.052831	-0.24778	-1.47995	Q3UIU2	Q3UIU2	NDUB6_MOUSE	Ndufb6	NADH dehydrogenase [ubiquinone] 1 beta subcomplex subunit 6	15.5487	15.305	15.3942	15.6296	15.4687	15.4816	15.2857	15.1759	15.1367	15.0548	15.3592	15.3289
	1.719	0.0777052	-0.247753	-1.31239	Q9CQ54	Q9CQ54	NDUC2_MOUSE	Ndufc2	NADH dehydrogenase [ubiquinone] 1 subunit C2	16.3378	15.8697	15.9575	16.1782	16.2354	16.1821	16.0052	15.7761	15.7059	15.8481	15.9153	16.0236
	1.66812	0.0809038	-0.247736	-1.29705	Q8BU88	Q8BU88	RM22_MOUSE	Mrpl22	39S ribosomal protein L22, mitochondrial	11.7367	11.8392	11.8227	11.5069	11.6776	11.9248	11.5221	11.4159	11.2217	11.6987	11.547	11.6163
	3.22246	0.0355047	-0.24765	-1.64803	P63325	P63325	RS10_MOUSE	Rps10	40S ribosomal protein S10	13.6454	13.6599	13.8794	13.8275	13.8049	13.8227	13.5942	13.5495	13.4039	13.4608	13.5833	13.5622
	1.61176	0.0843087	-0.247619	-1.27932	B2RRE7	B2RRE7	OTUD4_MOUSE	Otud4	OTU domain-containing protein 4	12.0295	12.0447	12.166	12.0029	11.8316	11.7376	11.653	11.7321	11.4474	11.7352	11.9529	11.8058
	2.46615	0.0507836	-0.246493	-1.49694	Q9QYG0	Q9QYG0	NDRG2_MOUSE	Ndrg2	Protein NDRG2	17.2885	17.141	17.0987	17.3048	17.2697	17.0642	16.9005	16.9585	16.7602	17.0267	17.1085	16.9336
	0.781114	0.183056	-0.24629	-0.930681	O09164	O09164	SODE_MOUSE	Sod3	Extracellular superoxide dismutase [Cu-Zn]	10.8631	10.6889	10.5719	10.0363	10.6463	10.3754	10.1053	10.1577	10.5757	9.89101	10.5969	10.3774
	0.775048	0.184252	-0.246106	-0.926918	P35585	P35585	AP1M1_MOUSE	Ap1m1	AP-1 complex subunit mu-1	10.8203	10.4659	11.0345	11.2743	10.8916	11.004	10.668	10.8135	10.1543	10.5112	10.9994	10.8676
	0.828592	0.174046	-0.24557	-0.95626	Q921R8	Q921R8	S41A3_MOUSE	Slc41a3	Solute carrier family 41 member 3	13.2994	13.5184	13.2478	13.4493	13.1119	13.193	13.4248	13.0808	12.6105	12.8107	12.9135	13.5061
	1.45354	0.0962992	-0.245426	-1.22211	Q9JKB1	Q9JKB1;P58321	UCHL3_MOUSE	Uchl3	Ubiquitin carboxyl-terminal hydrolase isozyme L3	14.7003	14.7663	14.4664	15.0442	14.7754	14.7807	14.2311	14.4059	14.6272	14.6202	14.5285	14.6479
	3.11816	0.0381401	-0.245004	-1.61817	P31938	P31938	MP2K1_MOUSE	Map2k1	Dual specificity mitogen-activated protein kinase kinase 1	13.9853	13.9963	14.053	14.2212	14.2253	14.0497	13.8717	13.7769	13.7568	13.8675	13.8576	13.9302
	1.38406	0.101547	-0.244131	-1.19494	Q69ZQ1	Q69ZQ1	MYORG_MOUSE	Myorg	Myogenesis-regulating glycosidase	13.7019	13.5395	13.6694	13.7449	13.4786	13.4557	13.639	13.3152	13.1111	13.1674	13.6157	13.2769
	1.8402	0.0737026	-0.243976	-1.33608	Q9JJ28	Q9JJ28	FLII_MOUSE	Flii	Protein flightless-1 homolog	11.0571	11.179	11.4835	11.2664	11.2404	11.4104	11.0345	11.0587	10.8978	10.8683	11.2213	11.0923
	2.74321	0.0452534	-0.243797	-1.54361	Q8K1R3	Q8K1R3	PNPT1_MOUSE	Pnpt1	Polyribonucleotide nucleotidyltransferase 1, mitochondrial	11.5243	11.8482	11.7181	11.7736	11.8472	11.772	11.4122	11.5375	11.5554	11.4701	11.4372	11.6081
	0.720239	0.199558	-0.243789	-0.891143	O55229	O55229	CHKB_MOUSE	Chkb	Choline/ethanolamine kinase	11.4248	11.4318	11.5497	11.6098	12.1801	11.9031	10.9524	11.7304	11.3028	11.3573	11.7521	11.5415
	0.680308	0.211304	-0.242893	-0.865057	Q3TDN2	Q3TDN2	FAF2_MOUSE	Faf2	FAS-associated factor 2	9.49989	10.2357	9.38094	9.97081	9.99444	9.99945	9.2663	9.30184	9.53831	9.70438	9.78679	10.0262
	2.60933	0.0488978	-0.24255	-1.51204	Q9JLV5	Q9JLV5	CUL3_MOUSE	Cul3	Cullin-3	12.5765	12.7068	12.7274	12.611	12.762	12.6231	12.3193	12.3345	12.3824	12.4791	12.3758	12.6605
	2.16002	0.0618912	-0.241793	-1.41083	Q9CYG7	Q9CYG7	TOM34_MOUSE	Tomm34	Mitochondrial import receptor subunit TOM34	12.5456	12.7233	12.8488	12.953	12.7835	12.875	12.5404	12.4425	12.5291	12.7405	12.526	12.4998
	1.06354	0.136126	-0.241718	-1.06432	Q9JI39	Q9JI39	ABCBA_MOUSE	Abcb10	ATP-binding cassette sub-family B member 10, mitochondrial	10.119	10.548	10.4902	10.4548	10.4816	10.5473	10.4922	10.5433	10.0131	9.95701	9.96271	10.2224
	1.90158	0.0721253	-0.241704	-1.34573	P53702	P53702	CCHL_MOUSE	Hccs	Holocytochrome c-type synthase	11.9136	11.6505	11.8375	12.0135	11.74	11.6382	11.4728	11.692	11.4182	11.6731	11.4444	11.6427
	1.39869	0.101664	-0.241572	-1.19385	Q63932	Q63932	MP2K2_MOUSE	Map2k2	Dual specificity mitogen-activated protein kinase kinase 2	13.2511	13.3844	13.6319	13.7725	13.6558	13.6018	13.1894	13.2751	13.2827	13.275	13.2027	13.6233
	1.7027	0.0821624	-0.241398	-1.28962	Q8BPB0;Q921Y0	Q8BPB0;Q921Y0	MOB1A_MOUSE;MOB1B_MOUSE	Mob1a;Mob1b	MOB kinase activator 1B	12.0237	12.1909	11.8635	11.9051	12.1716	12.1964	11.9114	11.8849	11.811	11.6449	11.6348	12.0158
	1.12916	0.128369	-0.24133	-1.09149	Q04735	Q04735	CDK16_MOUSE	Cdk16	Cyclin-dependent kinase 16	10.504	10.8687	11.078	10.875	10.8066	10.9512	10.5991	10.2579	10.8148	10.8235	10.7125	10.428
	1.79958	0.0771825	-0.241263	-1.31675	P37040	P37040	NCPR_MOUSE	Por	NADPH--cytochrome P450 reductase	12.1401	12.1846	11.8537	11.8154	12.2824	12.1002	11.855	11.7249	11.74	11.872	11.8037	11.9333
	1.66069	0.0852158	-0.240356	-1.27433	P05202	P05202	AATM_MOUSE	Got2	Aspartate aminotransferase, mitochondrial	19.0634	18.8674	18.9077	19.1699	19.1713	19.1122	18.6031	18.669	18.7905	18.7615	18.9885	19.0372
	0.979711	0.149425	-0.24017	-1.02356	P43406	P43406	ITAV_MOUSE	Itgav	Integrin alpha-V	9.88953	10.2645	9.93744	10.3999	9.74393	9.87584	9.80603	9.98856	9.58515	10.0638	9.63172	9.59498
	1.40291	0.101975	-0.240118	-1.19173	P24472	P24472	GSTA4_MOUSE	Gsta4	Glutathione S-transferase A4	14.3762	14.8943	14.4929	14.4273	14.4196	14.3818	14.0341	14.1279	14.3163	14.2882	14.3431	14.4419
	0.361545	0.360862	-0.240001	-0.607469	P26262	P26262	KLKB1_MOUSE	Klkb1	Plasma kallikrein	10.5529	10.1282	11.6619	11.21	10.729	11.2409	10.5702	10.0086	11.2038	11.0915	10.886	10.3228
	1.02291	0.143271	-0.239404	-1.04189	Q9D1F4	Q9D1F4	AKTS1_MOUSE	Akt1s1	Proline-rich AKT1 substrate 1	12.0052	12.2648	12.3435	12.1329	12.0681	11.9674	12.1916	11.499	11.641	11.9556	11.8761	12.182
	0.688583	0.210909	-0.239377	-0.865754	Q80XL6	Q80XL6	ACD11_MOUSE	Acad11	Acyl-CoA dehydrogenase family member 11	11.6062	11.7539	11.6311	12.0577	12.0619	11.4826	11.4855	11.8587	10.8776	11.8382	11.605	11.4922
	0.356993	0.365017	-0.239339	-0.602381	P02088	P02088	HBB1_MOUSE	Hbb-b1	Hemoglobin subunit beta-1	21.4105	20.7955	20.9949	21.0722	21.5187	21.5824	20.8119	21.4086	21.944	21.1786	20.1727	20.4224
	0.995152	0.147726	-0.239159	-1.02885	P70704	P70704	AT8A1_MOUSE	Atp8a1	Phospholipid-transporting ATPase IA	10.9747	10.9649	11.1001	10.7934	10.6871	10.4145	10.8786	10.3276	10.387	10.7533	10.5808	10.5725
	1.63045	0.0881348	-0.23882	-1.26104	Q62048	Q62048	PEA15_MOUSE	Pea15	Astrocytic phosphoprotein PEA-15	11.9725	12.0754	12.0648	12.001	11.9386	12.0888	11.4264	11.9489	11.8102	12.0073	11.8404	11.675
	0.61891	0.234068	-0.238812	-0.819628	P69566	P69566	RANB9_MOUSE	Ranbp9	Ran-binding protein 9	9.84065	9.99268	10.3911	9.74169	9.67555	9.63106	10.3438	9.51745	9.72416	9.27413	9.53502	9.44531
	2.10692	0.0653804	-0.238496	-1.38699	Q8CHP8	Q8CHP8	PGP_MOUSE	Pgp	Glycerol-3-phosphate phosphatase	16.5287	16.3112	16.2303	16.5657	16.4283	16.155	16.1386	16.0506	16.1215	16.0894	16.1559	16.2322
	0.28152	0.432317	-0.237842	-0.517821	P0C5K1	P0C5K1	SBK2_MOUSE	Sbk2	Serine/threonine-protein kinase SBK2	15.2782	14.4132	14.5926	13.9992	13.8748	12.9571	14.4609	14.0822	13.6258	13.9966	14.1882	13.3344
	2.18284	0.0635472	-0.237486	-1.40134	Q9CZ30	Q9CZ30	OLA1_MOUSE	Ola1	Obg-like ATPase 1	15.299	15.2594	15.3434	15.6608	15.4021	15.4106	15.1089	15.1123	15.1499	15.1849	15.0646	15.3299
	2.14956	0.0645735	-0.237209	-1.39266	Q925I1	Q925I1	ATAD3_MOUSE	Atad3	ATPase family AAA domain-containing protein 3	14.3902	14.1926	14.36	14.5296	14.4385	14.3159	14.0265	14.0524	14.1282	14.0541	14.1687	14.3738
	2.16264	0.0644468	-0.237202	-1.39568	Q922J3	Q922J3	CLIP1_MOUSE	Clip1	CAP-Gly domain-containing linker protein 1	13.6172	13.7789	13.7331	13.8021	13.6778	13.5508	13.4986	13.1772	13.4725	13.5729	13.5293	13.4861
	0.537384	0.264371	-0.236821	-0.758967	P52293	P52293	IMA1_MOUSE	Kpna2	Importin subunit alpha-1	9.66764	9.87064	9.22032	9.85172	10.0837	9.9809	9.06704	9.43381	9.56176	9.26669	9.63823	10.2864
	0.792001	0.185774	-0.236704	-0.922698	O89084	O89084;Q01063	PDE4A_MOUSE	Pde4a	cAMP-specific 3',5'-cyclic phosphodiesterase 4A	10.8527	11.0568	11.099	11.4173	10.8971	10.7895	11.0058	10.2968	10.5419	10.9675	10.7887	11.0915
	3.6346	0.0352053	-0.235234	-1.65534	P58252	P58252	EF2_MOUSE	Eef2	Elongation factor 2	17.515	17.3502	17.4228	17.3659	17.3891	17.3197	17.2436	17.0522	17.1227	17.1602	17.2498	17.1226
	1.14139	0.130656	-0.235213	-1.08373	P62264	P62264	RS14_MOUSE	Rps14	40S ribosomal protein S14	15.0421	15.0014	15.1376	15.0003	15.2699	15.65	14.8146	14.9374	14.7917	14.9866	15.1758	14.984
	3.63368	0.0352707	-0.235023	-1.65416	P35486	P35486	ODPA_MOUSE	Pdha1	Pyruvate dehydrogenase E1 component subunit alpha, somatic form, mitochondrial	17.5454	17.4418	17.4652	17.4051	17.6328	17.5573	17.2308	17.189	17.2495	17.3251	17.3287	17.3143
	0.473714	0.293564	-0.234514	-0.706334	Q8VCT4	Q8VCT4	EST1D_MOUSE	Ces1d	Carboxylesterase 1D	14.0837	14.2115	13.4757	13.2934	12.95	13.3576	13.5728	13.393	13.2096	12.8248	13.3307	13.6339
	1.9483	0.0738059	-0.234405	-1.33464	P14115	P14115	RL27A_MOUSE	Rpl27a	60S ribosomal protein L27a	15.3606	15.2827	15.288	15.1411	15.1997	15.1821	15.0169	15.1623	14.8295	14.9025	15.2472	14.8893
	1.97416	0.0733267	-0.233827	-1.33919	O70252	O70252	HMOX2_MOUSE	Hmox2	Heme oxygenase 2	12.9982	12.7801	12.6504	13.0419	12.9188	12.8349	12.6349	12.5478	12.6434	12.485	12.7232	12.7871
	2.20527	0.0646553	-0.233775	-1.39339	P47963	P47963	RL13_MOUSE	Rpl13	60S ribosomal protein L13	15.2429	15.4319	15.362	15.1849	15.3136	15.3764	15.2166	15.1655	15.0008	14.9747	15.2383	14.913
	1.01979	0.147668	-0.23348	-1.02914	Q8BH79	Q8BH79	ANO10_MOUSE	Ano10	Anoctamin-10	11.9104	12.0031	11.7789	11.5088	11.801	11.8185	12.0565	11.2882	11.6129	11.531	11.5025	11.4289
	1.5127	0.0984045	-0.233211	-1.20978	O35658	O35658	C1QBP_MOUSE	C1qbp	Complement component 1 Q subcomponent-binding protein, mitochondrial	14.2991	14.0709	13.9976	14.3814	14.2813	14.1524	13.8361	13.7986	13.9587	13.9916	13.9148	14.2835
	1.36297	0.109065	-0.232938	-1.16035	Q9ERB0	Q9ERB0	SNP29_MOUSE	Snap29	Synaptosomal-associated protein 29	10.5698	10.9768	10.8229	11.1844	11.0592	10.9748	10.7882	10.5168	10.6821	10.8813	10.6684	10.6535
	0.402899	0.3349	-0.232559	-0.64256	Q91ZT7	Q91ZT7	ASB10_MOUSE	Asb10	Ankyrin repeat and SOCS box protein 10	9.21914	8.67035	8.40126	8.21505	8.64371	8.73753	7.76968	8.84398	8.35089	9.16524	7.86623	8.49567
	1.78301	0.0830283	-0.232491	-1.28575	Q3UGC7;Q66JS6	Q3UGC7;Q66JS6	EI3JA_MOUSE;EI3JB_MOUSE	Eif3j1;Eif3j2	Eukaryotic translation initiation factor 3 subunit J-A	15.5406	15.7621	15.5952	15.7748	15.5229	15.4784	15.4857	15.096	15.3493	15.456	15.5111	15.3809
	1.66801	0.089502	-0.232172	-1.25304	Q8VBV7	Q8VBV7	CSN8_MOUSE	Cops8	COP9 signalosome complex subunit 8	13.1992	13.4331	13.1866	13.3936	13.2591	12.9913	12.9479	12.8836	12.9187	12.9747	13.2377	13.1071
	1.3479	0.111196	-0.232101	-1.15312	P21460	P21460	CYTC_MOUSE	Cst3	Cystatin-C	13.4847	13.8308	13.7028	14.1012	13.6639	13.6791	13.452	13.6123	13.3738	13.4895	13.4087	13.7336
	0.593691	0.247425	-0.231517	-0.793781	P46664	P46664	PURA2_MOUSE	Adss2	Adenylosuccinate synthetase isozyme 2	9.77185	10.4642	10.7757	10.2885	10.6406	10.8032	10.0827	9.81835	10.3213	10.2677	10.6145	10.2504
	1.10422	0.137199	-0.231429	-1.06072	P99024	P99024	TBB5_MOUSE	Tubb5	Tubulin beta-5 chain	14.3415	13.8752	13.8655	14.123	13.8818	14.0516	13.9114	13.8363	13.7297	13.6637	14.1232	13.4856
	0.404534	0.334761	-0.231372	-0.643165	O88622	O88622	PARG_MOUSE	Parg	Poly(ADP-ribose) glycohydrolase	8.9488	9.59593	8.89631	8.91559	9.45707	9.36803	9.28395	8.07602	8.99879	9.46677	9.42617	8.5418
	2.04738	0.0716745	-0.231363	-1.34866	Q61768	Q61768;P33175;P28738	KINH_MOUSE	Kif5b	Kinesin-1 heavy chain	13.6217	13.7174	13.7342	13.8593	13.6806	13.8871	13.3401	13.4674	13.4204	13.532	13.7326	13.6195
	0.431821	0.318821	-0.231308	-0.667747	P52479	P52479	UBP10_MOUSE	Usp10	Ubiquitin carboxyl-terminal hydrolase 10	10.7434	10.6511	10.5733	10.902	10.6571	10.0406	11.3154	9.90028	9.97018	10.0822	10.5523	10.3594
	1.6088	0.094088	-0.231048	-1.23275	Q8C7H1	Q8C7H1	MMAA_MOUSE	Mmaa	Methylmalonic aciduria type A homolog, mitochondrial	12.081	12.2739	12.3508	12.085	12.0208	12.0062	12.0575	11.9341	11.7002	11.711	11.9932	12.0353
	1.69526	0.0887705	-0.230813	-1.25671	Q91VR5	Q91VR5	DDX1_MOUSE	Ddx1	ATP-dependent RNA helicase DDX1	13.1473	13.1452	13.1937	13.3923	13.1146	13.2532	12.6998	12.8429	12.9875	13.0469	13.1812	13.1031
	0.977949	0.155943	-0.23061	-1.005	P51881	P51881	ADT2_MOUSE	Slc25a5	ADP/ATP translocase 2	15.9204	15.675	15.6114	15.9981	16.0929	15.7867	16.0598	15.767	15.4257	15.3859	15.4984	15.564
	2.66926	0.053404	-0.230326	-1.47489	P56812	P56812	PDCD5_MOUSE	Pdcd5	Programmed cell death protein 5	14.2275	14.4439	14.1747	14.4954	14.353	14.2922	14.1496	14.1207	13.983	14.1081	14.1131	14.1303
	1.06444	0.143329	-0.230283	-1.04192	Q9CWZ7	Q9CWZ7	SNAG_MOUSE	Napg	Gamma-soluble NSF attachment protein	12.5473	12.0748	12.5941	12.6304	12.3402	12.1583	12.2867	11.8481	12.2963	12.0491	12.2091	12.2743
	0.669689	0.223286	-0.230267	-0.841928	Q6P8I4	Q6P8I4	PCNP_MOUSE	Pcnp	PEST proteolytic signal-containing nuclear protein	10.8734	10.67	11.2946	11.1257	10.6712	10.8497	10.4157	10.4221	10.7112	11.3059	10.4598	10.7883
	2.56632	0.0558803	-0.230084	-1.45442	A2AGT5	A2AGT5	CKAP5_MOUSE	Ckap5	Cytoskeleton-associated protein 5	11.3177	11.2843	11.3719	11.2421	11.4438	11.3122	11.1378	11.2321	11.0446	10.9716	11.2409	10.9645
	1.2318	0.123556	-0.229894	-1.10666	O88543	O88543	CSN3_MOUSE	Cops3	COP9 signalosome complex subunit 3	13.2363	13.5197	13.3885	13.5098	13.2772	13.3225	13.0832	12.6956	13.3085	13.2158	13.2755	13.296
	1.42471	0.106192	-0.229754	-1.17273	Q8CC35	Q8CC35	SYNPO_MOUSE	Synpo	Synaptopodin	15.0382	15.2447	15.0381	15.2545	15.1105	14.7809	14.8133	14.6366	14.8665	14.7526	14.9176	15.1017
	2.29608	0.0640775	-0.229551	-1.39784	Q9EP89	Q9EP89	LACTB_MOUSE	Lactb	Serine beta-lactamase-like protein LACTB, mitochondrial	12.8988	12.9797	13.1912	13.0578	12.99	12.8515	12.8167	12.7801	12.82	12.8435	12.7641	12.5673
	0.789755	0.190833	-0.229034	-0.909599	Q9D0L7	Q9D0L7	ARM10_MOUSE	Armc10	Armadillo repeat-containing protein 10	10.4489	10.744	10.5293	10.6837	10.848	11.2024	10.9952	10.4801	10.5745	10.4138	10.2685	10.35
	2.85236	0.0501875	-0.228659	-1.50082	Q78ZA7	Q78ZA7	NP1L4_MOUSE	Nap1l4	Nucleosome assembly protein 1-like 4	14.0785	14.0642	14.0831	14.2821	14.2432	14.2353	13.939	13.8805	13.9054	13.8362	14.0632	13.9902
	0.837329	0.182241	-0.228528	-0.933769	P62257	P62257	UBE2H_MOUSE	Ube2h	Ubiquitin-conjugating enzyme E2 H	11.6867	11.1408	11.9393	11.8212	11.753	11.3064	11.6016	11.1709	11.3695	11.2222	11.3952	11.5168
	0.728059	0.206945	-0.228494	-0.874388	O35345	O35345	IMA7_MOUSE	Kpna6	Importin subunit alpha-7	11.3586	11.5844	10.9668	11.4245	11.9412	11.1325	10.9429	11.2443	11.2612	10.913	11.2904	11.3852
	2.47318	0.0593226	-0.228282	-1.42916	Q9CZ04	Q9CZ04	CSN7A_MOUSE	Cops7a	COP9 signalosome complex subunit 7a	13.1069	13.1498	13.1282	13.053	12.9311	13.1118	12.7782	12.7218	12.7354	12.935	12.9239	13.0168
	0.708977	0.212677	-0.228184	-0.862821	Q8BX80	Q8BX80	ENASE_MOUSE	Engase	Cytosolic endo-beta-N-acetylglucosaminidase	10.8634	11.22	11.2404	11.1235	10.5366	10.8712	10.989	10.99	10.9734	10.7161	10.5588	10.2589
	2.2411	0.0663414	-0.228138	-1.38091	P20108	P20108	PRDX3_MOUSE	Prdx3	Thioredoxin-dependent peroxide reductase, mitochondrial	17.7528	17.4094	17.6488	17.6218	17.6868	17.4597	17.2084	17.3797	17.4209	17.3579	17.4643	17.3793
	0.603262	0.246171	-0.227988	-0.79607	Q07235	Q07235	GDN_MOUSE	Serpine2	Glia-derived nexin	10.7659	10.5778	10.5704	10.7141	10.1773	10.9316	10.4966	10.0292	10.9965	9.95006	10.4993	10.3976
	1.08338	0.142479	-0.227858	-1.04472	Q60996	Q60996	2A5G_MOUSE	Ppp2r5c	Serine/threonine-protein phosphatase 2A 56 kDa regulatory subunit gamma isoform	11.0102	10.8153	10.311	10.5425	10.858	10.8618	10.4965	10.5146	10.2486	10.5755	10.6009	10.5955
	0.631901	0.236557	-0.22775	-0.814668	Q8CGA0	Q8CGA0	PPM1F_MOUSE	Ppm1f	Protein phosphatase 1F	11.5218	11.4629	11.4545	11.4157	10.5009	10.9066	10.8646	11.0174	10.8715	10.9959	10.8929	11.2536
	2.33945	0.0638024	-0.227729	-1.40008	Q3TMH2	Q3TMH2	SCRN3_MOUSE	Scrn3	Secernin-3	14.8408	14.6564	14.5983	14.6708	14.4863	14.4797	14.3382	14.4274	14.4969	14.4354	14.2928	14.3753
	1.54805	0.0993949	-0.227582	-1.20507	Q9WUB3	Q8CI94;Q9WUB3	PYGM_MOUSE	Pygm	Glycogen phosphorylase, muscle form	20.2975	19.9569	20.2685	20.2686	20.1878	20.3259	19.8353	19.7961	19.9577	20.0119	20.0763	20.2624
	2.11733	0.0712928	-0.227474	-1.35133	Q99LD4	Q99LD4	CSN1_MOUSE	Gps1	COP9 signalosome complex subunit 1	13.6051	13.4718	13.6676	13.5933	13.6883	13.6523	13.2599	13.3067	13.4665	13.2452	13.4028	13.6325
	1.15113	0.134729	-0.226849	-1.0694	Q60575	Q60575	KIF1B_MOUSE	Kif1b	Kinesin-like protein KIF1B	11.7937	11.7759	12.0651	12.0966	11.863	12.0168	11.7855	11.6584	11.2621	11.9328	11.7979	11.8133
	1.62194	0.0959897	-0.226651	-1.22386	Q9CQH3	Q9CQH3	NDUB5_MOUSE	Ndufb5	NADH dehydrogenase [ubiquinone] 1 beta subcomplex subunit 5, mitochondrial	15.4078	15.2864	15.6015	15.6941	15.6019	15.473	15.5441	15.3166	15.2929	15.1377	15.167	15.2466
	0.440695	0.316583	-0.226356	-0.671221	Q9D0I6	Q9D0I6	WSDU1_MOUSE	Wdsub1	WD repeat, SAM and U-box domain-containing protein 1	10.0977	9.84409	9.66079	9.99667	8.81318	9.81151	9.1327	9.73291	9.50419	9.40925	9.08352	10.0032
	1.02452	0.151866	-0.226203	-1.01677	Q91VZ6	Q91VZ6	SMAP1_MOUSE	Smap1	Stromal membrane-associated protein 1	10.847	10.8029	10.6374	11.0493	10.6974	11.2713	10.5861	10.8744	10.484	10.5156	10.9049	10.583
	1.57789	0.0984489	-0.226181	-1.20986	Q6PHZ2	Q6PHZ2	KCC2D_MOUSE	Camk2d	Calcium/calmodulin-dependent protein kinase type II subunit delta	13.2848	13.421	13.449	13.3293	13.4031	13.814	13.3929	13.2099	13.1944	13.2794	13.1184	13.1491
	1.15508	0.13467	-0.226069	-1.06917	O35972	O35972	RM23_MOUSE	Mrpl23	39S ribosomal protein L23, mitochondrial	13.3385	12.8814	13.2042	13.2225	13.3931	13.1674	13.0862	12.6845	12.8061	13.1118	13.2336	12.9285
	1.75289	0.0887026	-0.225798	-1.25712	Q99KF1	Q99KF1	TMED9_MOUSE	Tmed9	Transmembrane emp24 domain-containing protein 9	12.8571	12.8463	12.9406	12.9595	13.012	13.0907	12.573	12.4949	12.8785	12.6954	12.775	12.9347
	0.740004	0.205914	-0.225765	-0.877138	Q9CPW3	Q9CPW3	RM54_MOUSE	Mrpl54	39S ribosomal protein L54, mitochondrial	12.4364	11.9311	12.0191	11.7447	12.4526	11.762	11.8262	12.0375	11.7895	11.6697	11.5422	12.126
	0.717216	0.212224	-0.225387	-0.863575	Q9JJC6	Q9JJC6	RIPL1_MOUSE	Rilpl1	RILP-like protein 1	11.0577	10.7338	11.0528	11.1228	11.038	10.7242	11.1118	10.1815	10.7921	10.572	10.624	11.0954
	0.428295	0.323341	-0.225196	-0.659487	O35382	O35382	EXOC4_MOUSE	Exoc4	Exocyst complex component 4	11.5092	11.153	10.6142	11.0527	10.8733	11.3082	11.1553	10.0289	10.9345	11.432	11.0597	10.5489
	0.412619	0.333416	-0.22506	-0.645498	Q9EP53	Q9EP53	TSC1_MOUSE	Tsc1	Hamartin	9.89499	9.50143	9.63047	9.20509	9.87598	9.3955	8.73015	8.79506	9.84524	9.9165	9.75959	9.10655
	2.05676	0.0749923	-0.225058	-1.32913	Q8BK72	Q8BK72	RT27_MOUSE	Mrps27	28S ribosomal protein S27, mitochondrial	11.9005	11.9196	12.1719	12.1584	12.0035	11.9771	11.7967	11.6635	11.8497	11.638	11.94	11.8928
	0.233942	0.490598	-0.224854	-0.452517	Q9JM99	Q9JM99	PRG4_MOUSE	Prg4	Proteoglycan 4	9.16492	8.9459	9.50968	10.0292	10.5932	10.2077	9.71419	9.58647	9.77231	8.0789	9.76875	10.1809
	1.9134	0.0813506	-0.224805	-1.29455	Q8BFP9	Q8BFP9	PDK1_MOUSE	Pdk1	[Pyruvate dehydrogenase (acetyl-transferring)] kinase isozyme 1, mitochondrial	12.4894	12.4737	12.4313	12.6468	12.7284	12.64	12.186	12.1835	12.3511	12.3784	12.4455	12.5162
	2.6981	0.055571	-0.224752	-1.45701	Q03265	Q03265	ATPA_MOUSE	Atp5f1a	ATP synthase subunit alpha, mitochondrial	20.2851	20.0588	20.0859	20.1066	20.0881	20.1265	19.7816	19.7911	19.894	19.9438	19.9296	20.0624
	1.85434	0.08436	-0.224595	-1.27933	P48428	P48428	TBCA_MOUSE	Tbca	Tubulin-specific chaperone A	12.4356	12.7893	12.6043	12.8157	12.8163	12.6525	12.5872	12.3602	12.3751	12.5592	12.3632	12.5213
	1.53942	0.101696	-0.224241	-1.1931	O70493	O70493	SNX12_MOUSE	Snx12	Sorting nexin-12	11.3327	11.278	11.5615	11.1808	11.4118	11.2432	11.2706	11.0682	10.828	11.1608	11.2751	11.0598
	0.575147	0.25762	-0.223888	-0.771972	Q9CZ57	Q9CZ57	NSUN4_MOUSE	Nsun4	5-methylcytosine rRNA methyltransferase NSUN4	11.0016	10.0254	10.6929	10.2529	10.4441	10.3258	9.86857	10.379	10.0165	10.2406	10.7578	10.1369
	1.89085	0.0829885	-0.223759	-1.2856	Q64691	Q64691	CAN3_MOUSE	Capn3	Calpain-3	14.0144	14.1897	14.1804	14.1551	14.0838	14.0243	13.6945	13.8434	13.8816	13.9636	13.7633	14.1589
	0.994964	0.157517	-0.223745	-0.999154	P23475	P23475	XRCC6_MOUSE	Xrcc6	X-ray repair cross-complementing protein 6	10.8468	10.6392	10.6586	10.4957	10.615	10.2202	10.7523	10.256	10.251	10.1285	10.2961	10.4492
	2.27961	0.0680204	-0.223342	-1.37119	Q8BMJ2	Q8BMJ2	SYLC_MOUSE	Lars1	Leucine--tRNA ligase, cytoplasmic	12.3695	12.2648	12.392	12.1864	12.2686	12.4181	12.2242	12.056	11.974	11.9288	12.1946	12.1818
	0.928939	0.16974	-0.223265	-0.968815	Q8R1T1	Q8R1T1	CHMP7_MOUSE	Chmp7	Charged multivesicular body protein 7	11.5933	11.9544	11.877	12.1641	12.2557	12.0993	11.7285	12.0327	12.0029	11.7217	11.4884	11.6299
	2.24145	0.0694566	-0.223228	-1.36284	Q9JLV1	Q9JLV1	BAG3_MOUSE	Bag3	BAG family molecular chaperone regulator 3	15.3159	15.1514	15.0356	15.2228	15.1541	15.2044	14.9601	14.751	14.9125	15.1082	14.9489	15.0643
	0.814679	0.189053	-0.223188	-0.913221	Q99KR7	Q99KR7	PPIF_MOUSE	Ppif	Peptidyl-prolyl cis-trans isomerase F, mitochondrial	12.5556	12.6241	12.7642	13.2696	13.0478	12.4848	12.5491	12.7212	12.5636	12.2649	12.5487	12.7595
	0.546602	0.268997	-0.223058	-0.750913	Q9WV91	Q9WV91	FPRP_MOUSE	Ptgfrn	Prostaglandin F2 receptor negative regulator	11.1597	11.1396	10.1674	10.9179	10.901	11.1039	10.5618	10.2091	10.9011	10.4891	10.9383	10.9518
	1.18665	0.133572	-0.22285	-1.0737	Q9DA03	Q9DA03	LYRM7_MOUSE	Lyrm7	Complex III assembly factor LYRM7	11.9466	12.0974	12.0222	12.4648	12.1869	11.7037	11.9459	11.9217	11.7796	11.806	11.7883	11.843
	1.05221	0.150115	-0.222815	-1.02136	O08605	O08605	MKNK1_MOUSE	Mknk1	MAP kinase-interacting serine/threonine-protein kinase 1	10.3138	10.8982	11.019	10.9526	11.029	10.7842	10.5427	10.7645	10.7157	10.5757	10.5622	10.4991
	2.83736	0.0537001	-0.222743	-1.47258	P62838	P61079;P62838;Q6ZWY6	UB2D2_MOUSE	Ube2d2	Ubiquitin-conjugating enzyme E2 D2	15.8229	15.8722	15.9473	15.9726	15.9605	15.6646	15.6746	15.6585	15.7021	15.6447	15.5703	15.6535
	1.02081	0.155323	-0.222534	-1.00773	Q9JLT4	Q9JLT4	TRXR2_MOUSE	Txnrd2	Thioredoxin reductase 2, mitochondrial	13.2549	13.0595	12.9632	13.3682	13.3645	13.3329	13.4507	12.8386	13.0577	12.7956	12.9882	12.8772
	2.87876	0.0529194	-0.222513	-1.4785	Q9CXI0	Q9CXI0	COQ5_MOUSE	Coq5	2-methoxy-6-polyprenyl-1,4-benzoquinol methylase, mitochondrial	14.2827	14.4493	14.4414	14.5447	14.4719	14.3866	14.238	14.0618	14.2896	14.1877	14.1731	14.2914
	1.75113	0.0911404	-0.22248	-1.24632	P62751	P62751	RL23A_MOUSE	Rpl23a	60S ribosomal protein L23a	15.885	15.9967	16.0991	15.9727	15.7818	16.0199	15.8225	15.732	15.8418	15.4709	15.9007	15.6524
	0.377692	0.358585	-0.221333	-0.61033	D3Z4I3	D3Z4I3	RBM24_MOUSE	Rbm24	RNA-binding protein 24	12.5114	12.5564	12.3825	13.1354	12.7561	13.4336	11.8198	12.4418	12.2631	12.767	13.0112	13.1444
	0.580546	0.257595	-0.22112	-0.772337	P00848	P00848	ATP6_MOUSE	Mtatp6	ATP synthase subunit a	11.334	11.0446	11.6456	12.2008	11.9368	11.3193	11.5406	11.1362	11.3893	11.2818	11.4917	11.3147
	0.789151	0.197736	-0.220358	-0.895278	Q8BVG4	Q8BVG4	DPP9_MOUSE	Dpp9	Dipeptidyl peptidase 9	11.4079	11.4282	11.7762	11.8314	11.5891	11.6552	11.7007	11.2898	11.6802	10.9492	11.1468	11.599
	1.21413	0.132736	-0.219931	-1.07678	Q8BHC4	Q8BHC4	DCAKD_MOUSE	Dcakd	Dephospho-CoA kinase domain-containing protein	11.9738	11.7622	11.8121	12.0841	11.6471	11.4959	11.5441	11.6178	11.324	11.5705	11.678	11.7213
	0.374823	0.361701	-0.219445	-0.606169	Q9BCZ4	Q9BCZ4	SELS_MOUSE	Selenos	Selenoprotein S	8.92706	10.1694	10.4847	9.75745	9.41373	9.90098	8.91012	9.75412	9.5302	9.67484	9.74535	9.72208
	0.24052	0.485588	-0.219354	-0.45871	Q64467	Q64467	G3PT_MOUSE	Gapdhs	Glyceraldehyde-3-phosphate dehydrogenase, testis-specific	14.3701	13.5655	13.273	13.1988	12.5148	12.3621	13.8196	12.8131	12.1232	13.3542	12.8989	12.9591
	1.23377	0.131163	-0.219022	-1.08152	Q8BML9	Q8BML9	SYQ_MOUSE	Qars1	Glutamine--tRNA ligase	13.1537	13.1774	13.3522	13.2364	13.1293	13.4261	12.902	12.6991	13.2302	12.9121	13.1884	13.2293
	1.9901	0.081894	-0.218807	-1.29217	Q9D880	Q9D880	TIM50_MOUSE	Timm50	Mitochondrial import inner membrane translocase subunit TIM50	13.2131	13.2054	13.2411	13.4256	13.146	13.1624	13.2318	13.0068	12.9495	13.0874	12.9784	12.8268
	1.44105	0.112201	-0.218676	-1.14816	Q8C9S8	Q8C9S8	ATG4A_MOUSE	Atg4a	Cysteine protease ATG4A	11.1671	11.437	11.2804	11.6453	11.2828	11.1818	11.1676	11.0484	10.8999	11.102	11.2192	11.2454
	1.03548	0.155852	-0.218577	-1.00558	Q9JHL1	Q9JHL1	NHRF2_MOUSE	Slc9a3r2	Na(+)/H(+) exchange regulatory cofactor NHE-RF2	11.8387	11.8145	11.4437	12.0081	11.7167	11.8068	11.2387	11.5577	11.6049	11.3879	11.6605	11.8674
	1.48659	0.1091	-0.218541	-1.16142	P48024	P48024;Q9CXU9	EIF1_MOUSE	Eif1	Eukaryotic translation initiation factor 1	13.8509	13.7096	13.984	14.0307	13.8212	14.0204	13.5471	13.485	13.6451	13.9444	13.8296	13.6543
	1.20659	0.134639	-0.218157	-1.06984	Q64433	Q64433	CH10_MOUSE	Hspe1	10 kDa heat shock protein, mitochondrial	17.6392	17.5634	17.3264	17.492	17.5618	17.3168	17.6049	17.376	17.0967	17.2809	17.2464	16.9858
	3.40237	0.0459626	-0.217944	-1.53658	P14824	P14824	ANXA6_MOUSE	Anxa6	Annexin A6	17.853	17.7492	17.7648	17.8979	17.8064	17.7919	17.4673	17.5224	17.5805	17.6672	17.63	17.6881
	4.24126	0.0364067	-0.217424	-1.63828	P42932	P42932	TCPQ_MOUSE	Cct8	T-complex protein 1 subunit theta	15.1158	15.0011	15.031	15.003	15.0352	15.0785	14.8003	14.7597	14.8956	14.7486	14.8968	14.8591
	2.56436	0.0635319	-0.217258	-1.40175	O70251	O70251	EF1B_MOUSE	Eef1b	Elongation factor 1-beta	13.9587	13.951	13.7988	14.0237	14.0517	13.9083	13.658	13.8599	13.619	13.7535	13.8346	13.6635
	0.509525	0.287485	-0.217246	-0.717321	O88520	O88520	SHOC2_MOUSE	Shoc2	Leucine-rich repeat protein SHOC-2	10.4251	9.5977	9.83156	10.4175	10.3205	10.4179	9.62363	9.95638	9.8583	9.76635	9.89609	10.6061
	0.601013	0.2536	-0.217181	-0.781011	Q60935	Q60935	NAR1_MOUSE	Art1	GPI-linked NAD(P)(+)--arginine ADP-ribosyltransferase 1	11.7737	11.5164	11.7379	11.8211	11.8039	12.028	10.8547	11.3385	11.6198	11.8137	11.8387	11.9125
	0.538982	0.27578	-0.216897	-0.738404	Q8C052	Q8C052	MAP1S_MOUSE	Map1s	Microtubule-associated protein 1S	11.703	11.7382	11.8116	11.5032	11.9452	11.0052	10.7638	11.7107	11.3337	11.6208	11.5123	11.4637
	2.59552	0.0628159	-0.216764	-1.40522	P67778	P67778	PHB_MOUSE	Phb	Prohibitin	16.5411	16.4645	16.3484	16.6828	16.5665	16.4456	16.3141	16.284	16.2149	16.2155	16.374	16.3459
	4.42842	0.0355028	-0.21587	-1.64973	Q11011	Q11011	PSA_MOUSE	Npepps	Puromycin-sensitive aminopeptidase	14.6841	14.6804	14.6232	14.7184	14.6944	14.5863	14.4962	14.5255	14.4368	14.4527	14.3663	14.414
	2.97563	0.0548095	-0.215674	-1.46322	Q921G7	Q921G7	ETFD_MOUSE	Etfdh	Electron transfer flavoprotein-ubiquinone oxidoreductase, mitochondrial	16.6132	16.5931	16.7196	16.7677	16.7254	16.4728	16.4255	16.3693	16.4582	16.4202	16.4763	16.4482
	0.092647	0.733642	-0.215579	-0.223761	Q9CQV5	Q9CQV5	RT24_MOUSE	Mrps24	28S ribosomal protein S24, mitochondrial	11.6569	8.84345	8.02407	10.9145	11.6193	12.3877	9.75406	9.38953	8.88152	10.7421	11.743	11.6422
	1.10809	0.148148	-0.215569	-1.02759	Q921M4	Q921M4	GOGA2_MOUSE	Golga2	Golgin subfamily A member 2	10.6885	10.2246	10.3328	10.6789	10.3666	10.3779	9.98765	10.339	10.4273	10.1461	10.4096	10.0661
	0.594202	0.25723	-0.215222	-0.77403	Q9CQJ6	Q9CQJ6	DENR_MOUSE	Denr	Density-regulated protein	11.7594	11.6072	11.395	12.4823	12.0834	12.1941	11.5557	11.6924	11.5197	11.8806	11.9163	11.6655
	0.391786	0.352884	-0.214935	-0.618336	O35969	O35969	GAMT_MOUSE	Gamt	Guanidinoacetate N-methyltransferase	10.3931	11.2277	10.5608	10.7065	10.2346	10.8765	10.8996	10.7065	9.63574	10.8921	10.1714	10.4044
	0.658416	0.237151	-0.214534	-0.813247	P83093	P83093	STIM2_MOUSE	Stim2	Stromal interaction molecule 2	10.4543	10.9058	10.6609	10.8916	10.8713	10.3182	10.2174	10.7793	10.2911	10.0838	10.8292	10.6141
	1.18079	0.140279	-0.214247	-1.05124	Q61239	Q61239	FNTA_MOUSE	Fnta	Protein farnesyltransferase/geranylgeranyltransferase type-1 subunit alpha	12.4676	12.1821	12.4016	12.2339	12.7647	12.3435	12.0195	12.1896	12.1575	12.4574	12.1163	12.1674
	1.72467	0.098134	-0.213817	-1.21204	Q99KJ8	Q99KJ8	DCTN2_MOUSE	Dctn2	Dynactin subunit 2	13.1215	13.1673	13.1991	13.4142	13.1946	13.2638	12.8541	12.8548	13.0113	12.9625	13.224	13.1709
	1.20226	0.138711	-0.213255	-1.0564	Q9CZ28	Q9CZ28	SNF8_MOUSE	Snf8	Vacuolar-sorting protein SNF8	13.4471	13.7457	13.5052	13.735	13.796	13.5144	13.4031	13.591	13.5027	13.1578	13.6192	13.1899
	0.243121	0.485726	-0.212145	-0.458734	Q99LD9	Q99LD9	EI2BB_MOUSE	Eif2b2	Translation initiation factor eIF-2B subunit beta	7.63165	8.47949	8.87083	7.19399	8.76417	8.2637	9.09521	7.8813	8.01696	7.32775	7.71955	7.89018
	1.26828	0.133035	-0.212	-1.07567	Q9CY45	Q9CY45	EFMT1_MOUSE	Eef1akmt1	EEF1A lysine methyltransferase 1	11.2365	11.5964	11.4184	11.2157	11.3744	11.2827	10.8291	11.1731	11.3808	11.2782	11.0588	11.1321
	1.66979	0.101946	-0.211933	-1.19208	P68037	P68037	UB2L3_MOUSE	Ube2l3	Ubiquitin-conjugating enzyme E2 L3	15.501	15.5505	15.3305	15.7752	15.6518	15.4021	15.3007	15.2256	15.2892	15.4734	15.2371	15.4134
	1.49775	0.113084	-0.211672	-1.1449	Q9DBZ5	Q9DBZ5	EIF3K_MOUSE	Eif3k	Eukaryotic translation initiation factor 3 subunit K	13.5686	13.3374	13.5196	13.7397	13.7306	13.5167	13.1947	13.3857	13.4854	13.1901	13.532	13.3547
	0.717842	0.223082	-0.211477	-0.842689	Q8BTE5	Q8BTE5	CEBOS_MOUSE	Cebpzos	Protein CEBPZOS	12.0682	12.1506	12.1211	12.4467	12.1892	12.049	11.8956	11.3482	12.1023	12.0323	12.001	12.3764
	1.02091	0.163137	-0.211424	-0.984351	Q99KB8	Q99KB8	GLO2_MOUSE	Hagh	Hydroxyacylglutathione hydrolase, mitochondrial	13.3576	13.827	13.3787	13.5639	13.6718	13.678	13.3099	13.3281	13.6726	13.5614	13.0941	13.2422
	1.74081	0.0989484	-0.211073	-1.20716	Q2TPA8	Q2TPA8	HSDL2_MOUSE	Hsdl2	Hydroxysteroid dehydrogenase-like protein 2	13.2243	13.1815	13.0263	13.239	13.2079	13.1762	12.8307	12.9725	13.0131	13.1546	12.7144	13.1034
	1.80635	0.0962049	-0.210989	-1.22273	Q8VCA8	Q8VCA8	SCRN2_MOUSE	Scrn2	Secernin-2	13.2567	13.3085	12.9906	13.3259	13.0678	13.0869	13.0783	12.86	13.0653	12.9023	12.8388	13.0258
	1.19706	0.141095	-0.210883	-1.04875	Q8VDC1	Q8VDC1	FYCO1_MOUSE	Fyco1	FYVE and coiled-coil domain-containing protein 1	12.1679	12.5982	12.6526	12.459	12.4075	12.4356	12.0309	12.1232	12.1215	12.2853	12.4835	12.4111
	2.09942	0.0828791	-0.21067	-1.2865	Q9ER88	Q9ER88	RT29_MOUSE	Dap3	28S ribosomal protein S29, mitochondrial	11.9409	11.6273	11.7633	11.8749	11.955	11.8908	11.6306	11.5677	11.6049	11.7193	11.7577	11.5081
	0.217892	0.516944	-0.210615	-0.425531	O55060	O55060	TPMT_MOUSE	Tpmt	Thiopurine S-methyltransferase	8.01221	9.76666	9.05029	9.20658	8.77624	8.604	9.92601	7.78024	8.54264	9.13581	8.10328	8.6643
	0.511613	0.290576	-0.210449	-0.711274	Q8K482	Q8K482	EMIL2_MOUSE	Emilin2	EMILIN-2	10.5657	10.608	10.4985	9.96172	10.0138	10.6334	9.76617	9.92685	10.6906	10.5352	10.1541	9.9455
	0.189528	0.557249	-0.210298	-0.38616	Q8BH48	Q8BH48	UBAP1_MOUSE	Ubap1	Ubiquitin-associated protein 1	8.43004	10.7379	9.56349	9.81444	8.47834	8.34564	8.67552	8.73455	8.38382	9.20583	9.49823	9.61008
	2.24914	0.077407	-0.210226	-1.31474	Q9Z1Q9	Q9Z1Q9	SYVC_MOUSE	Vars1	Valine--tRNA ligase	13.4924	13.5754	13.5992	13.5585	13.4037	13.6133	13.1648	13.2203	13.4177	13.3422	13.3356	13.5006
	0.68649	0.23204	-0.210157	-0.823115	Q6PD28	Q6PD28	2A5B_MOUSE	Ppp2r5b	Serine/threonine-protein phosphatase 2A 56 kDa regulatory subunit beta isoform	9.9671	10.4199	9.7673	10.0054	10.3938	10.1823	9.85925	9.73641	10.2073	10.2949	9.57301	9.80398
	0.797803	0.20377	-0.210097	-0.88219	Q8BW56	Q8BW56	GTDC1_MOUSE	Gtdc1	Glycosyltransferase-like domain-containing protein 1	10.6409	11.2357	11.0477	10.5745	10.4525	10.5735	10.5712	10.7475	10.5853	10.557	10.3768	10.4264
	1.49222	0.115048	-0.20991	-1.13817	P35279	P35279	RAB6A_MOUSE	Rab6a	Ras-related protein Rab-6A	13.1207	12.7957	12.9371	13.0723	13.1061	13.2676	12.7257	12.659	12.8526	12.8651	12.9511	12.9866
	0.922667	0.180308	-0.209894	-0.940022	D3YZP9	D3YZP9	CCDC6_MOUSE	Ccdc6	Coiled-coil domain-containing protein 6	11.2655	11.5134	11.1942	11.5916	11.3567	11.1964	10.8214	10.9492	11.0868	11.2456	11.218	11.5375
	0.823546	0.198099	-0.209854	-0.89439	O55026	O55026	ENTP2_MOUSE	Entpd2	Ectonucleoside triphosphate diphosphohydrolase 2	12.7109	12.8356	12.6728	12.811	12.5367	13.0724	12.119	12.7524	12.3935	12.8899	12.6651	12.5605
	0.799391	0.203719	-0.209611	-0.88212	Q8BG51	Q8BG51	MIRO1_MOUSE	Rhot1	Mitochondrial Rho GTPase 1	12.8425	12.4585	12.3563	12.485	12.3865	12.3984	12.6048	12.2787	12.1979	12.3073	12.4969	11.784
	1.05295	0.159931	-0.209558	-0.992867	P58059	P58059	RT21_MOUSE	Mrps21	28S ribosomal protein S21, mitochondrial	11.6153	11.3706	11.8681	11.9039	12.0573	11.7678	11.617	11.4988	11.3314	11.6698	11.5754	11.6333
	1.44895	0.119561	-0.208649	-1.12218	P47802	P47802	MTX1_MOUSE	Mtx1	Metaxin-1	13.0127	13.1115	12.9386	13.027	13.0303	12.9876	12.8929	12.868	12.4335	12.7583	12.8786	13.0244
	1.89503	0.0936554	-0.208593	-1.23499	Q9D898	Q9D898	ARP5L_MOUSE	Arpc5l	Actin-related protein 2/3 complex subunit 5-like protein	13.1054	13.2514	13.061	13.318	13.1561	13.0351	12.7368	12.9657	13.0573	13.0487	13.0158	12.8513
	0.326371	0.405641	-0.20833	-0.55041	Q9D071	Q9D071	MMS19_MOUSE	Mms19	MMS19 nucleotide excision repair protein homolog	10.512	9.16056	9.77693	9.61397	9.26725	8.84099	9.77797	9.28256	9.18253	9.06496	9.70617	8.9075
	0.450149	0.322222	-0.208241	-0.661978	O09167	O09167	RL21_MOUSE	Rpl21	60S ribosomal protein L21	13.8396	13.6619	13.8369	13.483	13.2933	13.3363	14.0529	12.9502	12.9232	13.2161	13.8242	13.235
	0.904272	0.18373	-0.208132	-0.92842	Q8BGT5	Q8BGT5	ALAT2_MOUSE	Gpt2	Alanine aminotransferase 2	12.97	12.7479	13.0191	13.2949	13.1368	12.7365	12.9745	12.5952	12.6729	12.5104	12.8837	13.0196
	0.688634	0.233367	-0.207886	-0.820815	Q9CWS0	Q9CWS0	DDAH1_MOUSE	Ddah1	N(G),N(G)-dimethylarginine dimethylaminohydrolase 1	12.0091	12.5556	11.9324	12.1857	12.1078	12.1247	11.4435	12.276	11.9397	11.9855	12.2326	11.7907
	1.00038	0.169841	-0.207677	-0.967969	Q8CII2	Q8CII2	CD123_MOUSE	Cdc123	Cell division cycle protein 123 homolog	12.2839	12.2939	12.0939	12.5371	12.1856	11.8627	12.0096	11.975	12.0058	11.7112	12.2156	12.0939
	0.496032	0.300327	-0.206928	-0.69585	Q78YY6	Q78YY6	DJC15_MOUSE	Dnajc15	DnaJ homolog subfamily C member 15	11.9189	10.788	11.1981	11.0945	10.9389	10.9223	10.4726	10.8128	10.9432	11.1604	11.1292	11.101
	0.884259	0.188086	-0.20637	-0.916035	Q8CIN4	Q8CIN4	PAK2_MOUSE	Pak2	Serine/threonine-protein kinase PAK 2	11.8757	11.8722	11.9741	12.3348	12.2774	12.3178	11.5686	12.216	11.9262	11.9784	11.863	11.8615
	1.42008	0.123418	-0.206366	-1.10726	P70452	P70452	STX4_MOUSE	Stx4	Syntaxin-4	12.8423	12.8917	12.7095	12.8697	13.0502	12.9114	12.7674	12.549	12.4036	12.7017	12.6865	12.9284
	0.460854	0.318568	-0.206035	-0.668171	Q9ERN0	Q9ERN0	SCAM2_MOUSE	Scamp2	Secretory carrier-associated membrane protein 2	9.93823	9.58524	9.81075	9.77932	10.048	9.43264	9.73005	9.40434	10.1295	9.95243	8.93444	9.20721
	1.02953	0.166951	-0.205932	-0.975643	Q8BMG7	Q8BMG7	RBGPR_MOUSE	Rab3gap2	Rab3 GTPase-activating protein non-catalytic subunit	10.6933	10.9353	10.7097	11.106	10.959	11.2307	10.7183	10.7063	10.8849	10.4783	10.6561	10.9545
	1.11442	0.155254	-0.205887	-1.00735	O35643	O35643	AP1B1_MOUSE	Ap1b1	AP-1 complex subunit beta-1	12.301	12.315	12.7091	12.5675	12.7699	12.7338	12.2755	12.1557	12.5349	12.4918	12.295	12.4082
	1.0654	0.16136	-0.205792	-0.989049	Q9R0L6	Q9R0L6	PCM1_MOUSE	Pcm1	Pericentriolar material 1 protein	11.949	12.0527	11.5399	11.8377	11.6742	11.7308	11.2279	11.5633	11.6831	11.7063	11.7218	11.6472
	0.371504	0.371996	-0.20559	-0.592044	Q8R1G2	Q8R1G2	CMBL_MOUSE	Cmbl	Carboxymethylenebutenolidase homolog	13.9888	15.1114	15.4314	15.3871	15.1756	15.0345	14.3245	14.7958	14.789	14.7919	14.9694	15.2248
	3.02421	0.0601768	-0.205296	-1.42168	Q9Z0Y1	Q9Z0Y1	DCTN3_MOUSE	Dctn3	Dynactin subunit 3	13.4022	13.5167	13.2473	13.3676	13.3886	13.4345	13.3045	13.1446	13.1316	13.1535	13.185	13.206
	0.543176	0.281587	-0.205103	-0.727089	O88910	O88910	MPP3_MOUSE	Mpp3	MAGUK p55 subfamily member 3	10.04	9.98078	9.71493	10.0519	9.82113	9.27536	9.32553	9.768	9.96617	9.15096	9.93462	9.50815
	0.714429	0.229091	-0.20445	-0.829476	O88441	O88441	MTX2_MOUSE	Mtx2	Metaxin-2	13.1558	12.4031	12.4547	12.9826	12.6749	12.8001	12.4309	12.2446	12.4327	12.6977	12.6503	12.7883
	0.35198	0.387713	-0.20438	-0.572755	Q9CQ10	Q9CQ10	CHMP3_MOUSE	Chmp3	Charged multivesicular body protein 3	11.3462	10.8314	11.0564	11.751	11.1655	11.6979	11.3371	10.1491	10.9402	11.3107	11.2792	11.606
	0.92346	0.183777	-0.204087	-0.928531	O35206	O35206	COFA1_MOUSE	Col15a1	Collagen alpha-1(XV) chain	13.6387	13.8166	13.8262	13.8237	13.8135	13.8885	13.3224	13.6772	13.5366	13.8458	13.2484	13.9521
	1.83888	0.0998421	-0.203059	-1.203	Q3TLH4	Q3TLH4	PRC2C_MOUSE	Prrc2c	Protein PRRC2C	11.3501	11.4575	11.4963	11.3266	11.1295	11.2484	11.2042	11.0402	11.0257	11.2431	11.2208	11.0561
	2.25348	0.0830755	-0.20255	-1.28511	Q9ET78	Q9ET78	JPH2_MOUSE	Jph2	Junctophilin-2	15.86	15.9706	15.7336	15.9548	15.9151	15.9779	15.6639	15.5892	15.6537	15.761	15.6456	15.8833
	2.86257	0.0657134	-0.202483	-1.38494	Q99MI1	Q99MI1	RB6I2_MOUSE	Erc1	ELKS/Rab6-interacting/CAST family member 1	11.1818	11.3364	11.3565	11.3994	11.294	11.3416	11.2259	11.0107	11.0395	11.1862	11.0849	11.1478
	1.28111	0.139175	-0.202465	-1.05459	Q60902	Q60902	EP15R_MOUSE	Eps15l1	Epidermal growth factor receptor substrate 15-like 1	11.6829	11.6636	11.5919	11.5178	11.551	11.1994	11.5098	11.3866	11.1734	11.3144	11.1671	11.4405
	0.816147	0.20612	-0.202061	-0.876447	Q61074	Q61074	PPM1G_MOUSE	Ppm1g	Protein phosphatase 1G	11.327	11.6889	11.4363	11.2781	11.4021	11.4318	11.0588	10.9617	10.9148	11.4991	11.332	11.5855
	0.438675	0.333154	-0.20169	-0.646115	Q8R3G1	Q8R3G1	PP1R8_MOUSE	Ppp1r8	Nuclear inhibitor of protein phosphatase 1	9.44289	10.353	9.74802	9.69018	9.22587	9.49519	9.11043	9.58805	9.36249	9.9991	9.59969	9.08527
	3.38622	0.0560907	-0.201536	-1.45116	P62754	P62754	RS6_MOUSE	Rps6	40S ribosomal protein S6	15.595	15.574	15.5272	15.5112	15.5389	15.5663	15.4237	15.3199	15.2683	15.2664	15.4916	15.3334
	0.729032	0.228104	-0.201054	-0.831494	Q8K1N1	Q8K1N1	PLPL8_MOUSE	Pnpla8	Calcium-independent phospholipase A2-gamma	10.8692	10.4787	10.8559	11.0751	11.0503	11.1086	10.5536	10.5614	10.6998	10.8346	10.4367	11.1454
	0.497678	0.304539	-0.20052	-0.689639	P03911	P03911	NU4M_MOUSE	Mtnd4	NADH-ubiquinone oxidoreductase chain 4	12.3296	11.821	12.5103	12.7709	12.1923	12.7131	12.2521	11.8806	12.5261	12.0383	11.8839	12.5531
	0.458722	0.323001	-0.200116	-0.660186	P84099	P84099	RL19_MOUSE	Rpl19	60S ribosomal protein L19	14.2421	13.3186	14.1869	14.3869	14.3295	14.6025	13.9013	14.1133	13.9383	13.6826	14.336	13.8944
	2.5135	0.0764645	-0.200037	-1.31974	Q91ZA3	Q91ZA3	PCCA_MOUSE	Pcca	Propionyl-CoA carboxylase alpha chain, mitochondrial	15.2211	15.2486	15.2064	15.0424	15.1788	14.9957	15.0261	14.8832	14.9659	14.8627	14.9225	15.0323
	2.48353	0.077558	-0.199862	-1.31404	Q62448	Q62448	IF4G2_MOUSE	Eif4g2	Eukaryotic translation initiation factor 4 gamma 2	12.9363	12.8725	12.9432	12.9651	12.9095	12.9109	12.665	12.5932	12.8232	12.6213	12.9117	12.7238
	2.22401	0.0873404	-0.198738	-1.26432	P59017	P59017	B2L13_MOUSE	Bcl2l13	Bcl-2-like protein 13	14.3593	14.4875	14.5018	14.7012	14.6905	14.6084	14.3067	14.3416	14.4314	14.3382	14.3911	14.3471
	0.565085	0.278681	-0.198194	-0.732526	Q99LS3	Q99LS3	SERB_MOUSE	Psph	Phosphoserine phosphatase	10.9715	11.316	10.8367	11.2094	11.0587	11.1509	10.7503	10.271	10.9249	11.3809	10.8566	11.1703
	2.54427	0.0770859	-0.198171	-1.31654	Q8R2Q4	Q8R2Q4	RRF2M_MOUSE	Gfm2	Ribosome-releasing factor 2, mitochondrial	12.3788	12.2986	12.3802	12.5269	12.4967	12.4415	12.3735	12.1814	12.0992	12.2492	12.2037	12.2265
	1.01985	0.174671	-0.19813	-0.954134	Q923T9	Q923T9	KCC2G_MOUSE	Camk2g	Calcium/calmodulin-dependent protein kinase type II subunit gamma	14.4098	14.2975	14.3962	14.2771	14.3362	14.4292	13.7718	14.1234	14.0193	14.3003	14.2178	14.5246
	2.25763	0.0865817	-0.19805	-1.26759	Q924C5	Q924C5	ALPK3_MOUSE	Alpk3	Alpha-protein kinase 3	12.5528	12.444	12.41	12.379	12.2927	12.3855	12.247	12.1708	12.1299	12.2584	12.0845	12.3851
	0.465103	0.321663	-0.198044	-0.662761	Q8C1Y8	Q8C1Y8	CCZ1_MOUSE	Ccz1	Vacuolar fusion protein CCZ1 homolog	11.919	11.6448	10.8798	11.4343	11.3701	11.0143	11.5759	10.7747	11.104	10.9378	11.3176	11.364
	2.72989	0.0725398	-0.197741	-1.34325	Q9QZQ1	Q9QZQ1	AFAD_MOUSE	Afdn	Afadin	11.8813	12.0368	11.8339	11.8079	12.0435	11.8207	11.6953	11.6642	11.6851	11.7804	11.6931	11.7196
	1.79647	0.105757	-0.197725	-1.17479	P17751	P17751	TPIS_MOUSE	Tpi1	Triosephosphate isomerase	19.787	19.6926	19.5637	19.8183	19.6868	19.5159	19.663	19.3347	19.3995	19.4253	19.5194	19.5361
	0.579573	0.27459	-0.197681	-0.741013	Q9CQA6	Q9CQA6	CHCH1_MOUSE	Chchd1	Coiled-coil-helix-coiled-coil-helix domain-containing protein 1	10.6741	10.2006	9.99676	10.132	10.1654	10.0334	10.274	9.88146	9.57285	9.76748	10.4521	10.0683
	1.77649	0.107532	-0.197293	-1.16883	Q6PAM0	Q9R078;Q6PAM0	AAKB2_MOUSE	Prkab2	5'-AMP-activated protein kinase subunit beta-2	13.8424	13.8156	13.5233	13.6345	13.4907	13.7018	13.5368	13.4038	13.4776	13.341	13.5031	13.5622
	0.990988	0.180357	-0.196907	-0.940299	Q8CGB3	Q8CGB3	UACA_MOUSE	Uaca	Uveal autoantigen with coiled-coil domains and ankyrin repeats	10.8793	10.7621	10.9621	10.8749	10.8669	10.6647	10.3087	10.9434	10.3946	10.6739	10.6676	10.8404
	1.1995	0.153036	-0.196737	-1.01333	Q4VAE3	Q4VAE3	TMM65_MOUSE	Tmem65	Transmembrane protein 65	12.9585	12.6574	12.9197	13.0068	12.789	12.5081	12.7247	12.6121	12.4391	12.5137	12.7728	12.5969
	1.709	0.111729	-0.196715	-1.15152	Q9CZW5	Q9CZW5	TOM70_MOUSE	Tomm70	Mitochondrial import receptor subunit TOM70	12.9359	12.7759	12.8574	13.1041	13.0786	13.1134	12.7284	12.7227	12.8941	12.9066	12.7711	12.662
	1.89374	0.102153	-0.19637	-1.19083	Q8C0J2	Q8C0J2	A16L1_MOUSE	Atg16l1	Autophagy-related protein 16-1	10.3331	10.3368	10.3374	10.2551	10.2228	10.4472	10.0776	10.0273	10.2502	10.1183	9.95628	10.3246
	1.04234	0.173473	-0.196016	-0.957529	P56392	P56392	CX7A1_MOUSE	Cox7a1	Cytochrome c oxidase subunit 7A1, mitochondrial	16.8305	16.5676	16.8867	16.9048	16.6902	16.3771	16.8158	16.4922	16.4605	16.4592	16.4498	16.4032
	0.800865	0.215494	-0.195476	-0.856757	O09165	O09165	CASQ1_MOUSE	Casq1	Calsequestrin-1	19.4784	19.6504	19.3988	19.3397	19.0335	19.0206	18.8858	19.1755	19.221	19.3725	18.9096	19.1842
	0.434058	0.340025	-0.195456	-0.63594	P06802	P06802	ENPP1_MOUSE	Enpp1	Ectonucleotide pyrophosphatase/phosphodiesterase family member 1	10.3176	10.5961	10.4992	10.7406	10.6695	10.1185	9.90462	10.6081	10.3058	9.64119	10.8536	10.4554
	1.72806	0.111772	-0.195371	-1.15123	P05064	P05064	ALDOA_MOUSE	Aldoa	Fructose-bisphosphate aldolase A	20.3725	20.3245	20.326	20.5624	20.4571	20.3206	20.1261	20.0159	20.1461	20.1767	20.3302	20.3959
	0.423128	0.346632	-0.194928	-0.626655	P19253	P19253	RL13A_MOUSE	Rpl13a	60S ribosomal protein L13a	13.5421	13.6491	13.3732	13.4622	13.3466	13.2168	13.9134	13.0257	12.7309	12.699	13.4778	13.5737
	1.73454	0.111767	-0.19486	-1.15092	P50171	P50171	DHB8_MOUSE	Hsd17b8	(3R)-3-hydroxyacyl-CoA dehydrogenase	14.4303	14.3426	14.2965	14.1302	14.1547	14.0198	14.143	14.0285	13.9368	13.9793	14.0863	14.031
	0.983485	0.182989	-0.194417	-0.931712	Q9WUM5	Q9WUM5	SUCA_MOUSE	Suclg1	Succinate--CoA ligase [ADP/GDP-forming] subunit alpha, mitochondrial	17.0337	16.4503	16.7883	16.7309	16.5444	16.3685	16.523	16.5306	16.3528	16.4084	16.5855	16.3493
	0.87613	0.20084	-0.194334	-0.888067	O70622	O70622	RTN2_MOUSE	Rtn2	Reticulon-2	17.916	18.0323	18.1998	18.4933	18.1452	18.2246	17.6701	17.7864	18.0886	18.1461	17.9362	18.2177
	1.27993	0.147295	-0.19411	-1.03111	O54786	O54786	DFFA_MOUSE	Dffa	DNA fragmentation factor subunit alpha	12.4536	12.4835	12.5357	12.6971	12.469	12.6155	12.2472	12.225	12.2884	12.1999	12.7113	12.4179
	0.359356	0.389047	-0.193953	-0.571039	Q8K1A6	Q8K1A6	C2D1A_MOUSE	Cc2d1a	Coiled-coil and C2 domain-containing protein 1A	10.0796	10.1438	10.0606	10.2861	9.83035	10.433	9.72821	9.95124	10.3702	10.6371	9.93411	9.04891
	1.26251	0.149017	-0.193781	-1.02495	P47968	P47968	RPIA_MOUSE	Rpia	Ribose-5-phosphate isomerase	12.2852	12.2469	12.4272	12.341	12.4201	12.5148	12.1493	11.8074	12.276	12.3551	12.224	12.2608
	1.08638	0.169851	-0.19374	-0.967715	Q80U95	Q80U95	UBE3C_MOUSE	Ube3c	Ubiquitin-protein ligase E3C	11.0166	11.0064	11.2969	11.234	11.5208	11.2266	10.787	11.1901	10.9033	11.1491	11.0246	11.0848
	0.896898	0.197764	-0.193652	-0.89539	O70475	O70475	UGDH_MOUSE	Ugdh	UDP-glucose 6-dehydrogenase	11.3068	11.6257	11.2302	11.5891	11.727	11.6771	11.0876	11.3456	11.1825	11.2618	11.5178	11.5988
	1.90079	0.104279	-0.193486	-1.1816	Q3TJZ6	Q3TJZ6	FA98A_MOUSE	Fam98a	Protein FAM98A	12.5156	12.5376	12.3433	12.3428	12.335	12.4494	12.2162	11.9863	12.2399	12.2749	12.3146	12.3309
	0.303394	0.433281	-0.193462	-0.51636	Q8VCI0	Q8VCI0	PLBL1_MOUSE	Plbd1	Phospholipase B-like 1	9.58301	10.374	9.87724	9.53409	10.4286	9.16237	10.4773	9.52549	9.25255	9.75184	9.30479	9.48648
	1.10318	0.168364	-0.193289	-0.972388	Q3UQ84	Q3UQ84	SYTM_MOUSE	Tars2	Threonine--tRNA ligase, mitochondrial	11.8823	11.4009	11.6214	11.8149	11.4409	11.4851	11.5844	11.2981	11.3491	11.5844	11.3222	11.3476
	1.42751	0.134562	-0.193239	-1.07032	Q9CPR5	Q9CPR5	RM15_MOUSE	Mrpl15	39S ribosomal protein L15, mitochondrial	11.8385	11.5915	11.9683	11.8809	11.8633	11.784	11.605	11.6226	11.3549	11.7793	11.7473	11.658
	0.197931	0.551967	-0.193014	-0.391476	Q9CPZ8	Q9CPZ8	COXM1_MOUSE	Cmc1	COX assembly mitochondrial protein homolog	12.3337	11.7931	10.4764	10.7551	11.0011	10.8774	10.8229	10.9762	11.5356	9.93363	11.8231	10.9872
	3.19136	0.0661322	-0.192933	-1.38254	O35350	O35350	CAN1_MOUSE	Capn1	Calpain-1 catalytic subunit	14.5961	14.4777	14.4824	14.5013	14.5677	14.4504	14.3321	14.1943	14.291	14.2984	14.4149	14.3874
	1.51867	0.128236	-0.192656	-1.09218	Q9EPV8	Q9EPV8	UBL5_MOUSE	Ubl5	Ubiquitin-like protein 5	13.9227	13.8022	13.7997	13.7164	13.9537	13.5419	13.6209	13.7215	13.5769	13.5671	13.4037	13.6906
	0.531161	0.295593	-0.192331	-0.702484	O35386	O35386	PAHX_MOUSE	Phyh	Phytanoyl-CoA dioxygenase, peroxisomal	11.5328	11.9725	11.2624	11.7565	12.1379	11.1874	11.5708	11.6142	11.2582	11.6566	11.2356	11.3602
	1.15636	0.161879	-0.192231	-0.987421	P07310	P07310	KCRM_MOUSE	Ckm	Creatine kinase M-type	19.8668	19.7976	19.5809	19.7582	19.4288	19.3906	19.5279	19.2833	19.3528	19.4212	19.4808	19.6035
	0.573362	0.280576	-0.191641	-0.728536	O09159	O09159	MA2B1_MOUSE	Man2b1	Lysosomal alpha-mannosidase	10.2944	10.6669	10.2814	10.1025	10.3449	10.0565	10.6572	9.80158	10.29	10.0239	9.75299	10.0712
	2.21399	0.0941152	-0.191528	-1.233	Q9WV55	Q9WV55	VAPA_MOUSE	Vapa	Vesicle-associated membrane protein-associated protein A	14.5971	14.5899	14.7049	14.7735	14.6511	14.7127	14.348	14.3612	14.5834	14.5233	14.4411	14.6229
	1.22407	0.15546	-0.191461	-1.00677	Q8BP40	Q8BP40	PPA6_MOUSE	Acp6	Lysophosphatidic acid phosphatase type 6	12.9544	12.7911	12.9251	12.9743	13.2051	13.141	12.661	12.6088	12.99	12.7265	12.9384	12.9175
	3.19869	0.0672316	-0.191379	-1.37544	P62301	P62301	RS13_MOUSE	Rps13	40S ribosomal protein S13	15.0943	15.0362	15.1876	14.9404	14.9871	15.0556	14.8212	14.8903	14.8779	14.8136	14.9171	14.8328
	0.775717	0.225863	-0.19113	-0.836632	P35980	P35980	RL18_MOUSE	Rpl18	60S ribosomal protein L18	14.3809	14.3755	14.4426	14.3945	14.4223	14.4651	14.7364	14.4478	14.0179	13.9533	14.1988	13.9801
	1.3259	0.145828	-0.191116	-1.03589	Q99JY4	Q99JY4	TRABD_MOUSE	Trabd	TraB domain-containing protein	12.2755	12.1482	12.3677	12.076	12.2318	12.4039	12.004	12.0848	11.8024	12.2231	12.2452	11.9969
	1.30946	0.147298	-0.190924	-1.03063	Q9JK42	Q9JK42	PDK2_MOUSE	Pdk2	[Pyruvate dehydrogenase (acetyl-transferring)] kinase isozyme 2, mitochondrial	14.2749	14.0489	14.2526	14.4452	14.3386	14.2494	13.8657	13.9472	14.1851	14.1842	13.9992	14.2826
	0.208505	0.537446	-0.190892	-0.404681	Q9CPR7	Q9CPR7	SIKE1_MOUSE	Sike1	Suppressor of IKBKE 1	8.29574	9.05431	8.79494	9.10079	9.27326	8.35199	8.49526	7.72329	9.54246	8.93814	7.64231	9.38423
	0.377584	0.377663	-0.190855	-0.584494	Q6ZPE2	Q6ZPE2	MTMR5_MOUSE	Sbf1	Myotubularin-related protein 5	9.69669	9.87558	10.0425	9.95559	9.79647	9.99154	9.63811	8.77897	9.54402	10.0135	9.86534	10.3733
	1.41406	0.138097	-0.190458	-1.05817	Q9D6Y7	Q9D6Y7	MSRA_MOUSE	Msra	Mitochondrial peptide methionine sulfoxide reductase	13.2742	13.3238	13.4321	13.5334	13.3919	13.4649	13.144	13.007	13.0785	13.481	13.2944	13.2724
	1.40384	0.13913	-0.19041	-1.05529	Q8BGI7	Q8BGI7	LRC39_MOUSE	Lrrc39	Leucine-rich repeat-containing protein 39	11.9968	12.1194	11.9391	12.1123	11.9723	12.0704	11.8726	11.925	11.8339	11.5649	11.7583	12.1131
	2.19965	0.0959666	-0.189989	-1.22413	Q8BG95	Q8BG95	MYPT2_MOUSE	Ppp1r12b	Protein phosphatase 1 regulatory subunit 12B	13.7718	13.9281	13.8805	14.0667	14.0418	13.9258	13.7343	13.7558	13.621	13.7226	13.8727	13.7684
	2.15656	0.0974984	-0.189812	-1.21584	Q9DCH4	Q9DCH4	EIF3F_MOUSE	Eif3f	Eukaryotic translation initiation factor 3 subunit F	13.4407	13.5331	13.4115	13.4298	13.4949	13.5918	13.1835	13.2084	13.2622	13.4257	13.4596	13.2237
	1.11983	0.169817	-0.189511	-0.968283	O54931	O54931	AKAP2_MOUSE	Akap2	A-kinase anchor protein 2	11.6925	11.6642	11.5408	11.5699	11.6755	11.818	11.6278	11.6061	11.1553	11.3311	11.7117	11.392
	0.69119	0.248587	-0.189487	-0.791837	Q9D1P0	Q9D1P0	RM13_MOUSE	Mrpl13	39S ribosomal protein L13, mitochondrial	11.5325	11.818	11.9955	11.968	11.9889	12.0286	12.0174	11.3819	11.5176	11.9357	11.9061	11.4359
	1.13573	0.168006	-0.189382	-0.973174	Q920Q6	Q920Q6	MSI2H_MOUSE	Msi2	RNA-binding protein Musashi homolog 2	12.416	12.6241	12.7655	12.7924	12.7061	12.6838	12.3105	12.2376	12.5118	12.6121	12.4373	12.7423
	0.40477	0.361878	-0.189047	-0.605675	Q8C6I2	Q8C6I2	SDHF2_MOUSE	Sdhaf2	Succinate dehydrogenase assembly factor 2, mitochondrial	11.1117	10.9937	11.255	11.357	10.8884	10.5291	11.5262	10.5231	10.8353	10.7638	11.0524	10.2997
	0.835565	0.21419	-0.189044	-0.859577	Q9CQV7	Q9CQV7	TIM14_MOUSE	Dnajc19	Mitochondrial import inner membrane translocase subunit TIM14	11.7434	11.9706	11.6977	11.3909	11.7828	11.5417	11.1613	11.4	11.6719	11.3988	11.6753	11.6858
	0.679878	0.251515	-0.188825	-0.784778	P70697	P70697	DCUP_MOUSE	Urod	Uroporphyrinogen decarboxylase	10.8942	11.2632	10.893	11.0104	11.0518	11.3044	10.3695	10.6992	11.1531	10.9579	11.08	11.0243
	1.8453	0.111718	-0.188292	-1.1509	P23116	P23116	EIF3A_MOUSE	Eif3a	Eukaryotic translation initiation factor 3 subunit A	13.8723	13.8986	13.7509	13.7907	13.8428	13.7805	13.5486	13.4946	13.5148	13.6271	13.838	13.7829
	0.168671	0.595755	-0.18802	-0.348229	Q9WV71	Q9WV71	ASB4_MOUSE	Asb4	Ankyrin repeat and SOCS box protein 4	10.0859	7.78307	9.0827	9.41897	8.53704	9.2007	9.53114	8.79012	9.14894	8.57253	7.52303	9.41451
	1.68081	0.121607	-0.187933	-1.11464	Q9ERG2	Q9ERG2	STRN3_MOUSE	Strn3	Striatin-3	12.6209	12.5744	12.6947	12.7265	12.4374	12.5598	12.3118	12.1939	12.5183	12.4692	12.5151	12.4777
	1.17463	0.164361	-0.18774	-0.981204	Q9CPQ3	Q9CPQ3	TOM22_MOUSE	Tomm22	Mitochondrial import receptor subunit TOM22 homolog	12.4583	12.4342	12.5719	12.8703	12.5438	12.5949	12.2847	12.3968	12.499	12.1755	12.3594	12.6316
	0.887478	0.205603	-0.187352	-0.877856	P70297	P70297	STAM1_MOUSE	Stam	Signal transducing adapter molecule 1	10.9838	10.4028	10.9956	10.9577	11.0617	10.902	10.6462	10.8153	10.4399	10.7486	10.7567	10.7727
	0.416663	0.35662	-0.186771	-0.612876	Q9JM14	Q9JM14	NT5C_MOUSE	Nt5c	5'(3')-deoxyribonucleotidase, cytosolic type	11.7432	11.6822	11.4966	11.497	11.2567	11.9179	10.7099	11.5083	11.709	11.916	11.063	11.5667
	0.634338	0.26549	-0.186591	-0.756441	Q91YR1	Q91YR1	TWF1_MOUSE	Twf1	Twinfilin-1	9.39997	9.56907	9.69265	9.99654	9.42987	9.31264	9.00632	9.51024	9.46949	9.75698	9.23491	9.30326
	3.77087	0.0617229	-0.186568	-1.41249	P80315	P80315	TCPD_MOUSE	Cct4	T-complex protein 1 subunit delta	13.9015	13.8073	13.9702	13.856	13.8572	13.9479	13.6482	13.6485	13.7465	13.705	13.7665	13.706
	0.513266	0.308716	-0.186492	-0.682782	Q8K449	Q8K449	ABCA9_MOUSE	Abca9	ATP-binding cassette sub-family A member 9	10.2896	10.8149	9.92786	10.0608	10.3529	10.4249	10.0848	10.3363	9.64809	9.97218	10.2614	10.4492
	1.78263	0.117491	-0.185942	-1.12931	Q9CQ80	Q9CQ80	VPS25_MOUSE	Vps25	Vacuolar protein-sorting-associated protein 25	13.868	14.0542	13.8285	14.0634	13.7696	13.8251	13.7694	13.7757	13.8512	13.6434	13.6379	13.6156
	2.54056	0.0882827	-0.185793	-1.26019	Q05D44	Q05D44	IF2P_MOUSE	Eif5b	Eukaryotic translation initiation factor 5B	11.9012	12.0319	12.0243	12.0415	11.9965	12.075	11.7495	11.8709	11.8	11.8402	11.9888	11.7063
	1.23006	0.160139	-0.185672	-0.992313	Q8VHL1	Q8VHL1	SETD7_MOUSE	Setd7	Histone-lysine N-methyltransferase SETD7	13.5106	13.555	13.1809	13.5596	13.3138	13.1908	13.3605	13.0843	13.2401	13.1633	13.0633	13.2851
	1.07575	0.17932	-0.185422	-0.942947	O08915	O08915	AIP_MOUSE	Aip	AH receptor-interacting protein	12.3471	12.2888	12.1961	12.0878	12.2122	11.7827	11.9195	12.0716	12.083	12.0209	11.9585	11.7486
	0.652489	0.261779	-0.185381	-0.764322	Q9CTY5	Q9CTY5	MICU3_MOUSE	Micu3	Calcium uptake protein 3, mitochondrial	11.085	11.2814	11.226	10.9408	11.2004	10.9432	11.2226	11.113	10.7267	10.4367	10.8369	11.2285
	0.58425	0.282711	-0.184804	-0.724927	Q99PG2	Q99PG2	OGFR_MOUSE	Ogfr	Opioid growth factor receptor	10.9936	10.6247	10.667	10.819	10.9425	10.292	10.6857	10.7028	10.0091	10.7604	10.6156	10.4564
	0.229922	0.513159	-0.184554	-0.428607	P01942	P01942	HBA_MOUSE	Hba	Hemoglobin subunit alpha	19.8274	18.8859	19.3608	19.4413	19.9339	19.9521	19.049	19.7977	20.3434	19.771	18.5601	18.7729
	1.61429	0.129551	-0.184393	-1.08737	Q9DCW4	Q9DCW4	ETFB_MOUSE	Etfb	Electron transfer flavoprotein subunit beta	18.3708	18.3322	18.2825	18.4662	18.3886	18.3445	18.0328	18.0246	18.1001	18.186	18.3246	18.4102
	1.53368	0.135744	-0.183551	-1.06587	P60867	P60867	RS20_MOUSE	Rps20	40S ribosomal protein S20	13.6961	13.7706	13.7716	13.6204	13.9589	13.8712	13.5874	13.6526	13.4796	13.4195	13.7602	13.6883
	0.64251	0.266064	-0.18342	-0.755616	Q8K3D3	Q8K3D3	SWI5_MOUSE	Swi5	DNA repair protein SWI5 homolog	10.3608	10.8029	10.7613	10.9341	11.2574	10.6348	10.3345	10.7026	10.4534	10.6347	10.7057	10.8199
	1.29422	0.156197	-0.183197	-1.00347	Q8R4E4	Q8R4E4	MYOZ3_MOUSE	Myoz3	Myozenin-3	15.3117	15.2705	15.2697	15.3719	15.1227	15.2876	14.8591	14.9467	14.9898	15.3398	15.1948	15.2048
	1.07565	0.181774	-0.182666	-0.935732	P48410	P48410	ABCD1_MOUSE	Abcd1	ATP-binding cassette sub-family D member 1	10.6607	11.1927	11.0772	11.2195	10.8761	10.9764	10.7814	10.7701	10.8691	10.9952	10.7727	10.7181
	1.2323	0.163446	-0.182331	-0.983339	Q8BYL4	Q8BYL4	SYYM_MOUSE	Yars2	Tyrosine--tRNA ligase, mitochondrial	11.8848	12.128	11.8001	11.936	11.9811	11.9604	11.991	11.8262	11.7665	11.6484	11.8785	11.4858
	1.03347	0.186672	-0.182169	-0.920213	Q8BSY0	Q8BSY0	ASPH_MOUSE	Asph	Aspartyl/asparaginyl beta-hydroxylase	13.2391	13.7122	13.3896	13.3011	13.3629	13.1088	13.0707	13.4196	13.0979	13.1015	13.173	13.1579
	0.716389	0.248868	-0.182123	-0.791129	Q8CBE3	Q8CBE3	WDR37_MOUSE	Wdr37	WD repeat-containing protein 37	10.4668	9.89129	10.1127	10.2861	9.96931	9.93308	10.0074	9.57374	10.2673	9.86596	9.90926	9.94278
	1.28007	0.159744	-0.181196	-0.993536	Q99KV1	Q99KV1	DJB11_MOUSE	Dnajb11	DnaJ homolog subfamily B member 11	13.3292	13.0423	12.9577	13.347	13.2059	13.2365	13.0576	12.8097	13.1629	12.9581	12.9415	13.1016
	0.430115	0.353649	-0.181047	-0.616911	Q9CR09	Q9CR09	UFC1_MOUSE	Ufc1	Ubiquitin-fold modifier-conjugating enzyme 1	13.0881	12.5581	12.7495	12.6781	12.6739	12.0852	12.898	12.7313	12.6352	12.1916	12.0295	12.261
	1.26572	0.16181	-0.18048	-0.987391	Q9CX34	Q9CX34	SGT1_MOUSE	Sugt1	Protein SGT1 homolog	12.5629	12.8273	12.6568	12.6417	12.5989	12.5523	12.2715	12.3587	12.4234	12.3482	12.6606	12.6946
	0.684877	0.257653	-0.180248	-0.772077	Q8R3Q2	Q8R3Q2	PP6R2_MOUSE	Ppp6r2	Serine/threonine-protein phosphatase 6 regulatory subunit 2	11.1339	11.3859	10.923	11.4164	11.2098	10.6637	11.026	10.8254	11.1384	10.7124	11.0316	10.9175
	2.2897	0.101263	-0.180113	-1.19666	P08228	P08228	SODC_MOUSE	Sod1	Superoxide dismutase [Cu-Zn]	17.831	17.7996	17.7671	18.048	17.8253	17.7331	17.6251	17.5819	17.7434	17.6709	17.635	17.6671
	0.656661	0.265148	-0.179987	-0.757174	Q9D142	Q9D142	NUD14_MOUSE	Nudt14	Uridine diphosphate glucose pyrophosphatase NUDT14	10.5641	11.1144	10.3657	10.7643	10.7764	10.8209	10.4531	10.2882	10.7248	10.902	10.4194	10.5384
	0.616971	0.277342	-0.179887	-0.735727	Q9DBC0	Q9DBC0	SELO_MOUSE	Selenoo	Protein adenylyltransferase SelO, mitochondrial	11.9989	11.727	12.0152	12.1042	12.1177	11.6397	12.1915	11.7488	11.7107	11.3803	11.5335	11.9587
	1.56214	0.137549	-0.179805	-1.05963	Q9CQ06	Q9CQ06	RM24_MOUSE	Mrpl24	39S ribosomal protein L24, mitochondrial	12.5296	12.3372	12.0773	12.2772	12.4485	12.2627	12.1745	12.1405	12.0201	12.1392	12.1741	12.2053
	1.05064	0.187649	-0.178946	-0.917663	O08547	O08547	SC22B_MOUSE	Sec22b	Vesicle-trafficking protein SEC22b	13.2784	13.2527	13.4601	13.3664	13.2974	13.3947	12.7922	13.102	13.1626	13.1713	13.3064	13.4415
	1.34729	0.156031	-0.178685	-1.00385	Q8VE62	Q8VE62	PAIP1_MOUSE	Paip1	Polyadenylate-binding protein-interacting protein 1	12.4265	12.3178	12.448	12.8096	12.3591	12.4102	12.2085	12.2665	12.3429	12.2284	12.3971	12.2557
	0.730108	0.248966	-0.178551	-0.790807	Q8BFY6	Q8BFY6	PEF1_MOUSE	Pef1	Peflin	11.2659	11.5058	11.2161	11.6495	11.5154	11.2857	11.033	11.211	11.5296	11.3018	10.85	11.4417
	0.406285	0.369221	-0.178533	-0.595653	P62858	P62858	RS28_MOUSE	Rps28	40S ribosomal protein S28	15.791	15.4222	15.4465	15.1418	15.1385	14.9087	15.4417	15.3711	14.9399	15.1678	15.3981	14.4587
	1.35971	0.155973	-0.178072	-1.00512	Q8BMS4	Q8BMS4	COQ3_MOUSE	Coq3	Ubiquinone biosynthesis O-methyltransferase, mitochondrial	13.1965	13.1485	13.0218	13.0912	13.0718	12.9417	13.1433	12.7627	12.86	12.6916	13.0175	12.9281
	1.05963	0.187688	-0.177677	-0.917263	Q9R1Q7	Q9R1Q7	PLP2_MOUSE	Plp2	Proteolipid protein 2	13.2905	12.9596	13.1482	13.1562	13.3391	13.5624	12.9704	13.1043	12.9697	13.0045	13.2321	13.1089
	2.16461	0.108301	-0.17729	-1.16452	P62196	P62196	PRS8_MOUSE	Psmc5	26S proteasome regulatory subunit 8	14.8314	14.9087	14.8005	14.9377	14.8618	14.9514	14.5275	14.6395	14.8158	14.8225	14.7403	14.6821
	0.698979	0.257512	-0.17703	-0.773017	Q8R3G9	Q8R3G9	TSN8_MOUSE	Tspan8	Tetraspanin-8	13.8431	14.0682	13.656	14.1122	13.9358	14.0555	13.3853	13.5554	13.7194	13.9355	13.9229	14.0903
	2.15255	0.109092	-0.176992	-1.16128	P62141	P62141	PP1B_MOUSE	Ppp1cb	Serine/threonine-protein phosphatase PP1-beta catalytic subunit	15.1363	15.1776	15.2038	15.3884	15.2773	15.2679	15.0456	14.9625	15.152	14.967	15.1835	15.0788
	0.641359	0.273452	-0.176681	-0.743323	Q9D8P4	Q9D8P4	RM17_MOUSE	Mrpl17	39S ribosomal protein L17, mitochondrial	10.5211	10.6477	11.2209	11.1123	10.8111	10.8705	10.5214	10.5004	10.5434	10.6906	10.8711	10.9965
	1.34439	0.158835	-0.176314	-0.995583	O88448	O88448	KLC2_MOUSE	Klc2	Kinesin light chain 2	12.3207	12.6175	12.2542	12.6305	12.5303	12.4959	12.2804	12.1338	12.3437	12.2276	12.3751	12.4305
	0.296262	0.45119	-0.176146	-0.496108	Q9D5V6	Q9D5V6	SYAP1_MOUSE	Syap1	Synapse-associated protein 1	10.0093	10.3853	9.96962	10.835	9.89922	9.88729	9.32181	9.99241	10.4509	9.48134	10.5407	10.1417
	1.22995	0.171107	-0.175999	-0.963968	P61290	P61290	PSME3_MOUSE	Psme3	Proteasome activator complex subunit 3	11.388	11.4454	11.2766	11.5413	11.5867	11.6196	11.3925	11.149	11.1777	11.5056	11.4111	11.1657
	0.995183	0.199635	-0.17574	-0.890601	P28656	P28656	NP1L1_MOUSE	Nap1l1	Nucleosome assembly protein 1-like 1	13.5568	13.3594	13.088	13.5307	13.2622	13.2371	13.0395	13.1609	13.3797	13.0135	13.3233	13.0628
	0.542998	0.306519	-0.175722	-0.686297	Q91ZE0	Q91ZE0	TMLH_MOUSE	Tmlhe	Trimethyllysine dioxygenase, mitochondrial	11.5783	11.8223	11.2506	11.1433	11.4119	11.6304	11.3434	11.187	11.5511	10.9203	11.0965	11.6841
	2.09548	0.112917	-0.175508	-1.14562	Q6NSR8	Q6NSR8	PEPL1_MOUSE	Npepl1	Probable aminopeptidase NPEPL1	13.7344	13.7208	13.8532	13.6705	13.7566	13.4953	13.5682	13.5003	13.5091	13.4665	13.5196	13.6141
	0.484622	0.331279	-0.175492	-0.648747	Q9D1R1	Q9D1R1	T126B_MOUSE	Tmem126b	Complex I assembly factor TMEM126B, mitochondrial	12.121	11.5867	11.5754	11.9218	11.753	11.4558	12.2196	11.5789	11.2999	11.4507	11.4046	11.4071
	0.147414	0.634596	-0.175472	-0.312091	Q8R0A0	Q8R0A0	T2FB_MOUSE	Gtf2f2	General transcription factor IIF subunit 2	9.99994	10.4969	10.409	8.49451	10.3423	10.3881	10.5668	8.31267	10.0893	10.5516	9.66097	9.89666
	1.02324	0.195675	-0.175365	-0.899126	Q7TSI3	Q7TSI3	PP6R1_MOUSE	Ppp6r1	Serine/threonine-protein phosphatase 6 regulatory subunit 1	11.1088	11.033	11.0259	11.3892	11.2343	11.1949	11.333	10.9369	10.8404	10.9619	10.8202	11.0416
	0.259349	0.486569	-0.175311	-0.456948	Q3UN90	Q3UN90	LYRM9_MOUSE	Lyrm9	LYR motif-containing protein 9	9.67932	8.8372	8.06281	9.39464	8.87132	8.64008	8.24843	8.585	9.34211	9.07676	8.54829	8.63291
	3.97154	0.069928	-0.174455	-1.35957	P35123	P35123	UBP4_MOUSE	Usp4	Ubiquitin carboxyl-terminal hydrolase 4	12.5444	12.4753	12.5092	12.4945	12.6198	12.5033	12.3337	12.4113	12.3783	12.347	12.3549	12.2745
	0.6807	0.264977	-0.173556	-0.757496	Q80TN4	Q80TN4	DJC16_MOUSE	Dnajc16	DnaJ homolog subfamily C member 16	9.83067	9.55706	9.9924	10.0155	10.0421	9.76712	10.1221	9.76786	9.70247	9.68353	9.37238	9.51517
	0.145885	0.638172	-0.173332	-0.309056	O55033	O55033	NCK2_MOUSE	Nck2	Cytoplasmic protein NCK2	10.6472	10.4422	8.63849	9.68944	10.2059	9.50028	10.9683	8.32453	9.46387	9.72751	9.98406	9.61517
	0.924413	0.214408	-0.17311	-0.858973	O35864	O35864	CSN5_MOUSE	Cops5	COP9 signalosome complex subunit 5	13.4211	13.3839	13.3791	13.6108	13.3148	13.2463	13.1553	13.2169	13.2517	13.3594	12.8485	13.4854
	0.436114	0.357744	-0.172824	-0.611446	Q80ZW2	Q80ZW2	THEM6_MOUSE	Them6	Protein THEM6	10.502	10.3993	10.4092	10.585	10.5496	10.9896	9.77161	10.2542	10.3072	10.6467	10.4992	10.9188
	2.88505	0.0922161	-0.17271	-1.2415	Q9JLZ3	Q9JLZ3	AUHM_MOUSE	Auh	Methylglutaconyl-CoA hydratase, mitochondrial	15.0721	15.1302	15.0843	14.9472	15.0985	14.9689	14.8184	14.9692	14.8033	14.8999	14.8765	14.8977
	0.409784	0.372118	-0.17268	-0.591675	O35465	O35465	FKBP8_MOUSE	Fkbp8	Peptidyl-prolyl cis-trans isomerase FKBP8	9.9159	9.95144	9.96614	9.53451	9.6656	10.1428	9.1684	9.36553	9.85526	10.0169	9.49062	10.2436
	1.25825	0.172315	-0.172413	-0.960757	Q9WUK2	Q9WUK2	IF4H_MOUSE	Eif4h	Eukaryotic translation initiation factor 4H	14.3162	14.5276	14.71	14.5839	14.5798	14.467	14.2788	14.2141	14.3638	14.4835	14.2395	14.5703
	0.782177	0.243436	-0.172178	-0.800932	Q8VI63	Q8VI63	MOB2_MOUSE	Mob2	MOB kinase activator 2	12.2015	12.5936	12.6527	12.459	12.7244	12.2428	12.4298	12.1886	12.5531	12.342	12.2816	12.0457
	0.433092	0.360115	-0.172178	-0.608443	Q91VU6	Q91VU6	DCA11_MOUSE	Dcaf11	DDB1- and CUL4-associated factor 11	11.0799	10.7431	11.196	11.4168	10.7242	10.8571	10.7541	10.6461	10.6134	10.4743	11.0735	11.4226
	2.56446	0.100969	-0.172021	-1.19842	P19157	P19157	GSTP1_MOUSE	Gstp1	Glutathione S-transferase P 1	17.3884	17.3067	17.1804	17.4027	17.3775	17.2556	17.1313	17.0638	17.2063	17.2058	17.1799	17.092
	0.58069	0.296122	-0.171466	-0.701474	P58771	P21107;P58771	TPM1_MOUSE	Tpm1	Tropomyosin alpha-1 chain	18.9485	18.8714	18.6618	19.036	18.7406	18.6242	18.8759	18.3233	18.4216	18.4459	18.6478	19.1392
	1.23207	0.176374	-0.171416	-0.950628	P05977	P05977	MYL1_MOUSE	Myl1	Myosin light chain 1/3, skeletal muscle isoform	21.5408	21.5426	21.4495	21.5952	21.533	21.341	21.457	21.2023	21.1767	21.1543	21.4111	21.5723
	0.505634	0.325378	-0.171413	-0.656668	Q80VL1	Q80VL1	TDRKH_MOUSE	Tdrkh	Tudor and KH domain-containing protein	10.1608	10.7504	9.80741	10.0541	10.1097	9.83779	9.84365	10.0296	10.2533	9.8505	10.0313	9.68351
	1.09866	0.189991	-0.171109	-0.91149	Q6NVE9	Q6NVE9	PPTC7_MOUSE	Pptc7	Protein phosphatase PTC7 homolog	13.17	12.8168	13.0895	12.89	12.8643	12.6764	12.7802	12.5891	12.791	12.6328	12.8985	12.7888
	1.72217	0.13752	-0.170656	-1.05958	P09411	P09411	PGK1_MOUSE	Pgk1	Phosphoglycerate kinase 1	20.1186	20.0981	19.8648	20.2381	20.1791	20.1056	19.9826	19.8172	19.85	19.9422	19.9771	20.0112
	1.70492	0.139118	-0.170333	-1.055	Q7TMK9	Q7TMK9	HNRPQ_MOUSE	Syncrip	Heterogeneous nuclear ribonucleoprotein Q	13.8075	13.7561	13.8003	13.9731	13.9769	13.9314	13.5689	13.868	13.5994	13.8008	13.6848	13.7015
	1.0763	0.194266	-0.170158	-0.901975	P06801	P06801	MAOX_MOUSE	Me1	NADP-dependent malic enzyme	14.412	14.4452	14.2048	14.3238	14.1053	14.0098	14.0992	13.8545	14.2223	14.1162	14.0158	14.1719
	0.897632	0.223332	-0.170077	-0.841729	Q69ZZ6	Q69ZZ6	TMCC1_MOUSE	Tmcc1	Transmembrane and coiled-coil domains protein 1	10.9443	11.0557	11.1063	11.4002	11.122	11.2025	11.2341	10.7367	10.8956	10.775	11.0895	11.0797
	0.652486	0.276817	-0.1699	-0.736646	P61957	P61957;Q9Z172	SUMO2_MOUSE	Sumo2	Small ubiquitin-related modifier 2	14.6178	14.4849	14.0078	14.5946	14.4936	14.6087	14.0019	14.4538	14.1784	14.6243	14.32	14.2095
	1.46514	0.156402	-0.169661	-1.00241	P62334	P62334	PRS10_MOUSE	Psmc6	26S proteasome regulatory subunit 10B	13.0824	13.2892	13.3116	13.3161	13.3428	13.2982	12.8632	13.0324	13.1859	13.2178	13.2287	13.0942
	0.874374	0.228026	-0.169542	-0.83178	Q99N92	Q99N92	RM27_MOUSE	Mrpl27	39S ribosomal protein L27, mitochondrial	11.2176	11.5865	11.6243	11.4253	11.4524	11.5388	11.1689	11.2275	11.3331	11.7114	11.1939	11.1929
	2.43329	0.107768	-0.169081	-1.16688	Q8BGH2	Q8BGH2	SAM50_MOUSE	Samm50	Sorting and assembly machinery component 50 homolog	16.4996	16.2816	16.3561	16.4068	16.4575	16.418	16.1355	16.1431	16.2806	16.2999	16.2313	16.3148
	1.02469	0.203723	-0.168728	-0.881815	Q8CG76	Q8CG76	ARK72_MOUSE	Akr7a2	Aflatoxin B1 aldehyde reductase member 2	13.7149	13.8944	13.7743	14.2107	13.9986	14.0128	13.8047	13.6527	13.8276	13.6998	13.627	13.9814
	0.331791	0.427934	-0.16863	-0.523044	Q3UV48	Q3UV48	LRC30_MOUSE	Lrrc30	Leucine-rich repeat-containing protein 30	11.2948	10.1479	11.3986	10.5546	10.9551	10.5656	10.6381	10.8335	10.8337	10.661	10.7737	10.1647
	3.10461	0.0918982	-0.168465	-1.24327	O08788	O08788	DCTN1_MOUSE	Dctn1	Dynactin subunit 1	12.8932	13.0527	13.0225	13.0625	13.0625	13.0218	12.8403	12.7822	12.7997	12.8437	12.9099	12.9287
	0.810713	0.241292	-0.168362	-0.804255	Q9CWG8	Q9CWG8	NDUF7_MOUSE	Ndufaf7	Protein arginine methyltransferase NDUFAF7, mitochondrial	11.0237	10.9951	10.9488	11.4307	11.3488	11.4928	10.9846	11.0801	10.9658	10.9371	11.021	11.2413
	1.18988	0.183322	-0.168352	-0.929723	Q62167	Q62167	DDX3X_MOUSE	Ddx3x	ATP-dependent RNA helicase DDX3X	11.6494	11.7608	11.81	11.4451	11.698	11.4547	11.6139	11.3194	11.5709	11.3612	11.3918	11.5507
	0.927741	0.219841	-0.168336	-0.848228	Q60866	Q60866	PTER_MOUSE	Pter	Phosphotriesterase-related protein	13.1533	13.0513	13.1003	13.1548	13.0705	12.7058	13.1282	12.8906	12.9572	12.8293	12.6077	12.813
	1.40871	0.163251	-0.16806	-0.983976	P28654	P28654	PGS2_MOUSE	Dcn	Decorin	16.8131	16.8682	16.8332	16.7915	16.5568	16.7955	16.5009	16.7199	16.674	16.6714	16.3878	16.6959
	1.11454	0.191836	-0.167931	-0.90708	Q9Z2Y8	Q9Z2Y8	PLPHP_MOUSE	Plpbp	Pyridoxal phosphate homeostasis protein	13.1872	12.9855	12.9418	13.4346	13.0514	13.0746	12.7636	12.873	13.0127	12.9697	12.9942	13.0544
	1.20372	0.182949	-0.167751	-0.931658	Q08024	Q08024	PEBB_MOUSE	Cbfb	Core-binding factor subunit beta	12.2248	12.0995	12.1388	12.1213	11.9456	12.2712	11.8483	12.0433	11.716	12.1155	11.9523	12.1193
	0.669182	0.275302	-0.167211	-0.739665	P62983	P62979;P62984;P62983;P0CG50;P0CG49	RS27A_MOUSE	Rps27a	Ubiquitin-40S ribosomal protein S27a	18.3008	18.1085	18.0434	18.4874	18.219	18.353	17.7736	17.883	18.169	18.3735	17.925	18.3848
	0.668196	0.27543	-0.167087	-0.738948	P49182	P49182	HEP2_MOUSE	Serpind1	Heparin cofactor 2	12.7932	12.4476	12.6906	12.8089	12.7181	12.6139	12.5406	12.567	12.9036	12.5931	12.0482	12.4173
	0.328539	0.431884	-0.166749	-0.518329	Q9CQL5	Q9CQL5	RM18_MOUSE	Mrpl18	39S ribosomal protein L18, mitochondrial	11.2449	11.0563	11.3042	11.8822	11.3664	12.0496	10.6789	11.2354	11.3609	11.2902	11.8202	11.5173
	2.47375	0.109327	-0.166384	-1.15926	O35857	O35857	TIM44_MOUSE	Timm44	Mitochondrial import inner membrane translocase subunit TIM44	13.6258	13.5859	13.6912	13.6967	13.7178	13.591	13.5026	13.5674	13.3188	13.4684	13.4971	13.5559
	0.660933	0.278296	-0.16623	-0.733773	Q8CBG9	Q8CBG9	RN170_MOUSE	Rnf170	E3 ubiquitin-protein ligase RNF170	10.3582	11.0207	11.2533	11.0629	10.8668	10.9312	10.6604	10.8081	10.8051	10.7914	10.7452	10.6856
	0.355462	0.412784	-0.166127	-0.540959	Q920P5	Q920P5	KAD5_MOUSE	Ak5	Adenylate kinase isoenzyme 5	15.4683	14.9388	14.987	14.5951	14.4807	14.2202	15.0728	14.7091	14.4483	14.5781	14.4264	14.4585
	0.726728	0.262222	-0.165847	-0.763371	Q62159	Q62159	RHOC_MOUSE	Rhoc	Rho-related GTP-binding protein RhoC	11.3638	11.7421	11.4549	11.2134	11.3365	11.5106	11.2585	11.0854	10.9545	11.4686	11.5394	11.3197
	0.750843	0.257338	-0.165735	-0.773592	Q3UJB3	Q3UJB3	LR14B_MOUSE	Lrrc14b	Leucine-rich repeat-containing protein 14B	11.1563	11.0391	11.6522	11.146	11.3893	11.108	11.3176	11.086	10.8229	11.1	11.0456	11.1243
	0.718021	0.264349	-0.165677	-0.759152	Q9DAW9	Q9DAW9	CNN3_MOUSE	Cnn3	Calponin-3	11.5924	11.4312	11.5154	11.4512	11.7808	11.5479	10.9926	11.5866	11.1201	11.5278	11.5337	11.564
	1.21991	0.184337	-0.16486	-0.926946	P56212	P56212;P60840	ARP19_MOUSE	Arpp19	cAMP-regulated phosphoprotein 19	12.8959	12.9746	12.7584	12.9475	12.807	12.8279	12.7646	12.9179	12.7867	12.7173	12.6186	12.4171
	1.11117	0.197808	-0.164168	-0.895023	P61971	P61971	NTF2_MOUSE	Nutf2	Nuclear transport factor 2	14.3034	14.0428	14.0331	14.4121	14.3256	14.3649	14.0781	13.9104	14.0132	14.2509	14.0727	14.1716
	0.288894	0.467752	-0.164163	-0.478991	Q04750	Q04750	TOP1_MOUSE	Top1	DNA topoisomerase 1	10.2359	10.3818	9.84151	10.857	10.6169	10.729	10.7081	9.74958	9.65093	10.3629	10.6028	10.6028
	1.00456	0.212942	-0.163922	-0.862195	Q9D8B3	Q9D8B3	CHM4B_MOUSE	Chmp4b	Charged multivesicular body protein 4b	12.6807	12.5345	12.5996	12.9795	12.8766	12.682	12.4037	12.4003	12.552	12.6085	12.6424	12.7624
	0.558408	0.313533	-0.163622	-0.675754	Q3UFY8	Q3UFY8	TM10C_MOUSE	Trmt10c	tRNA methyltransferase 10 homolog C	10.203	10.4445	10.5324	10.7765	10.635	10.5951	10.1696	10.1854	10.5514	10.7723	10.512	10.0141
	2.10984	0.127318	-0.16346	-1.09517	Q8R123	Q8R123	FAD1_MOUSE	Flad1	FAD synthase	12.2965	12.323	12.199	12.3249	12.2848	12.1452	12.1687	11.9646	12.0488	12.1071	12.2375	12.0659
	2.25701	0.121275	-0.163439	-1.1162	P56399	P56399	UBP5_MOUSE	Usp5	Ubiquitin carboxyl-terminal hydrolase 5	14.0466	13.974	13.9214	14.0773	14.0369	14.0137	13.7342	13.7873	13.768	13.8834	13.9448	13.9715
	1.03283	0.209703	-0.162878	-0.86807	Q9D967	Q9D967	MGDP1_MOUSE	Mdp1	Magnesium-dependent phosphatase 1	14.3334	14.2623	14.1421	14.2833	14.2254	14.0672	14.1704	14.1546	13.9202	14.195	14.17	13.7262
	0.666524	0.280354	-0.162518	-0.729088	P55264	P55264	ADK_MOUSE	Adk	Adenosine kinase	13.3138	12.9811	13.1315	13.2969	13.2845	13.309	12.869	12.7943	12.8738	13.1396	13.1523	13.5127
	0.392565	0.392412	-0.162421	-0.566308	Q9CQG9	Q9CQG9	TM100_MOUSE	Tmem100	Transmembrane protein 100	9.72899	9.58628	9.44714	9.47419	9.47612	9.15628	9.61516	8.62785	9.13215	9.18146	9.62632	9.71155
	0.276129	0.480251	-0.162227	-0.464748	Q80UY2	Q80UY2	KCMF1_MOUSE	Kcmf1	E3 ubiquitin-protein ligase KCMF1	9.37363	8.77656	9.36923	8.69117	9.52797	8.98734	8.67381	8.52972	8.35009	9.32695	9.3314	9.54056
	0.461911	0.355243	-0.162144	-0.614946	Q8BTX9	Q8BTX9	HSDL1_MOUSE	Hsdl1	Inactive hydroxysteroid dehydrogenase-like protein 1	11.1143	11.4041	11.3379	11.3798	11.5461	11.264	11.7493	11.2215	11.4401	10.9876	10.7079	10.967
	0.471018	0.351589	-0.161642	-0.620155	O35604	O35604	NPC1_MOUSE	Npc1	NPC intracellular cholesterol transporter 1	10.8475	11.2468	11.2304	11.5872	11.7299	11.5364	11.5582	11.0306	11.27	11.2001	10.8888	11.2606
	0.680486	0.278316	-0.161455	-0.733404	P62830	P62830	RL23_MOUSE	Rpl23	60S ribosomal protein L23	14.0008	13.7882	13.9529	13.8413	13.8787	14.2225	13.4773	13.5351	13.9482	14.0047	13.6951	14.0553
	0.627988	0.292509	-0.161386	-0.708274	Q99J56	Q99J56	DERL1_MOUSE	Derl1	Derlin-1	12.1649	12.4694	12.5654	12.6241	12.1832	12.5094	12.5512	11.9154	12.0756	12.4664	12.3586	12.1809
	0.793632	0.253482	-0.161385	-0.781317	Q9QYR9	O55137;Q9QYR9	ACOT2_MOUSE	Acot2	Acyl-coenzyme A thioesterase 2, mitochondrial	15.224	15.5598	15.0139	15.4664	15.2679	15.026	15.0853	15.3427	15.0803	15.1001	15.0544	14.9269
	0.866715	0.239484	-0.161217	-0.808475	P48725	P48725	PCNT_MOUSE	Pcnt	Pericentrin	10.3013	10.2932	10.5275	10.0264	10.2635	10.3708	10.0355	10.419	10.1208	9.88322	10.2315	10.1254
	0.850067	0.243386	-0.16059	-0.800853	P63024	P63024	VAMP3_MOUSE	Vamp3	Vesicle-associated membrane protein 3	12.6279	13.0813	13.0047	13.2404	13.0276	13.1035	12.628	12.8346	12.8847	13.0146	12.8076	12.9524
	0.800754	0.253312	-0.160389	-0.781755	Q9WTX5	Q9WTX5	SKP1_MOUSE	Skp1	S-phase kinase-associated protein 1	14.178	14.3252	14.1014	14.1114	13.8377	13.8609	14.1954	13.7197	13.7501	13.9527	13.8482	13.9861
	1.32833	0.180735	-0.160352	-0.938883	Q8CHT0	Q8CHT0	AL4A1_MOUSE	Aldh4a1	Delta-1-pyrroline-5-carboxylate dehydrogenase, mitochondrial	15.0932	14.9083	15.0636	15.0359	14.9399	14.9702	14.7021	14.8476	14.7183	14.7665	14.8886	15.126
	2.81238	0.10756	-0.160282	-1.16824	P54775	P54775	PRS6B_MOUSE	Psmc4	26S proteasome regulatory subunit 6B	14.6781	14.8284	14.7195	14.7934	14.6954	14.6689	14.6458	14.4578	14.5996	14.579	14.5502	14.5898
	0.759458	0.261669	-0.160252	-0.764976	Q91WK0	Q91WK0	LRRF2_MOUSE	Lrrfip2	Leucine-rich repeat flightless-interacting protein 2	11.1651	11.5456	11.2497	11.6169	11.5086	11.6015	11.2337	11.0917	11.336	11.2449	11.6331	11.1865
	0.689806	0.277997	-0.160095	-0.734795	Q3TYX3	Q3TYX3	SMYD5_MOUSE	Smyd5	SET and MYND domain-containing protein 5	11.3871	11.6757	11.4396	11.5668	11.8932	11.6176	11.3742	11.0342	11.5448	11.6218	11.4075	11.6368
	0.901344	0.235449	-0.159866	-0.817218	Q6P542	Q6P542	ABCF1_MOUSE	Abcf1	ATP-binding cassette sub-family F member 1	11.4964	11.4432	11.6464	11.6718	11.6429	11.9089	11.3739	11.2301	11.5557	11.4158	11.7036	11.5713
	0.73241	0.268597	-0.159508	-0.752064	Q8R317	Q8R317	UBQL1_MOUSE	Ubqln1	Ubiquilin-1	12.8308	12.9944	13.076	13.3958	13.0855	13.1301	12.6753	12.7398	12.9777	13.023	12.9051	13.2348
	0.822673	0.25015	-0.159487	-0.787962	Q07113	Q07113	MPRI_MOUSE	Igf2r	Cation-independent mannose-6-phosphate receptor	11.2799	11.0171	11.0358	11.2472	11.1615	11.1872	11.1574	10.9866	11.1742	10.7543	11.2101	10.6893
	0.728637	0.269389	-0.159326	-0.750066	P0DP26;P0DP27;P0DP28	P0DP27;P0DP28;P0DP26	CALM1_MOUSE;CALM2_MOUSE;CALM3_MOUSE	Calm1;Calm2;Calm3	Calmodulin-1	18.2193	18.0008	17.7975	18.1956	18.3585	18.2535	18.0097	17.9111	17.6451	18.0309	18.0955	18.1769
	1.29278	0.184228	-0.159159	-0.926461	Q8VHE0	Q8VHE0	SEC63_MOUSE	Sec63	Translocation protein SEC63 homolog	10.9088	10.8642	10.726	10.9195	10.7362	10.9059	10.8069	10.4824	10.6168	10.8967	10.591	10.712
	0.208667	0.555046	-0.158747	-0.388219	Q8BMZ5	Q8BMZ5	SEN34_MOUSE	Tsen34	tRNA-splicing endonuclease subunit Sen34	9.08562	8.29274	8.41085	8.4556	9.32159	8.70132	7.86572	9.65601	8.22541	8.62125	8.15277	8.79407
	0.71623	0.273498	-0.158533	-0.743028	P47740	P47740	AL3A2_MOUSE	Aldh3a2	Aldehyde dehydrogenase family 3 member A2	11.2517	11.4872	11.6425	11.4671	11.72	11.7601	11.0995	11.485	11.3849	11.2241	11.5608	11.6232
	0.380087	0.405237	-0.158066	-0.551501	Q8CGU1	Q8CGU1	CACO1_MOUSE	Calcoco1	Calcium-binding and coiled-coil domain-containing protein 1	9.62605	9.13396	9.62946	8.67752	9.4691	8.86988	9.1908	9.21204	8.81296	9.0192	8.86584	9.35673
	1.24187	0.190745	-0.157791	-0.909598	Q62095	Q62167;P16381;Q61496;Q62095	DDX3Y_MOUSE	Ddx3y	ATP-dependent RNA helicase DDX3Y	14.6846	14.4028	14.7362	14.5829	14.5186	14.3825	14.3587	14.326	14.2628	14.5657	14.3848	14.463
	1.69154	0.156423	-0.157643	-1.00253	Q64010	Q64010	CRK_MOUSE	Crk	Adapter molecule crk	13.1707	13.1453	13.1236	13.1568	13.0576	13.0506	12.7199	12.9045	13.0212	13.0727	13.003	13.0375
	0.485752	0.349261	-0.157546	-0.623228	O35683	O35683	NDUA1_MOUSE	Ndufa1	NADH dehydrogenase [ubiquinone] 1 alpha subcomplex subunit 1	12.9973	13.0228	12.7496	13.325	13.4515	13.5837	13.1484	13.1543	12.916	12.7035	13.0085	13.2541
	1.19732	0.197784	-0.15688	-0.89552	O35435	O35435	PYRD_MOUSE	Dhodh	Dihydroorotate dehydrogenase (quinone), mitochondrial	12.4697	12.5844	12.4157	12.5598	12.6669	12.434	12.421	12.4505	12.2273	12.1733	12.5961	12.321
	0.382454	0.4052	-0.156513	-0.551392	P61022	P61022	CHP1_MOUSE	Chp1	Calcineurin B homologous protein 1	11.5354	12.2351	11.06	12.0099	12.0095	11.6019	11.3947	11.6307	11.731	11.6978	11.633	11.4256
	0.704164	0.278302	-0.15647	-0.733312	Q8C6G8	Q8C6G8	WDR26_MOUSE	Wdr26	WD repeat-containing protein 26	11.0595	10.7372	11.032	11.3195	11.1764	11.4782	11.1156	10.8279	10.9534	10.8908	11.0213	11.055
	0.95689	0.2305	-0.156353	-0.826065	Q9Z1D1	Q9Z1D1	EIF3G_MOUSE	Eif3g	Eukaryotic translation initiation factor 3 subunit G	12.4021	12.46	12.199	12.4571	12.3659	12.4651	12.1018	12.023	12.1413	12.3078	12.5647	12.2725
	0.991065	0.225827	-0.156307	-0.836559	O35083	O35083	PLCA_MOUSE	Agpat1	1-acyl-sn-glycerol-3-phosphate acyltransferase alpha	12.8744	12.9197	13.3463	13.0428	13.0219	12.874	12.8967	12.8934	12.8925	12.6254	12.8845	12.9489
	0.166734	0.612424	-0.156298	-0.332958	Q8R4S0	Q8R4S0	PP14C_MOUSE	Ppp1r14c	Protein phosphatase 1 regulatory subunit 14C	9.70557	10.6633	10.9609	10.6756	8.61786	9.85972	10.241	9.8784	9.60836	9.99243	10.1241	9.70081
	0.223579	0.538337	-0.155806	-0.403834	P21300	P21300	ALD1_MOUSE	Akr1b7	Aldo-keto reductase family 1 member B7	14.8074	14.8045	14.9979	15.0285	14.8984	13.3992	14.7972	14.7548	14.5305	14.6217	14.3668	13.93
	1.28662	0.188965	-0.155792	-0.913521	Q60766	Q60766	IRGM1_MOUSE	Irgm1	Immunity-related GTPase family M protein 1	12.7658	12.8984	12.9744	12.9258	12.8932	13.1266	12.6335	12.6853	12.7875	12.9965	12.8053	12.7413
	0.95565	0.231955	-0.155537	-0.823391	Q9QYI3	Q9QYI3	DNJC7_MOUSE	Dnajc7	DnaJ homolog subfamily C member 7	11.5958	11.9033	11.5866	11.4878	11.7872	11.7755	11.4553	11.3749	11.5963	11.5827	11.7823	11.4116
	0.279446	0.48221	-0.155474	-0.462266	Q91YN5	Q91YN5	UAP1_MOUSE	Uap1	UDP-N-acetylhexosamine pyrophosphorylase	10.4759	9.85119	9.15792	10.3706	10.2052	10.0873	9.84155	9.75236	10.4083	9.40268	9.97278	9.83754
	1.74527	0.156331	-0.155462	-1.0029	Q99MN9	Q99MN9	PCCB_MOUSE	Pccb	Propionyl-CoA carboxylase beta chain, mitochondrial	14.7809	14.9079	14.9724	14.8571	14.851	14.8117	14.7598	14.5815	14.7121	14.5871	14.7156	14.892
	1.00631	0.224736	-0.155416	-0.838592	P24547	P24547	IMDH2_MOUSE	Impdh2	Inosine-5'-monophosphate dehydrogenase 2	12.917	12.6341	12.6531	12.4949	12.7695	12.6465	12.4526	12.4238	12.6758	12.3805	12.7615	12.4883
	1.84581	0.150822	-0.155413	-1.0192	P16332	P16332	MUTA_MOUSE	Mmut	Methylmalonyl-CoA mutase, mitochondrial	13.8118	13.6686	13.6301	13.8893	13.7856	13.8116	13.5888	13.5471	13.5067	13.6158	13.6675	13.7385
	0.316878	0.450861	-0.155118	-0.496438	Q8VHN8	Q8VHN8	TIRR_MOUSE	Nudt16l1	Tudor-interacting repair regulator protein	11.3401	11.3629	10.2254	11.3005	11.3576	10.9509	11.1537	10.8277	10.7139	10.8695	10.6992	11.3427
	2.35554	0.129139	-0.155032	-1.08877	O70435	O70435	PSA3_MOUSE	Psma3	Proteasome subunit alpha type-3	13.9842	14.0872	13.9741	14.16	14.0348	13.9818	13.8089	13.779	13.9021	13.8979	13.9586	13.9454
	0.687443	0.284231	-0.154805	-0.722419	P58774	P58774	TPM2_MOUSE	Tpm2	Tropomyosin beta chain	20.9455	20.7512	20.7206	21.0164	20.5846	20.5121	20.8604	20.4431	20.533	20.423	20.4983	20.8437
	0.293469	0.471526	-0.154675	-0.474852	Q8BW41	Q8BW41	PMGT2_MOUSE	Pomgnt2	Protein O-linked-mannose beta-1,4-N-acetylglucosaminyltransferase 2	10.5279	10.4261	11.1921	10.8249	11.1555	10.7382	11.1962	10.788	10.9349	10.6449	10.5048	9.86802
	0.729888	0.275395	-0.154556	-0.739837	Q69ZS7	Q69ZS7	HBS1L_MOUSE	Hbs1l	HBS1-like protein	11.3258	11.8698	11.8556	11.9494	11.7782	11.6426	11.8342	11.5481	11.457	11.5694	11.4543	11.631
	0.827931	0.255508	-0.154524	-0.777564	Q8K4Z3	Q8K4Z3	NNRE_MOUSE	Naxe	NAD(P)H-hydrate epimerase	13.2386	13.397	13.0115	13.1253	12.899	12.8821	13.0545	12.9924	13.0877	12.7305	12.8658	12.8955
	0.725918	0.27599	-0.154432	-0.737918	P50543	P50543	S10AB_MOUSE	S100a11	Protein S100-A11	12.1766	12.3327	11.6798	12.0832	12.1886	12.1596	11.8573	11.8942	11.9439	12.227	11.8042	11.9673
	1.93047	0.148086	-0.154319	-1.02755	Q76MZ3	Q76MZ3	2AAA_MOUSE	Ppp2r1a	Serine/threonine-protein phosphatase 2A 65 kDa regulatory subunit A alpha isoform	15.6321	15.5806	15.609	15.7746	15.6657	15.4673	15.3529	15.4658	15.5361	15.5312	15.424	15.4933
	1.78514	0.156088	-0.15428	-1.00456	O08539	O08539	BIN1_MOUSE	Bin1	Myc box-dependent-interacting protein 1	16.6384	16.6644	16.6901	16.8325	16.7944	16.7762	16.6329	16.519	16.5523	16.7525	16.5674	16.4462
	0.6041	0.308789	-0.154229	-0.682571	Q9CWE0	Q9CWE0	MFR1L_MOUSE	Mtfr1l	Mitochondrial fission regulator 1-like	12.0211	12.1961	12.3627	12.5259	12.6679	12.6305	12.3315	12.0719	12.0513	12.2535	12.516	12.2546
	0.70862	0.280008	-0.154023	-0.729777	P50518	P50518	VATE1_MOUSE	Atp6v1e1	V-type proton ATPase subunit E 1	12.799	12.34	12.3959	12.8744	12.442	12.3923	12.1467	12.352	12.4406	12.5494	12.4825	12.3481
	0.410287	0.390992	-0.153996	-0.568413	Q8C6Y6	Q8C6Y6	ASB14_MOUSE	Asb14	Ankyrin repeat and SOCS box protein 14	10.7361	11.5917	11.7338	11.3373	11.3758	10.9199	11.1091	11.4443	11.0705	11.1417	10.9974	11.0077
	3.46851	0.101651	-0.153942	-1.1937	Q8BIJ6	Q8BIJ6	SYIM_MOUSE	Iars2	Isoleucine--tRNA ligase, mitochondrial	13.2275	13.2671	13.3133	13.3209	13.3185	13.323	13.1168	13.1571	13.0661	13.1118	13.2411	13.1539
	1.40797	0.182276	-0.153901	-0.933529	P54728	P54728;P54726	RD23B_MOUSE	Rad23b	UV excision repair protein RAD23 homolog B	14.4246	14.2003	14.26	14.5073	14.3541	14.3835	14.2716	14.0051	14.1365	14.2086	14.2843	14.3003
	1.09686	0.214204	-0.153866	-0.859658	P49138	P49138	MAPK2_MOUSE	Mapkapk2	MAP kinase-activated protein kinase 2	13.1607	12.7605	13.0775	13.0626	12.7426	12.8788	12.8246	12.6631	12.8162	12.739	12.8617	12.8549
	0.920291	0.240155	-0.153533	-0.80653	Q9EQH2	Q9EQH2	ERAP1_MOUSE	Erap1	Endoplasmic reticulum aminopeptidase 1	11.5812	11.8227	11.9677	11.9828	11.8789	11.8088	11.858	11.6403	11.4508	11.7917	11.548	11.832
	0.747304	0.273468	-0.153163	-0.743642	Q9QZF2	Q9QZF2	GPC1_MOUSE	Gpc1	Glypican-1	12.9194	13.0984	12.8745	13.4505	13.1333	13.317	12.985	12.8495	12.8197	13.0599	13.1784	12.9817
	1.46163	0.180447	-0.152785	-0.940301	Q80WJ7	Q80WJ7	LYRIC_MOUSE	Mtdh	Protein LYRIC	13.7137	13.6992	13.5519	13.7105	13.5499	13.6163	13.4604	13.4048	13.5408	13.2823	13.6254	13.611
	0.91033	0.243434	-0.152709	-0.801033	P62717	P62717	RL18A_MOUSE	Rpl18a	60S ribosomal protein L18a	12.9416	13.1982	13.0753	13.0851	13.1108	13.0817	13.1532	13.1041	13.0464	12.6613	12.8944	12.7173
	1.37527	0.186428	-0.152325	-0.920882	Q8CJ53	Q8CJ53	CIP4_MOUSE	Trip10	Cdc42-interacting protein 4	13.7995	13.7062	13.7109	13.8104	13.6295	13.6116	13.5536	13.7452	13.4227	13.6134	13.6381	13.3812
	0.27826	0.485852	-0.152223	-0.458213	P11276	P11276	FINC_MOUSE	Fn1	Fibronectin	13.229	13.1047	13.3156	13.0594	14.1438	13.5043	12.8859	13.4514	13.84	13.4655	12.8635	12.9373
	1.40656	0.184466	-0.151936	-0.925974	O35226	O35226	PSMD4_MOUSE	Psmd4	26S proteasome non-ATPase regulatory subunit 4	13.4825	13.6675	13.502	13.6808	13.7468	13.6696	13.4526	13.2643	13.4603	13.5179	13.5544	13.588
	0.225984	0.538495	-0.151885	-0.403846	Q8BVI5	Q8BVI5	STX16_MOUSE	Stx16	Syntaxin-16	9.16091	9.33613	9.45338	9.18594	9.3885	10.0874	10.064	9.25255	9.74202	8.48223	8.79141	9.36867
	1.64342	0.169306	-0.151694	-0.969866	P52825	P52825	CPT2_MOUSE	Cpt2	Carnitine O-palmitoyltransferase 2, mitochondrial	15.4984	15.6545	15.5144	15.5451	15.4018	15.3483	15.3129	15.3036	15.3545	15.2765	15.2955	15.5093
	0.369243	0.417322	-0.151673	-0.535347	Q8CI78	Q8CI78	RMND1_MOUSE	Rmnd1	Required for meiotic nuclear division protein 1 homolog	12.1005	11.7651	11.8937	11.8059	11.9108	11.6322	12.3721	11.88	11.6206	11.759	11.4286	11.1381
	0.706072	0.284321	-0.151315	-0.722582	Q9QXD8	Q9QXD8	LIMD1_MOUSE	Limd1	LIM domain-containing protein 1	11.9549	11.4149	11.5178	11.7137	11.5706	11.9052	11.4832	11.2797	11.574	11.7424	11.4714	11.6185
	0.135295	0.664857	-0.151106	-0.285328	O70514	O70514	FGFP1_MOUSE	Fgfbp1	Fibroblast growth factor-binding protein 1	10.7695	10.8404	10.4115	8.98153	9.52349	9.22701	10.3859	8.61134	10.215	9.53409	9.83493	10.2656
	0.354699	0.427815	-0.150791	-0.52302	Q9CR41	Q9CR41	HYPK_MOUSE	Hypk	Huntingtin-interacting protein K	10.7486	9.78976	10.2499	10.9822	10.1037	10.3108	10.2662	10.3185	10.2064	9.98005	10.0985	10.4104
	0.89901	0.248632	-0.150637	-0.791646	P83940	P83940	ELOC_MOUSE	Eloc	Elongin-C	14.0923	14.1729	13.6828	13.964	13.8886	14.1085	13.8604	13.904	13.6378	13.9017	13.7238	13.9776
	1.26802	0.200174	-0.150086	-0.88943	Q02819	Q02819	NUCB1_MOUSE	Nucb1	Nucleobindin-1	13.0649	13.07	12.7267	13.054	12.8434	13.0245	12.8275	12.6712	12.8321	12.8025	12.9431	12.8066
	1.23566	0.203756	-0.149904	-0.881387	P60229	P60229	EIF3E_MOUSE	Eif3e	Eukaryotic translation initiation factor 3 subunit E	13.4474	13.456	13.6187	13.5604	13.4603	13.4713	13.3839	13.1599	13.5365	13.1877	13.5053	13.3413
	2.4227	0.134603	-0.149714	-1.07004	Q9D051	Q9D051	ODPB_MOUSE	Pdhb	Pyruvate dehydrogenase E1 component subunit beta, mitochondrial	17.9442	17.8309	17.8403	17.9784	18.0597	17.9213	17.8173	17.7622	17.7863	17.8362	17.7686	17.706
	1.11958	0.21863	-0.149338	-0.851215	Q9QZ47	Q9QZ47	TNNT3_MOUSE	Tnnt3	Troponin T, fast skeletal muscle	19.2863	19.251	19.117	19.2276	19.0463	18.8812	19.1025	18.9293	18.873	19.0513	18.8804	19.0768
	0.383506	0.41118	-0.149196	-0.542795	P03953	P03953	CFAD_MOUSE	Cfd	Complement factor D	12.4475	12.6848	12.2394	12.0465	11.7459	12.2933	11.8645	11.7263	12.2354	12.0562	12.1642	12.5156
	1.51272	0.181901	-0.149084	-0.935838	Q8BMS1	Q8BMS1	ECHA_MOUSE	Hadha	Trifunctional enzyme subunit alpha, mitochondrial	18.0075	17.9704	17.8198	17.7147	17.779	17.7747	17.5673	17.7585	17.6138	17.762	17.7047	17.7653
	0.937104	0.244581	-0.148837	-0.79859	Q8BTZ7	Q8BTZ7	GMPPB_MOUSE	Gmppb	Mannose-1-phosphate guanyltransferase beta	12.3566	12.2973	12.1219	12.2646	12.4453	12.4572	11.964	12.0301	12.1463	12.2211	12.2454	12.4429
	1.15522	0.215095	-0.148628	-0.857831	Q8C129	Q8C129	LCAP_MOUSE	Lnpep	Leucyl-cystinyl aminopeptidase	12.3097	12.1438	12.3154	12.1711	12.2888	12.4842	11.9581	12.1399	12.327	12.0271	12.1519	12.2172
	0.367524	0.421896	-0.14856	-0.530124	Q91XF0	Q91XF0	PNPO_MOUSE	Pnpo	Pyridoxine-5'-phosphate oxidase	13.4517	13.2633	12.6541	13.4026	12.6942	12.9245	12.5691	12.641	12.9453	13.1213	12.9878	13.2347
	1.67912	0.17237	-0.148055	-0.960827	Q924X2	Q924X2	CPT1B_MOUSE	Cpt1b	Carnitine O-palmitoyltransferase 1, muscle isoform	15.8968	15.6331	15.7556	15.8473	15.7999	15.8554	15.765	15.7076	15.6271	15.4897	15.6705	15.6397
	0.776008	0.274222	-0.147879	-0.741786	Q8K2Y7	Q8K2Y7	RM47_MOUSE	Mrpl47	39S ribosomal protein L47, mitochondrial	12.1065	11.9164	12.2863	11.9524	11.94	11.8861	11.9052	11.8344	12.0929	11.8751	11.5278	11.965
	1.5133	0.183268	-0.147627	-0.930182	Q9D1G5	Q9D1G5	LRC57_MOUSE	Lrrc57	Leucine-rich repeat-containing protein 57	11.8061	12.0828	12.0716	11.8747	11.969	12.0609	11.8059	11.8706	11.7059	11.8306	11.9644	11.8021
	0.871899	0.257151	-0.147443	-0.773999	Q9D1H8	Q9D1H8	RM53_MOUSE	Mrpl53	39S ribosomal protein L53, mitochondrial	12.4054	12.6594	12.4513	12.2962	12.3541	12.5058	12.3729	12.4218	11.9642	12.4652	12.242	12.3216
	0.587797	0.323076	-0.14702	-0.660266	Q8CAK1	Q8CAK1	CAF17_MOUSE	Iba57	Putative transferase CAF17 homolog, mitochondrial	11.9894	11.9603	12.0287	12.0575	11.9087	12.5144	11.7487	11.6604	11.9548	11.996	11.9792	12.2379
	0.659157	0.302698	-0.146936	-0.692802	P63279;P63280	P63279;P63280	UBC9_HUMAN;UBC9_MOUSE	UBE2I;Ube2i	SUMO-conjugating enzyme UBC9	12.4294	11.9077	11.9138	12.4168	12.402	12.3078	12.0756	12.1141	12.2898	12.0162	11.98	12.0202
	0.550826	0.335862	-0.146843	-0.641412	P22907	P22907	HEM3_MOUSE	Hmbs	Porphobilinogen deaminase	10.3099	10.3034	10.1042	10.6707	10.5096	10.3117	10.1091	10.4922	10.2076	9.90942	10.0714	10.5388
	1.1765	0.21558	-0.146785	-0.856778	Q9CQ62	Q9CQ62	DECR_MOUSE	Decr1	2,4-dienoyl-CoA reductase [(3E)-enoyl-CoA-producing], mitochondrial	17.1843	17.3442	17.0416	17.2574	17.1537	17.1148	17.0918	17.0984	17.0159	16.8675	16.9014	17.2402
	0.453235	0.376523	-0.146741	-0.586071	P45878	P45878	FKBP2_MOUSE	Fkbp2	Peptidyl-prolyl cis-trans isomerase FKBP2	12.2101	11.9436	11.6386	11.8373	11.734	11.7413	12.0234	11.809	11.1841	11.5075	11.7992	11.9013
	0.60817	0.317707	-0.146733	-0.669393	Q9D0K2	Q9D0K2	SCOT1_MOUSE	Oxct1	Succinyl-CoA:3-ketoacid coenzyme A transferase 1, mitochondrial	17.3453	17.0758	17.1834	16.9679	17.0782	16.5833	17.0035	16.9858	16.7746	17.0237	16.8825	16.6832
	0.810397	0.269134	-0.14647	-0.750549	P18572	P18572	BASI_MOUSE	Bsg	Basigin	16.3308	16.3385	16.1931	16.5578	16.384	16.1179	16.2569	15.9931	16.0478	16.2135	16.4654	16.0667
	1.63481	0.177803	-0.146453	-0.946729	Q9EQH3	Q9EQH3	VPS35_MOUSE	Vps35	Vacuolar protein sorting-associated protein 35	13.8519	13.6483	13.7547	13.8528	13.6765	13.7823	13.5987	13.6528	13.5038	13.5981	13.5388	13.7954
	0.196399	0.577019	-0.145538	-0.365346	O35166	O35166	GOSR2_MOUSE	Gosr2	Golgi SNAP receptor complex member 2	7.94239	9.34728	9.14772	9.37722	9.05693	9.64805	9.21761	8.20307	9.23342	8.84255	9.33653	8.81319
	0.457257	0.376455	-0.145299	-0.58622	P56528	P56528	CD38_MOUSE	Cd38	ADP-ribosyl cyclase/cyclic ADP-ribose hydrolase 1	12.0536	11.6556	12.1163	12.5537	12.2568	12.2109	11.6909	12.0615	12.1945	12.0267	11.7939	12.2076
	0.235319	0.53321	-0.145256	-0.409031	Q8R104	Q8R104	SIR3_MOUSE	Sirt3	NAD-dependent protein deacetylase sirtuin-3	10.3322	9.87112	10.3016	9.06466	10.2209	10.4079	10.1416	9.70297	9.23676	10.1832	10.0173	10.045
	1.01177	0.239434	-0.14487	-0.808404	Q8BTM8	Q8BTM8	FLNA_MOUSE	Flna	Filamin-A	14.5061	14.4815	14.3112	14.409	14.4047	14.4761	14.0201	14.3108	14.361	14.5486	14.3177	14.1614
	1.03323	0.236875	-0.144808	-0.814048	Q61510	Q61510	TRI25_MOUSE	Trim25	E3 ubiquitin/ISG15 ligase TRIM25	10.8101	10.6342	10.5897	10.6327	10.5608	10.4862	10.237	10.489	10.3951	10.4343	10.6635	10.6259
	0.351173	0.436395	-0.144748	-0.512853	Q99LI8	Q99LI8	HGS_MOUSE	Hgs	Hepatocyte growth factor-regulated tyrosine kinase substrate	10.8573	11.3756	11.3563	11.6848	11.1804	11.5603	10.5541	11.316	11.1317	11.436	11.2296	11.4787
	0.899204	0.257178	-0.144625	-0.774781	Q60676	Q60676	PPP5_MOUSE	Ppp5c	Serine/threonine-protein phosphatase 5	12.4879	12.6962	12.5444	12.7139	12.7454	12.266	12.3502	12.3935	12.316	12.4695	12.4372	12.6197
	0.864945	0.26193	-0.144616	-0.763895	Q811D0	Q811D0	DLG1_MOUSE	Dlg1	Disks large homolog 1	12.2135	12.1906	12.1472	12.3043	12.2401	11.9296	12.2122	11.809	11.9544	11.9504	11.9625	12.269
	0.165425	0.619861	-0.144525	-0.325534	Q9CWP6	Q9CWP6	MSPD2_MOUSE	Mospd2	Motile sperm domain-containing protein 2	7.95896	9.38397	8.95801	9.0693	9.71886	9.15394	9.27754	7.78655	9.33039	8.71242	8.94962	9.31936
	2.51465	0.139823	-0.144392	-1.05233	Q61316	Q61316	HSP74_MOUSE	Hspa4	Heat shock 70 kDa protein 4	14.2625	14.3022	14.2555	14.3204	14.238	14.1451	14.0197	14.0779	14.1497	14.0659	14.139	14.2052
	0.467709	0.372769	-0.144223	-0.590733	Q9CPR1	Q9CPR1	RWDD4_MOUSE	Rwdd4	RWD domain-containing protein 4	11.5884	11.4063	11.15	11.4018	10.9413	11.3508	11.0917	10.9856	11.3571	10.8678	11.067	11.6039
	0.470287	0.371882	-0.144074	-0.592008	P32883	P32883	RASK_MOUSE	Kras	GTPase KRas	11.3201	11.7445	11.1983	11.6797	10.9908	11.3154	10.9996	11.4958	11.055	11.1158	11.3348	11.3832
	0.621146	0.318019	-0.143697	-0.668906	Q9D1G1	Q9D1G1	RAB1B_MOUSE	Rab1b	Ras-related protein Rab-1B	13.8378	13.9308	14.2206	13.9795	14.194	14.3124	14.0745	14.067	13.6825	13.6709	14.1502	13.968
	1.91291	0.167598	-0.143108	-0.974203	Q9QYJ0	Q9QYJ0	DNJA2_MOUSE	Dnaja2	DnaJ homolog subfamily A member 2	14.2515	14.2005	14.3194	14.1746	14.2151	14.1449	14.094	14.142	14.1885	13.9785	14.107	13.9373
	0.681686	0.302691	-0.142682	-0.692533	Q8R3S6	Q8R3S6	EXOC1_MOUSE	Exoc1	Exocyst complex component 1	10.5397	11.0511	10.6576	10.6273	10.9139	10.581	10.4477	10.867	10.5138	10.5618	10.6647	10.4594
	0.277997	0.494435	-0.14253	-0.448778	Q66JZ4	Q66JZ4	TCAIM_MOUSE	TCAIM	T-cell activation inhibitor, mitochondrial	11.0643	10.2484	11.0468	10.419	10.8187	10.4269	10.9359	10.3928	10.7418	10.8487	10.3918	9.85774
	1.64475	0.182946	-0.142455	-0.931462	Q60597	Q60597	ODO1_MOUSE	Ogdh	2-oxoglutarate dehydrogenase, mitochondrial	17.8301	17.5518	17.8243	17.7161	17.7665	17.7536	17.5179	17.5017	17.5943	17.5975	17.6922	17.684
	0.372306	0.42568	-0.142309	-0.525416	Q3UCV8	Q3UCV8	OTUL_MOUSE	Otulin	Ubiquitin thioesterase otulin	10.0233	10.0474	9.66277	9.95124	9.96975	9.56524	9.80078	9.06668	10.1815	9.83547	9.80472	9.67673
	0.30451	0.47312	-0.142302	-0.472107	O35682	O35682	MYADM_MOUSE	Myadm	Myeloid-associated differentiation marker	10.7811	11.4464	11.3708	11.2515	11.1953	11.2902	10.9164	11.7934	11.1258	11.1192	10.4439	11.0827
	0.158239	0.632052	-0.142287	-0.314723	Q9CQ91	Q9CQ91	NDUA3_MOUSE	Ndufa3	NADH dehydrogenase [ubiquinone] 1 alpha subcomplex subunit 3	16.6571	16.3649	16.5814	16.556	15.4499	15.2136	16.3472	16.3163	14.8649	15.8699	16.2136	16.3574
	0.399312	0.410372	-0.142172	-0.544129	Q8R2U6	Q8R2U6	NUDT4_MOUSE	Nudt4	Diphosphoinositol polyphosphate phosphohydrolase 2	11.4431	11.7119	11.5316	11.4085	11.2195	11.1695	11.1118	11.1543	10.726	11.4475	11.6218	11.5696
	0.636962	0.315936	-0.142116	-0.672419	Q5U430	Q5U430	UBR3_MOUSE	Ubr3	E3 ubiquitin-protein ligase UBR3	10.9589	11.1029	11.1159	11.0632	11.1963	11.0112	11.4321	10.8032	10.8779	10.9491	10.846	10.6873
	0.700002	0.298485	-0.141994	-0.698234	Q8C3X2	Q8C3X2	CC90B_MOUSE	Ccdc90b	Coiled-coil domain-containing protein 90B, mitochondrial	11.7983	11.3887	11.6287	11.9623	11.8899	11.6093	11.3918	11.5702	11.762	11.5144	11.4839	11.7029
	0.34985	0.440331	-0.141705	-0.507976	Q8VE99	Q8VE99	CC115_MOUSE	Ccdc115	Coiled-coil domain-containing protein 115	10.5977	11.0597	10.2843	10.5011	10.53	9.93068	10.1449	10.6449	10.4604	10.3701	10.0031	10.43
	0.765948	0.285191	-0.141114	-0.720794	Q8K4G1	Q8K4G1	LTBP4_MOUSE	Ltbp4	Latent-transforming growth factor beta-binding protein 4	12.0709	11.9745	12.1984	12.4672	12.2157	12.1229	11.7874	12.108	12.0033	11.9608	12.0638	12.2796
	0.833632	0.273477	-0.141044	-0.743757	Q7M6Y3	Q7M6Y3	PICAL_MOUSE	Picalm	Phosphatidylinositol-binding clathrin assembly protein	11.8688	12.3251	11.9737	12.0909	12.2176	12.0658	11.7338	12.1597	11.8499	12.0072	11.9996	11.9453
	0.744488	0.289811	-0.140852	-0.712335	Q9QXG4	Q9QXG4	ACSA_MOUSE	Acss2	Acetyl-coenzyme A synthetase, cytoplasmic	11.3772	11.4681	11.5045	11.1651	11.1718	11.2968	11.4002	11.127	11.0518	11.3724	11.27	10.9169
	0.492155	0.36802	-0.140213	-0.597733	Q61749	Q61749	EI2BD_MOUSE	Eif2b4	Translation initiation factor eIF-2B subunit delta	11.7698	12.1503	11.7848	12.1011	12.1184	12.1602	11.7345	11.7934	11.539	11.8605	12.3491	11.967
	0.377223	0.42652	-0.13912	-0.52448	Q8CI75	Q8CI75	DI3L2_MOUSE	Dis3l2	DIS3-like exonuclease 2	10.3886	10.2391	10.5545	10.5098	10.2084	10.558	10.6361	10.0986	9.77969	9.99258	10.4014	10.7152
	0.455903	0.386033	-0.139088	-0.575048	O70404	O70404	VAMP8_MOUSE	Vamp8	Vesicle-associated membrane protein 8	11.4834	11.3333	11.2883	11.6051	11.772	11.7412	11.0313	11.8078	11.2799	11.3917	11.2438	11.6344
	0.521096	0.358471	-0.138813	-0.610601	Q8C0L9	Q8C0L9	GPCP1_MOUSE	Gpcpd1	Glycerophosphocholine phosphodiesterase GPCPD1	12.8682	13.095	12.8495	12.8885	12.8422	12.558	13.0185	12.6246	12.4785	12.4327	12.6796	13.0347
	0.593592	0.333578	-0.138473	-0.645107	O88983	O88983	STX8_MOUSE	Stx8	Syntaxin-8	11.6779	11.9158	11.5352	11.7984	11.9647	11.7836	11.4008	11.4713	11.7208	11.5564	12.0546	11.641
	0.45453	0.387664	-0.138417	-0.57309	Q8K183	Q8K183	PDXK_MOUSE	Pdxk	Pyridoxal kinase	11.5961	11.0017	11.3285	11.6771	11.5238	11.6273	10.946	11.5085	11.1209	11.4254	11.3926	11.5307
	0.798401	0.283234	-0.138162	-0.724124	Q9CRY7	Q9CRY7	GDPD1_MOUSE	Gdpd1	Lysophospholipase D GDPD1	11.1059	11.2664	11.1842	11.0514	10.9499	11.0176	11.1588	10.9261	11.0592	10.628	11.0841	10.8903
	0.978908	0.255153	-0.138105	-0.778177	Q8VCF0	Q8VCF0	MAVS_MOUSE	Mavs	Mitochondrial antiviral-signaling protein	13.0027	13.1466	13.0333	13.2315	13.1879	13.128	12.8381	12.9676	12.847	13.0134	12.9387	13.2966
	0.437673	0.395774	-0.137875	-0.562075	Q99L20	Q99L20	GSTT3_MOUSE	Gstt3	Glutathione S-transferase theta-3	11.2657	10.6968	10.9135	11.1789	10.6216	11.043	10.8977	10.9162	11.0517	10.3454	10.7931	10.8881
	1.52478	0.199456	-0.137689	-0.891641	Q99LE6	Q99LE6	ABCF2_MOUSE	Abcf2	ATP-binding cassette sub-family F member 2	13.6568	13.5203	13.5825	13.6534	13.4991	13.5126	13.4081	13.2281	13.5501	13.4339	13.5086	13.4699
	0.780116	0.28773	-0.137633	-0.716491	Q9CQM5	Q9CQM5	TXD17_MOUSE	Txndc17	Thioredoxin domain-containing protein 17	13.1704	13.354	13.3714	13.2794	13.4958	13.4856	13.0637	13.0156	13.2292	13.1726	13.3127	13.537
	0.381742	0.425773	-0.137473	-0.525251	A6H6E2	A6H6E2	MMRN2_MOUSE	Mmrn2	Multimerin-2	9.91548	10.4452	10.4426	10.1569	10.1306	9.87168	9.93749	10.3027	9.70977	10.5014	9.87867	9.80774
	0.819911	0.280401	-0.137421	-0.729152	Q8BHN3	Q8BHN3	GANAB_MOUSE	Ganab	Neutral alpha-glucosidase AB	12.6142	12.7392	12.5506	12.6284	12.9283	12.575	12.4153	12.2784	12.6043	12.5301	12.7163	12.6666
	0.710219	0.303761	-0.137396	-0.690805	Q99JT1	Q99JT1	GATB_MOUSE	Gatb	Glutamyl-tRNA(Gln) amidotransferase subunit B, mitochondrial	10.9411	10.7217	10.8583	10.9848	10.8125	10.8909	10.956	11.0281	10.5401	10.4776	10.6338	10.7495
	0.520565	0.360771	-0.137263	-0.607311	Q922E6	Q922E6	FAKD2_MOUSE	Fastkd2	FAST kinase domain-containing protein 2, mitochondrial	10.9104	10.6639	11.2014	11.3279	10.9257	10.9882	11.0096	11.006	10.8187	10.6324	10.6348	11.0925
	1.30849	0.218663	-0.137256	-0.850818	O08709	O08709	PRDX6_MOUSE	Prdx6	Peroxiredoxin-6	17.1754	17.0949	16.9863	17.1327	16.9818	17.027	16.6993	16.9298	17.0487	16.9683	16.8954	17.0331
	0.401094	0.415264	-0.137057	-0.537639	Q61037	Q61037	TSC2_MOUSE	Tsc2	Tuberin	11.8298	11.885	12.5287	12.066	11.7663	11.4281	11.7536	11.8199	11.8836	11.5989	11.7609	11.8646
	0.240648	0.534582	-0.136879	-0.407507	Q3UQN2	Q3UQN2	FCHO2_MOUSE	Fcho2	F-BAR domain only protein 2	9.72143	9.67631	10.2156	10.3527	10.45	10.5148	9.61616	10.5382	10.4255	9.64055	10.2923	9.59703
	0.76359	0.292338	-0.136846	-0.708672	P47811	P47811	MK14_MOUSE	Mapk14	Mitogen-activated protein kinase 14	13.9105	13.6825	13.9471	13.7806	13.728	13.4599	13.663	13.7459	13.6284	13.3981	13.4874	13.7646
	0.226194	0.551082	-0.13657	-0.392374	Q80SY6	Q80SY6	ADAL_MOUSE	Adal	Adenosine deaminase-like protein	10.8057	9.81903	10.5716	10.7355	10.6795	10.1819	9.92478	9.98217	9.82405	10.6467	10.6921	10.9039
	0.804548	0.285372	-0.136082	-0.720388	O54988	O54988	SLK_MOUSE	Slk	STE20-like serine/threonine-protein kinase	12.3506	12.3538	12.6382	12.1995	12.2562	12.3975	12.4786	12.0186	12.1409	12.1907	12.3055	12.245
	0.290401	0.490964	-0.135201	-0.452114	P62254	P62254	UB2G1_MOUSE	Ube2g1	Ubiquitin-conjugating enzyme E2 G1	10.5792	10.7534	11.2812	11.0114	10.5646	10.3649	10.9642	10.2609	10.9281	10.5406	10.8854	10.1644
	0.256551	0.521042	-0.135199	-0.421499	Q8CGN5	Q8CGN5	PLIN1_MOUSE	Plin1	Perilipin-1	10.416	10.442	10.6181	10.482	9.85264	10.9379	9.75295	10.7708	10.6806	9.91488	10.4424	10.3758
	0.357483	0.443606	-0.135041	-0.504697	Q9CQX2	Q9CQX2	CYB5B_MOUSE	Cyb5b	Cytochrome b5 type B	12.9628	12.9605	13.2001	13.4881	13.2123	13.5967	13.18	13.0711	12.8148	12.678	13.3708	13.4955
	1.02655	0.253654	-0.135014	-0.780487	Q9WUR2	Q9WUR2	ECI2_MOUSE	Eci2	Enoyl-CoA delta isomerase 2	13.5055	13.6255	13.4411	13.8419	13.7456	13.396	13.4586	13.4163	13.4773	13.452	13.4986	13.4426
	1.23533	0.230492	-0.134651	-0.826282	O08529	O08529	CAN2_MOUSE	Capn2	Calpain-2 catalytic subunit	13.6057	13.7537	13.718	13.8206	13.6935	13.6502	13.5822	13.3211	13.6234	13.5822	13.7253	13.5995
	0.462983	0.389038	-0.134605	-0.571274	Q62059	Q62059	CSPG2_MOUSE	Vcan	Versican core protein	11.3992	11.5082	11.0881	11.3408	11.3702	11.887	11.2302	11.0676	11.4501	11.6134	11.2913	11.1334
	1.01543	0.256797	-0.134358	-0.775512	Q9Z2N8	Q9Z2N8	ACL6A_MOUSE	Actl6a	Actin-like protein 6A	12.3353	12.3866	12.5846	12.5631	12.3641	12.3304	12.4751	12.2819	12.1181	12.1701	12.2961	12.4166
	1.00966	0.25736	-0.134175	-0.773446	P22315	P22315	HEMH_MOUSE	Fech	Ferrochelatase, mitochondrial	14.6191	14.685	14.4085	14.2624	14.528	14.421	14.5242	14.3511	14.298	14.3613	14.3298	14.2546
	0.437452	0.40117	-0.134143	-0.55564	Q9JHH9	Q9JHH9	COPZ2_MOUSE	Copz2	Coatomer subunit zeta-2	10.7712	10.92	10.6719	10.625	10.6864	10.65	11.188	10.5452	10.1877	10.5906	10.5475	10.4606
	0.216723	0.564203	-0.13394	-0.380164	Q9R061	Q9R061	NUBP2_MOUSE	Nubp2	Cytosolic Fe-S cluster assembly factor NUBP2	9.95675	9.59818	10.0626	9.93953	10.6839	9.7744	10.02	9.46689	9.06334	10.1201	10.2953	10.2461
	0.57792	0.345574	-0.133876	-0.627946	Q62000	Q62000	MIME_MOUSE	Ogn	Mimecan	16.9524	16.9165	16.6665	17.0029	16.5173	16.8758	16.3495	16.7445	16.5614	16.8619	16.7215	16.8895
	1.5148	0.207524	-0.13357	-0.872581	Q8R1B4	Q8R1B4	EIF3C_MOUSE	Eif3c	Eukaryotic translation initiation factor 3 subunit C	13.9452	13.8335	13.8585	13.7334	13.8935	13.8949	13.8265	13.5571	13.679	13.7012	13.8546	13.7393
	0.820731	0.287649	-0.133081	-0.717005	O55029	O55029	COPB2_MOUSE	Copb2	Coatomer subunit beta'	11.8649	11.8782	12.0339	11.9421	11.9166	11.9258	12.1728	11.7794	11.5789	11.7364	11.7015	11.7941
	1.17195	0.240263	-0.132891	-0.806535	P68134	P68033;P63268;P62737;P68134	ACTS_MOUSE	Acta1	Actin, alpha skeletal muscle	22.2155	22.1121	21.9856	22.2429	22.0526	22.0144	21.8228	21.9572	21.9033	21.9198	22.0941	22.1286
	0.411066	0.415445	-0.132847	-0.537355	P61600	P61600	NAA20_MOUSE	Naa20	N-alpha-acetyltransferase 20	10.6913	11.2871	10.7865	10.8813	10.8481	11.1719	10.681	11.0588	11.2099	10.8286	10.5433	10.5476
	0.422205	0.410283	-0.132755	-0.544091	P55096	P55096	ABCD3_MOUSE	Abcd3	ATP-binding cassette sub-family D member 3	10.4651	10.6502	10.5138	11.1473	10.5187	11.1219	10.5238	10.6906	10.5255	10.8855	10.4497	10.5454
	0.320079	0.472686	-0.132397	-0.473105	Q811L6	Q811L6	MAST4_MOUSE	Mast4	Microtubule-associated serine/threonine-protein kinase 4	12.6061	11.7234	12.2025	12.5667	12.4844	11.68	11.8513	12.073	12.1475	12.0756	12.0529	12.2684
	0.921495	0.273558	-0.132197	-0.743824	P62843	P62843	RS15_MOUSE	Rps15	40S ribosomal protein S15	11.1141	11.4306	11.3997	11.4535	11.3474	11.6184	11.196	11.1569	11.4085	11.2073	11.3366	11.2653
	0.588088	0.3453	-0.132147	-0.628626	Q8BWW9	Q8BWW9	PKN2_MOUSE	Pkn2	Serine/threonine-protein kinase N2	10.634	10.6368	10.7394	10.9749	10.7309	10.5915	10.4902	10.9122	10.702	10.5801	10.6159	10.2143
	0.283251	0.50075	-0.131713	-0.442037	Q99L43	Q99L43	CDS2_MOUSE	Cds2	Phosphatidate cytidylyltransferase 2	11.0614	10.7546	10.1115	10.9976	10.5203	11.0772	10.4064	10.9567	10.1528	10.8223	10.797	10.5971
	1.30311	0.229613	-0.131681	-0.828058	Q80U63	Q80U63	MFN2_MOUSE	Mfn2	Mitofusin-2	12.3783	12.4987	12.5787	12.5587	12.5742	12.603	12.5287	12.2274	12.3899	12.3231	12.3994	12.5329
	0.911792	0.27551	-0.13156	-0.739142	Q91W50	Q91W50	CSDE1_MOUSE	Csde1	Cold shock domain-containing protein E1	13.1666	13.0139	13.0479	12.9186	12.9178	13.1051	12.6941	12.7282	13.0033	12.8965	13.1206	12.9377
	0.331294	0.466445	-0.131459	-0.480496	Q8BGS2	Q8BGS2	BOLA2_MOUSE	Bola2	BolA-like protein 2	13.6548	13.7365	13.4265	13.4966	13.3455	13.2905	13.765	13.7178	13.1182	13.5315	13.2722	12.7569
	2.32834	0.171084	-0.13144	-0.964224	Q7TQ48	Q7TQ48	SRCA_MOUSE	Srl	Sarcalumenin	18.8002	18.8512	18.6548	18.8858	18.8482	18.7915	18.6725	18.6531	18.6237	18.7026	18.6677	18.7235
	0.701422	0.31617	-0.13129	-0.671837	P05063	P05063	ALDOC_MOUSE	Aldoc	Fructose-bisphosphate aldolase C	14.8482	14.8781	14.85	15.0764	15.0373	14.6404	14.8878	14.7597	14.5649	14.5317	14.8458	14.9527
	0.934897	0.273134	-0.131237	-0.744393	Q9QY36	Q3UX61;Q9QY36	NAA10_MOUSE	Naa10	N-alpha-acetyltransferase 10	11.2266	11.2325	11.5505	11.3566	11.1891	11.4234	11.2738	10.976	11.2485	11.2528	11.3068	11.1334
	0.417204	0.414471	-0.131221	-0.538454	Q8CIB6	Q8CIB6	TM230_MOUSE	Tmem230	Transmembrane protein 230	12.0501	12.2105	11.771	11.8182	11.7651	11.7601	11.2548	12.0897	11.8507	11.8239	11.6079	11.9608
	0.621237	0.336688	-0.131155	-0.640436	P59266	P59266	FITM2_MOUSE	Fitm2	Acyl-coenzyme A diphosphatase FITM2	13.8527	13.5264	13.8367	13.4899	13.4844	13.4356	13.7639	13.5164	13.3332	13.4288	13.2707	13.5259
	0.699486	0.317198	-0.130935	-0.670203	Q3URS9	Q3URS9	MITOK_MOUSE	Ccdc51	Mitochondrial potassium channel	11.9033	11.9789	11.8405	11.923	11.779	11.6324	12.0163	11.8554	11.7148	11.6389	11.5778	11.4683
	0.638599	0.33345	-0.130396	-0.645643	Q5M8N4	Q5M8N4	D39U1_MOUSE	Sdr39u1	Epimerase family protein SDR39U1	15.2859	14.9411	15.1383	15.2145	15.2888	15.1131	15.1394	14.7724	14.8847	14.8841	15.2546	15.2642
	0.677927	0.32318	-0.130014	-0.659861	Q62393	Q62393	TPD52_MOUSE	Tpd52	Tumor protein D52	11.804	11.7168	11.5608	11.6381	11.751	11.2886	11.5492	11.5542	11.6103	11.5629	11.4978	11.2047
	0.552207	0.36127	-0.129517	-0.606638	Q99PP9	Q99PP9	TRI16_MOUSE	Trim16	Tripartite motif-containing protein 16	12.4897	12.2671	12.0534	12.7714	12.631	12.6301	12.4528	12.274	12.3516	12.3163	12.2603	12.4106
	1.26862	0.237677	-0.129248	-0.811972	P54822	P54822	PUR8_MOUSE	Adsl	Adenylosuccinate lyase	16.0933	15.9682	16.007	16.1724	16.1055	16.037	15.8092	15.7868	15.9719	15.9288	15.9878	16.1236
	1.39722	0.227455	-0.128882	-0.833383	Q78IK4	Q78IK4	MIC27_MOUSE	Apool	MICOS complex subunit Mic27	14.4182	14.3316	14.4164	14.5259	14.435	14.5287	14.241	14.175	14.418	14.2275	14.4097	14.4114
	0.950356	0.275397	-0.128563	-0.739721	P50608	P50608	FMOD_MOUSE	Fmod	Fibromodulin	16.2822	16.4758	16.3882	16.4049	16.4212	16.3051	16.1132	16.1163	16.0819	16.4193	16.3363	16.439
	0.863083	0.288916	-0.128073	-0.714577	Q9JK37	Q9JK37	MYOZ1_MOUSE	Myoz1	Myozenin-1	18.1702	18.1474	17.9868	18.3007	18.1312	18.1091	18.1147	17.9243	17.7547	18.0263	18.0161	18.2409
	0.565718	0.36055	-0.127347	-0.607874	Q9QYB5	Q9QYB5	ADDG_MOUSE	Add3	Gamma-adducin	11.9295	12.3068	12.078	12.211	11.7042	12.1198	11.6916	12.1682	11.9795	11.9211	11.9891	11.8358
	1.53913	0.219706	-0.127269	-0.848898	Q61035	P12081;Q99KK9;Q61035	HARS1_MOUSE	Hars1	Histidine--tRNA ligase, cytoplasmic	13.6514	13.8706	13.8334	13.9309	13.7691	13.6815	13.6932	13.6208	13.642	13.5892	13.6882	13.7398
	0.555736	0.364771	-0.127029	-0.602711	Q8BK08	Q8BK08	TMM11_MOUSE	Tmem11	Transmembrane protein 11, mitochondrial	13.4669	13.9041	13.7021	13.7213	13.6604	13.5575	13.9687	13.5412	13.4984	13.3503	13.3554	13.5362
	0.547478	0.367384	-0.126869	-0.598623	Q8K1L5	Q8K1L5	PP1RB_MOUSE	Ppp1r11	E3 ubiquitin-protein ligase PPP1R11	11.2393	11.4174	11.1456	11.6446	11.4858	11.3365	11.1369	11.3016	11.4969	11.3992	11.2666	10.9069
	0.951445	0.278455	-0.126767	-0.734017	Q9R0Y5	Q9R0Y5	KAD1_MOUSE	Ak1	Adenylate kinase isoenzyme 1	21.1252	20.8337	20.8419	20.9317	20.8265	20.7837	20.8906	20.6684	20.577	20.7278	20.8834	20.835
	0.870772	0.289633	-0.126748	-0.71258	Q9R210	Q9R210	TFEB_MOUSE	Tfeb	Transcription factor EB	11.4339	11.374	11.2673	11.2067	11.1403	11.2614	11.2003	11.2402	10.9545	11.0702	11.061	11.3968
	0.765126	0.310031	-0.126726	-0.681021	O70591	O70591	PFD2_MOUSE	Pfdn2	Prefoldin subunit 2	13.8815	14.2156	13.8451	13.9446	13.9294	14.0693	13.8455	13.8103	13.8064	13.607	14.003	14.0531
	0.65942	0.334191	-0.126566	-0.644037	P70245	P70245	EBP_MOUSE	Ebp	3-beta-hydroxysteroid-Delta(8),Delta(7)-isomerase	10.0927	10.1738	9.91016	10.257	10.1229	10.3278	9.81377	9.83239	10.0963	10.1853	9.93878	10.2585
	1.30004	0.240123	-0.126405	-0.806331	Q8K4L3	Q8K4L3	SVIL_MOUSE	Svil	Supervillin	13.2097	13.2143	13.3355	13.1445	13.2341	13.2379	13.1426	12.8935	13.0253	13.2024	13.1258	13.2279
	0.451658	0.406364	-0.126237	-0.549505	Q8BQM4	Q8BQM4	HEAT3_MOUSE	Heatr3	HEAT repeat-containing protein 3	10.7655	10.9339	10.5529	11.0216	10.7806	10.3672	10.4331	10.701	10.3857	10.5404	10.6548	10.9492
	1.03276	0.268976	-0.126096	-0.75126	P61087	P61087	UBE2K_MOUSE	Ube2k	Ubiquitin-conjugating enzyme E2 K	13.3222	13.5432	13.4209	13.6744	13.4946	13.4143	13.4036	13.3755	13.309	13.3993	13.15	13.4756
	0.238226	0.548726	-0.125974	-0.394944	Q9R0L7	Q9R0L7	AKP8L_MOUSE	Akap8l	A-kinase anchor protein 8-like	8.68056	9.33254	9.04043	9.25757	8.32818	8.51005	8.65655	8.965	8.17797	9.19802	8.715	8.68095
	0.327518	0.475166	-0.125782	-0.469924	B9EJR8	B9EJR8	DAAF5_MOUSE	Dnaaf5	Dynein axonemal assembly factor 5	11.483	11.0416	11.5716	11.2909	11.5855	10.9954	11.5601	10.751	10.8787	11.3101	11.3121	11.4011
	0.188467	0.601761	-0.125575	-0.342381	Q8CCX5	Q9D312;Q8CCX5;Q6IFX2;Q9Z2K1;P08730;Q61781;Q9QWL7;P19001;Q61414	KT222_MOUSE	Krt222	Keratin-like protein KRT222	12.1407	12.7889	12.6177	12.8901	11.9744	13.0937	11.6479	12.8666	12.5818	12.9768	12.2082	12.4709
	1.02098	0.272231	-0.125413	-0.74613	Q9CRD2	Q9CRD2	EMC2_MOUSE	Emc2	ER membrane protein complex subunit 2	12.8973	12.9355	13.0762	13.1173	13.0818	12.9719	13.0785	12.8542	12.7163	12.848	13.0344	12.7962
	0.788111	0.307923	-0.125404	-0.684338	Q4U4S6	Q4U4S6	XIRP2_MOUSE	Xirp2	Xin actin-binding repeat-containing protein 2	12.3784	12.6626	12.5123	12.7688	12.793	12.7193	12.3682	12.3607	12.563	12.5842	12.6681	12.5378
	1.00279	0.274292	-0.125325	-0.741583	P97457	P97457	MLRS_MOUSE	Mylpf	Myosin regulatory light chain 2, skeletal muscle isoform	19.3879	19.3957	19.2931	19.4829	19.3219	19.2058	19.2244	19.1083	19.1185	19.1499	19.2534	19.4809
	0.925395	0.28424	-0.125318	-0.722544	P14152	P14152	MDHC_MOUSE	Mdh1	Malate dehydrogenase, cytoplasmic	20.4545	20.3155	20.3354	20.5337	20.3727	20.206	20.3361	20.1339	20.2967	20.1122	20.1336	20.4534
	0.466601	0.401136	-0.125195	-0.555529	Q8BNU0	Q8BNU0	ARMC6_MOUSE	Armc6	Armadillo repeat-containing protein 6	11.1084	10.766	11.2211	11.5727	11.2025	11.2472	11.1241	10.8538	11.2562	11.1514	10.8657	11.1155
	0.811991	0.304623	-0.124699	-0.689385	B1AY13	B1AY13	UBP24_MOUSE	Usp24	Ubiquitin carboxyl-terminal hydrolase 24	13.4791	13.241	13.6026	13.5336	13.2078	13.375	13.4488	13.2498	13.3246	13.2793	13.0884	13.3
	0.603522	0.353267	-0.124637	-0.617434	P55284	P55284	CADH5_MOUSE	Cdh5	Cadherin-5	11.0308	11.3347	11.3418	11.5568	11.2163	11.4122	11.2357	10.9328	11.0936	11.1309	11.3483	11.4036
	0.127868	0.688835	-0.124188	-0.263482	Q9D6X6	Q9D6X6	PRS23_MOUSE	Prss23	Serine protease 23	9.49971	10.5629	9.71567	8.14781	9.1849	9.8083	9.68318	8.77277	9.82347	9.40212	9.59777	8.89489
	0.548808	0.374543	-0.122225	-0.588663	Q80UG5	Q80UG5	SEPT9_MOUSE	Septin9	Septin-9	11.8615	11.9123	11.6157	11.7186	11.8307	11.9586	11.2411	11.8154	11.6756	11.8474	11.7533	11.8312
	0.534933	0.379755	-0.12194	-0.581858	Q9CY50	Q9CY50	SSRA_MOUSE	Ssr1	Translocon-associated protein subunit alpha	13.6121	13.3332	13.2098	13.4513	13.0728	12.9528	13.1025	13.3308	13.0336	13.1694	13.0496	13.2144
	0.0515397	0.850248	-0.12191	-0.129062	Q9D1I5	Q9D1I5	MCEE_MOUSE	Mcee	Methylmalonyl-CoA epimerase, mitochondrial	10.2714	7.6312	7.32615	9.57276	8.53771	11.6456	7.46813	8.84933	9.57813	10.1373	7.74681	10.4736
	0.935045	0.289615	-0.121758	-0.71295	P26638	P26638	SYSC_MOUSE	Sars1	Serine--tRNA ligase, cytoplasmic	13.9406	14.0718	13.7489	14.0568	14.0709	13.9244	13.7513	13.7516	13.7537	13.9385	13.8535	14.0341
	0.398211	0.438301	-0.12166	-0.510485	Q6NXN1	Q6NXN1	SZRD1_MOUSE	Szrd1	SUZ domain-containing protein 1	11.1476	11.074	10.4125	11.222	11.2239	10.881	10.8115	10.6728	10.8288	10.8912	10.977	11.0498
	0.261958	0.531183	-0.121055	-0.411428	Q9CQR2	Q9CQR2	RS21_MOUSE	Rps21	40S ribosomal protein S21	14.2755	14.0781	14.5054	14.5654	14.2863	14.882	13.9509	13.8218	14.2622	14.3703	14.7942	14.6669
	0.0841327	0.772109	-0.121023	-0.192187	Q9DAT5	Q9DAT5	MTU1_MOUSE	Trmu	Mitochondrial tRNA-specific 2-thiouridylase 1	8.44299	9.10437	9.35422	10.1773	9.55411	9.20561	9.54784	6.8964	9.8085	10.1295	9.57043	9.15972
	0.511843	0.390878	-0.120572	-0.568247	Q8JZL3	Q8JZL3	THTPA_MOUSE	Thtpa	Thiamine-triphosphatase	11.9655	11.8684	12.2378	12.1806	12.0371	11.9142	12.1099	11.468	11.8756	11.9744	12.0104	12.0419
	0.735441	0.327587	-0.1204	-0.653142	Q9CXE7	Q9CXE7	TMED5_MOUSE	Tmed5	Transmembrane emp24 domain-containing protein 5	12.6646	12.8491	12.5916	12.894	12.8976	12.7709	12.8153	12.6303	12.6636	12.8171	12.3716	12.6477
	0.578177	0.368943	-0.120132	-0.596071	P30999	P30999	CTND1_MOUSE	Ctnnd1	Catenin delta-1	12.109	12.6002	12.5918	12.3744	12.3027	12.343	12.3304	12.1018	12.0286	12.4181	12.3019	12.4195
	1.10704	0.27295	-0.12007	-0.744884	Q91ZV0	Q91ZV0	MIA2_MOUSE	Mia2	Melanoma inhibitory activity protein 2	12.1858	11.9383	12.0385	12.0805	12.0146	12.0652	11.8505	11.9262	11.7521	11.951	12.1169	12.0056
	0.326567	0.48361	-0.11993	-0.460833	Q99N93	Q99N93	RM16_MOUSE	Mrpl16	39S ribosomal protein L16, mitochondrial	12.0087	11.433	11.9578	11.8413	11.5976	12.1811	12.1524	11.787	11.6222	11.6241	11.308	11.8062
	0.707328	0.334937	-0.119902	-0.642644	Q9D379	Q9D379	HYEP_MOUSE	Ephx1	Epoxide hydrolase 1	12.7992	12.8496	12.6466	12.6101	12.7124	12.8949	12.3532	12.6334	12.7007	12.5931	12.6066	12.9064
	0.558313	0.375919	-0.119783	-0.586984	O35250	O35250	EXOC7_MOUSE	Exoc7	Exocyst complex component 7	11.48	11.8704	12.0289	11.9758	11.7234	12.0848	11.587	11.9123	11.8341	11.6753	11.6853	11.7506
	1.19639	0.264099	-0.119534	-0.759814	Q9DBS1	Q9DBS1	TMM43_MOUSE	Tmem43	Transmembrane protein 43	12.5841	12.6256	12.6725	12.818	12.7623	12.8709	12.6202	12.5466	12.4635	12.6909	12.639	12.656
	0.689451	0.34032	-0.119488	-0.635529	P97855	P97855	G3BP1_MOUSE	G3bp1	Ras GTPase-activating protein-binding protein 1	13.0758	12.7774	13.0566	13.0153	13.0416	13.2207	12.8535	12.743	12.7738	12.8848	13.1253	13.0902
	0.655503	0.34926	-0.119232	-0.623107	Q6IRU2	Q6IRU2	TPM4_MOUSE	Tpm4	Tropomyosin alpha-4 chain	13.8341	13.9586	13.9955	14.0816	13.9956	14.0816	13.5342	13.7992	13.9065	14.1411	13.8563	13.9944
	1.37111	0.250302	-0.119164	-0.787623	Q6P5E4	Q6P5E4	UGGG1_MOUSE	Uggt1	UDP-glucose:glycoprotein glucosyltransferase 1	13.2644	13.4627	13.4463	13.2781	13.302	13.2486	13.1388	13.1263	13.2814	13.1845	13.2209	13.3351
	0.174664	0.625568	-0.118345	-0.321076	O88738	O88738	BIRC6_MOUSE	Birc6	Baculoviral IAP repeat-containing protein 6	9.29365	9.23482	9.30517	9.32814	8.75878	9.16292	9.95774	8.91166	8.06938	9.39434	9.08613	8.95417
	0.397496	0.444176	-0.118147	-0.503775	Q8VBT0	Q8VBT0	TMX1_MOUSE	Tmx1	Thioredoxin-related transmembrane protein 1	12.7936	12.336	12.4924	12.1489	12.3602	11.9532	12.287	12.004	12.4003	12.0579	12.3346	12.2916
	1.86171	0.223071	-0.117435	-0.84258	P62137	P63087;P62141;P62137	PP1A_MOUSE	Ppp1ca	Serine/threonine-protein phosphatase PP1-alpha catalytic subunit	15.5669	15.4629	15.5803	15.5956	15.5133	15.4512	15.4242	15.2928	15.4368	15.3919	15.5206	15.3992
	0.247028	0.54969	-0.117289	-0.393967	Q61097	Q61097	KSR1_MOUSE	Ksr1	Kinase suppressor of Ras 1	11.1096	11.3756	10.6659	10.6262	11.1585	11.306	11.0651	10.6411	10.975	10.3555	11.1508	11.3507
	0.265085	0.532776	-0.117194	-0.409521	Q9DCL2	Q9DCL2	CIA2A_MOUSE	Ciao2a	Cytosolic iron-sulfur assembly component 2A	10.004	10.2893	9.9963	10.6711	10.7025	10.4405	10.4389	10.1019	10.7879	9.83125	10.0932	10.1475
	0.197605	0.598267	-0.116964	-0.345519	Q99J93	Q99J93	IFM2_MOUSE	Ifitm2	Interferon-induced transmembrane protein 2	10.7304	10.9883	10.47	10.4303	9.9408	10.6717	10.0152	10.4833	11.103	9.84938	10.7488	10.3301
	0.763717	0.329521	-0.116854	-0.651032	Q8BUV3	Q8BUV3	GEPH_MOUSE	Gphn	Gephyrin	13.1508	13.1215	13.0186	12.9374	12.8401	12.7192	12.9472	12.6805	12.8644	12.8309	12.953	12.8107
	0.904736	0.305539	-0.116687	-0.688048	Q99M51	Q99M51	NCK1_MOUSE	Nck1	Cytoplasmic protein NCK1	11.2689	11.2227	11.3613	11.07	11.1339	11.0763	11.0778	11.0325	10.891	11.1644	11.0159	11.2513
	1.22336	0.268894	-0.116273	-0.751183	Q7TSQ8	Q7TSQ8	PDPR_MOUSE	Pdpr	Pyruvate dehydrogenase phosphatase regulatory subunit, mitochondrial	14.242	14.3045	14.4993	14.2671	14.4429	14.2202	14.2331	14.2141	14.1048	14.1768	14.3145	14.2352
	0.616286	0.366697	-0.115848	-0.599809	Q9ERP3	Q9ERP3	TRI54_MOUSE	Trim54	Tripartite motif-containing protein 54	13.4309	13.4534	13.3561	13.5919	13.5478	13.5064	13.455	13.1261	13.1436	13.3	13.5121	13.6546
	1.64442	0.239508	-0.115485	-0.808027	O88685	O88685	PRS6A_MOUSE	Psmc3	26S proteasome regulatory subunit 6A	15.4944	15.5313	15.5027	15.5468	15.4869	15.4707	15.2645	15.288	15.3703	15.4209	15.5113	15.4849
	0.71584	0.342606	-0.115476	-0.632372	P34884	P34884	MIF_MOUSE	Mif	Macrophage migration inhibitory factor	16.8969	16.9131	16.6783	17.0084	17.028	17.0665	16.6872	16.7708	16.9636	16.9989	16.6393	16.8387
	1.49504	0.250285	-0.115327	-0.788211	P12367	P12367	KAP2_MOUSE	Prkar2a	cAMP-dependent protein kinase type II-alpha regulatory subunit	14.1356	14.2778	14.3011	14.3507	14.2269	14.3037	14.01	14.1126	14.2461	14.1508	14.1601	14.2243
	0.361264	0.469768	-0.11529	-0.47672	Q99P72	Q99P72	RTN4_MOUSE	Rtn4	Reticulon-4	13.1914	13.6191	13.6592	13.5687	13.7108	14.1755	13.5629	13.3653	13.6341	13.6282	13.6907	13.3518
	0.483732	0.410995	-0.115218	-0.543198	Q8BZJ7	Q8BZJ7;Q9QZ73	DCNL2_MOUSE	Dcun1d2	DCN1-like protein 2	12.606	12.602	12.2962	12.8434	12.578	12.5894	12.2063	12.2783	12.6491	12.3614	12.6491	12.6795
	0.458385	0.421328	-0.115158	-0.530791	P41105	P41105	RL28_MOUSE	Rpl28	60S ribosomal protein L28	13.9074	13.8705	14.0007	13.8625	14.074	13.8837	14.1564	14.075	13.8889	13.4618	13.7446	13.5812
	0.31507	0.49784	-0.115014	-0.445313	Q7TT45	Q7TT45	RRAGD_MOUSE	Rragd	Ras-related GTP-binding protein D	12.0079	12.1209	12.6116	12.5519	12.3023	12.5963	12.5576	11.8195	12.2286	12.2244	12.5759	12.095
	1.35935	0.261322	-0.114641	-0.765861	Q8BH59	Q8BH59	CMC1_MOUSE	Slc25a12	Calcium-binding mitochondrial carrier protein Aralar1	17.119	16.8525	17.1057	16.9305	17.0112	16.9765	16.7806	16.843	16.8885	16.8934	16.9558	16.9462
	0.258367	0.541826	-0.114574	-0.400645	P60603	P60603	ROMO1_MOUSE	Romo1	Reactive oxygen species modulator 1	10.3576	10.722	10.0377	10.6952	9.6558	10.2882	10.4705	9.94899	10.3699	10.1215	9.98211	10.1761
	0.454302	0.42416	-0.114535	-0.527431	P13412	P13412	TNNI2_MOUSE	Tnni2	Troponin I, fast skeletal muscle	18.8784	19.113	19.215	19.3533	19.3883	19.3695	18.7932	19.1063	19.0744	19.1343	19.0773	19.4447
	1.36392	0.261734	-0.114303	-0.765028	O35678	O35678	MGLL_MOUSE	Mgll	Monoglyceride lipase	12.1914	12.4456	12.2849	12.1975	12.3325	12.3493	12.1123	12.1916	12.2473	12.1093	12.2887	12.1663
	0.346617	0.479508	-0.114146	-0.465424	Q9JHG6	Q9JHG6	RCAN1_MOUSE	Rcan1	Calcipressin-1	11.2826	10.9942	11.061	10.8435	11.0417	10.9008	11.1503	11.0597	10.7757	10.6804	11.313	10.46
	0.831565	0.322693	-0.114099	-0.660858	Q8BWZ3	Q8BWZ3	NAA25_MOUSE	Naa25	N-alpha-acetyltransferase 25, NatB auxiliary subunit	12.355	12.4779	12.4942	12.5006	12.3328	12.3919	12.564	12.2544	12.3278	12.1119	12.1967	12.4128
	0.351711	0.476523	-0.113953	-0.468384	Q8BGS7	Q8BGS7	CEPT1_MOUSE	Cept1	Choline/ethanolaminephosphotransferase 1	12.4017	12.7999	12.407	12.4645	12.3613	12.4159	12.9109	12.4819	12.0172	12.282	12.1605	12.3141
	0.378898	0.463078	-0.113563	-0.484459	P97346	P97346	NXN_MOUSE	Nxn	Nucleoredoxin	11.4763	10.9762	11.3274	11.4416	11.4124	11.6642	11.7004	11.0998	11.2044	11.0288	11.2489	11.3344
	0.272885	0.531375	-0.113437	-0.411174	P50427	P50427	STS_MOUSE	Sts	Steryl-sulfatase	11.0536	10.9649	10.8643	10.6659	10.5268	9.98674	10.4276	10.4848	10.7909	10.5027	10.7975	10.3783
	0.102819	0.736641	-0.113403	-0.22109	P00416	P00416	COX3_MOUSE	mt-Co3	Cytochrome c oxidase subunit 3	10.6221	9.64547	10.0305	9.55758	8.4624	9.01369	10.4711	9.71795	8.94337	9.21066	9.7252	8.58301
	0.845263	0.322764	-0.113079	-0.660911	Q6GQT9	Q6GQT9	NOMO1_MOUSE	Nomo1	Nodal modulator 1	12.9188	12.9539	13.0719	12.8608	12.7837	12.9435	12.8173	12.6707	12.6685	12.8082	12.8242	13.0652
	0.485503	0.414242	-0.112934	-0.538886	Q8BGD9	Q8BGD9	IF4B_MOUSE	Eif4b	Eukaryotic translation initiation factor 4B	14.2082	13.9968	13.6908	13.9077	13.9529	13.531	13.8946	13.7803	13.8891	13.6078	13.8021	13.6357
	0.118434	0.710136	-0.11274	-0.244481	P02769	P02769	ALBU_BOVIN	ALB	Serum albumin	17.5401	17.3543	17.2703	16.9138	16.3006	16.2255	17.8071	17.264	16.5489	16.352	17.0501	15.9061
	1.17643	0.281649	-0.112445	-0.727146	P70296	P70296	PEBP1_MOUSE	Pebp1	Phosphatidylethanolamine-binding protein 1	18.0493	18.1811	18.019	18.2703	18.007	18.0476	18.1053	17.9378	17.9283	17.8983	18.0615	17.9685
	0.215041	0.584141	-0.112386	-0.358909	P19096	P19096	FAS_MOUSE	Fasn	Fatty acid synthase	11.2243	12.1561	11.5688	11.1905	11.2931	12.1581	11.4174	11.388	11.5899	11.3439	11.9573	11.2201
	0.510633	0.406687	-0.112329	-0.548725	O09172	O09172	GSH0_MOUSE	Gclm	Glutamate--cysteine ligase regulatory subunit	11.4511	11.8408	11.2981	11.5319	11.8122	11.5808	11.4331	11.3631	11.742	11.5036	11.3251	11.4739
	0.840012	0.32543	-0.112169	-0.656476	Q03958	Q03958	PFD6_MOUSE	Pfdn6	Prefoldin subunit 6	12.1113	12.2077	12.191	12.2456	12.0646	12.132	11.8194	11.8981	12.0896	12.0569	12.2201	12.1952
	0.516715	0.405263	-0.112155	-0.550934	Q9WVC3	Q9WVC3	CAV2_MOUSE	Cav2	Caveolin-2	12.3671	12.4301	12.0454	12.4443	12.3895	12.2607	12.4708	12.3492	11.9014	12.2447	12.0567	12.2414
	0.877482	0.320003	-0.112154	-0.665618	Q9CS72	Q9CS72	FLIP1_MOUSE	Filip1	Filamin-A-interacting protein 1	11.4405	11.1302	11.2526	11.4778	11.4289	11.403	11.285	11.129	11.1285	11.2703	11.2605	11.3867
	0.209231	0.590778	-0.112079	-0.352901	Q9EQS3	Q9EQS3	MYCBP_MOUSE	Mycbp	c-Myc-binding protein	11.315	12.1267	11.6546	11.6262	11.6944	12.3392	12.1145	11.1173	11.7659	11.3759	11.6832	12.0267
	0.428259	0.43959	-0.11204	-0.508935	P23506	P23506	PIMT_MOUSE	Pcmt1	Protein-L-isoaspartate(D-aspartate) O-methyltransferase	15.2407	15.0119	15.0913	15.3976	15.2272	15.3033	14.984	14.6536	15.1213	15.1569	15.319	15.365
	0.295154	0.516007	-0.111946	-0.426298	P60487	P60487	PLPP_MOUSE	Pdxp	Chronophin	11.9023	12.0174	11.1654	12.0952	11.7997	11.5815	11.3907	11.6159	11.9296	11.5431	11.5583	11.8522
	0.629877	0.371188	-0.111632	-0.593052	Q8BP67	Q8BP67	RL24_MOUSE	Rpl24	60S ribosomal protein L24	13.8105	13.9934	14.0983	13.9152	14.2757	14.1826	14.0943	13.8189	13.8882	13.7678	14.0423	13.9945
	0.28921	0.521115	-0.11156	-0.4213	Q8CCM6	Q8CCM6	TIM21_MOUSE	Timm21	Mitochondrial import inner membrane translocase subunit Tim21	13.1007	12.4771	12.6429	12.6115	12.4639	13.3575	12.6112	12.6134	12.8889	12.3944	12.7356	12.7407
	0.970752	0.308819	-0.111126	-0.682822	Q8BFY9	Q8BFY9	TNPO1_MOUSE	Tnpo1	Transportin-1	11.2366	11.411	11.1857	11.4658	11.4584	11.3168	11.4051	11.2358	11.1941	11.1427	11.28	11.15
	1.21702	0.281657	-0.110767	-0.726787	Q99K28	Q99K28	ARFG2_MOUSE	Arfgap2	ADP-ribosylation factor GTPase-activating protein 2	12.723	12.7176	12.9247	12.6974	12.6728	12.7162	12.6175	12.7015	12.5254	12.5978	12.5729	12.7718
	0.552068	0.395905	-0.110679	-0.561792	P56565	P56565	S10A1_MOUSE	S100a1	Protein S100-A1	12.5977	12.3008	12.3687	12.4766	12.1569	12.2695	12.1082	12.3269	12.3782	12.4114	11.9579	12.3236
	0.770677	0.341925	-0.110616	-0.633109	P36552	P36552	HEM6_MOUSE	Cpox	Oxygen-dependent coproporphyrinogen-III oxidase, mitochondrial	12.1577	11.954	11.956	12.0213	12.1855	11.8744	11.9403	11.8939	11.7669	11.7607	12.0328	12.0908
	0.486343	0.418827	-0.110528	-0.533726	Q8BVU5	Q8BVU5	NUDT9_MOUSE	Nudt9	ADP-ribose pyrophosphatase, mitochondrial	11.6245	11.8307	12.0626	11.7821	11.749	11.4307	11.3948	11.5723	11.8079	11.6232	11.8052	11.613
	1.09144	0.294793	-0.110454	-0.703886	P05201	P05201	AATC_MOUSE	Got1	Aspartate aminotransferase, cytoplasmic	19.1598	18.9488	19.0041	19.2338	19.199	18.9401	18.9006	18.9682	18.9983	18.9334	19.0042	19.0182
	0.203042	0.598756	-0.110395	-0.345069	Q9EQK5	Q9EQK5	MVP_MOUSE	Mvp	Major vault protein	12.9531	13.041	13.1701	12.7883	13.016	14.2435	12.9161	12.9987	13.1568	13.0842	13.1438	13.2501
	0.503022	0.41322	-0.110272	-0.540494	P97461	P97461	RS5_MOUSE	Rps5	40S ribosomal protein S5	11.9043	12.1201	12.0842	12.2221	12.2741	12.1103	12.2071	11.8827	12.0687	11.6515	12.2454	11.998
	0.936916	0.317227	-0.109721	-0.670319	P97371	P97371	PSME1_MOUSE	Psme1	Proteasome activator complex subunit 1	13.4812	13.5454	13.4533	13.5245	13.3478	13.3198	13.3348	13.267	13.14	13.4711	13.3331	13.4676
	0.388332	0.464334	-0.109637	-0.482541	O88545	O88545	CSN6_MOUSE	Cops6	COP9 signalosome complex subunit 6	12.227	12.1191	12.4	12.3661	12.1175	12.0524	11.5652	12.2886	12.3199	12.1381	12.2086	12.1038
	0.777624	0.342987	-0.10959	-0.631601	Q6NT99	Q6NT99	DUS23_MOUSE	Dusp23	Dual specificity protein phosphatase 23	13.9802	13.7108	13.7299	14.1449	14.0118	13.8278	13.8275	13.7669	13.7919	13.8691	13.7211	13.7713
	0.19574	0.607931	-0.109479	-0.336769	Q9CQI7	Q9CQI7	RU2B_MOUSE	Snrpb2	U2 small nuclear ribonucleoprotein B''	11.752	11.2528	11.223	10.9055	11.6557	12.2551	11.1914	11.0188	11.396	11.3836	11.656	11.7413
	0.339436	0.492179	-0.108395	-0.451053	P35700	Q06830;P35700	PRDX1_MOUSE	Prdx1	Peroxiredoxin-1	18.3653	17.8633	17.9085	17.8086	17.6202	17.5246	18.0074	17.8042	17.6462	17.6695	17.8263	17.4865
	0.307726	0.512365	-0.108079	-0.429471	Q8CHY3	Q8CHY3	DYM_MOUSE	Dym	Dymeclin	10.4228	10.6837	10.3283	10.6213	10.8995	10.9011	10.2267	10.4794	11.0057	10.2618	10.6148	10.6198
	0.315612	0.507737	-0.107873	-0.434553	Q02257	Q02257	PLAK_MOUSE	Jup	Junction plakoglobin	10.4725	9.91193	10.2871	10.6468	10.6753	10.7363	10.6812	10.2755	10.116	10.313	10.3442	10.3528
	0.5017	0.418722	-0.107698	-0.533674	Q61166	Q61166	MARE1_MOUSE	Mapre1	Microtubule-associated protein RP/EB family member 1	13.5299	13.5345	13.7471	13.739	13.636	13.6529	13.8977	13.2436	13.4751	13.5488	13.6642	13.3637
	1.22418	0.288898	-0.107666	-0.714422	Q9JMA1	Q9JMA1	UBP14_MOUSE	Usp14	Ubiquitin carboxyl-terminal hydrolase 14	14.6975	14.6697	14.7841	14.889	14.7124	14.7612	14.5073	14.5832	14.6311	14.7529	14.6421	14.7514
	0.370822	0.476703	-0.107516	-0.468484	Q9D7P6	Q9D7P6	ISCU_MOUSE	Iscu	Iron-sulfur cluster assembly enzyme ISCU, mitochondrial	12.4308	12.3398	12.8002	12.2301	12.6728	12.3035	12.3036	12.0819	12.3775	12.2424	12.3734	12.7534
	0.993347	0.315827	-0.107229	-0.672407	Q9JJK2	Q9JJK2	LANC2_MOUSE	Lancl2	LanC-like protein 2	13.2815	13.0812	13.4142	13.3064	13.3216	13.1798	13.1472	13.115	13.2584	13.2238	13.1825	13.0144
	1.04855	0.309352	-0.10695	-0.681787	P62192	P62192	PRS4_MOUSE	Psmc1	26S proteasome regulatory subunit 4	14.5682	14.5764	14.7188	14.7008	14.5137	14.7053	14.3645	14.4288	14.6521	14.5859	14.5273	14.583
	0.597675	0.391025	-0.106707	-0.567963	P49817	P49817	CAV1_MOUSE	Cav1	Caveolin-1	14.5894	14.8419	14.749	14.87	14.9584	15.0904	14.5726	14.7628	14.6149	14.8469	14.755	14.9067
	0.547545	0.406443	-0.106693	-0.549611	Q9D0J8	Q9D0J8	PTMS_MOUSE	Ptms	Parathymosin	12.9331	12.8812	12.845	13.0585	12.9157	13.1879	12.5815	12.8737	12.7138	12.935	12.9546	13.1227
	0.204074	0.601785	-0.106573	-0.342255	O88736	O88736	DHB7_MOUSE	Hsd17b7	3-keto-steroid reductase/17-beta-hydroxysteroid dehydrogenase 7	10.4052	10.4736	10.3457	10.5087	10.1317	9.98349	9.62231	9.87458	10.2781	9.98335	10.9265	10.5241
	0.707236	0.3651	-0.106465	-0.6019	P97823	P97823	LYPA1_MOUSE	Lypla1	Acyl-protein thioesterase 1	15.7392	15.9306	15.64	15.9928	15.7618	15.553	15.5636	15.757	15.6804	15.7677	15.614	15.5958
	0.594624	0.393079	-0.10618	-0.565407	P61759	P61759	PFD3_MOUSE	Vbp1	Prefoldin subunit 3	12.9275	13.1276	13.08	13.1386	13.1755	12.9878	12.6576	12.8778	12.9892	12.9429	13.1449	13.1874
	0.435727	0.448108	-0.105915	-0.499564	Q99P30	Q99P30	NUDT7_MOUSE	Nudt7	Peroxisomal coenzyme A diphosphatase NUDT7	12.2659	12.5421	12.2501	12.5903	12.7727	12.2592	12.3788	12.3821	12.3326	12.3548	12.0464	12.5502
	1.0999	0.306431	-0.105897	-0.686557	Q8BG32	Q8BG32	PSD11_MOUSE	Psmd11	26S proteasome non-ATPase regulatory subunit 11	13.8911	13.9221	13.9374	13.9878	13.8806	13.9722	13.657	13.7546	13.8412	14.0127	13.9145	13.7758
	0.128165	0.698302	-0.105468	-0.25432	Q8BH74	Q8BH74	NU107_MOUSE	Nup107	Nuclear pore complex protein Nup107	9.63901	9.37908	10.0649	10.2624	9.54774	10.0522	10.0213	8.32365	9.97371	10.0995	9.88287	10.0114
	0.405351	0.464696	-0.105135	-0.482638	Q8K353	Q8K353	CYTM1_MOUSE	Cystm1	Cysteine-rich and transmembrane domain-containing protein 1	12.5166	12.5845	12.6478	12.9491	12.7883	12.7792	12.8551	12.4008	12.3795	12.3792	12.8355	12.7846
	1.04641	0.314978	-0.105103	-0.673847	P61089	P61089	UBE2N_MOUSE	Ube2n	Ubiquitin-conjugating enzyme E2 N	16.2203	16.3122	16.1219	16.1274	16.1369	15.9554	16.0036	16.1479	16.0703	16.072	15.9828	15.9669
	0.325065	0.50769	-0.104106	-0.434445	Q9JHQ5	Q9JHQ5	LZTL1_MOUSE	Lztfl1	Leucine zipper transcription factor-like protein 1	11.6825	10.9911	11.3099	11.014	11.1934	11.2197	10.9297	10.9623	10.999	11.5174	11.3035	11.0741
	0.728112	0.366847	-0.103937	-0.59949	Q8R0H9	Q8R0H9	GGA1_MOUSE	Gga1	ADP-ribosylation factor-binding protein GGA1	11.6774	11.7899	11.7818	11.4716	11.6679	11.534	11.3655	11.6863	11.4486	11.5799	11.6704	11.5481
	0.0804158	0.785723	-0.103722	-0.1809	Q810J8	Q810J8	ZFYV1_MOUSE	Zfyve1	Zinc finger FYVE domain-containing protein 1	8.53023	10.1063	9.64966	9.4345	10.108	9.56485	7.71825	9.60728	10.2677	10.4983	9.00467	9.67498
	0.28956	0.532686	-0.103627	-0.409711	Q9ESZ8	Q9ESZ8	GTF2I_MOUSE	Gtf2i	General transcription factor II-I	10.951	10.3767	11.1001	10.8024	10.9767	10.8678	10.6482	11.1593	10.7388	10.3297	10.909	10.668
	0.244589	0.569644	-0.103011	-0.374442	P61963	P61963	DCAF7_MOUSE	Dcaf7	DDB1- and CUL4-associated factor 7	11.3711	11.2375	11.1094	11.2324	11.4892	11.4366	11.2804	11.8385	10.5824	11.1474	11.3012	11.1081
	0.171103	0.642542	-0.102878	-0.304625	Q8BWW4	Q8BWW4	LARP4_MOUSE	Larp4	La-related protein 4	11.0995	11.0033	11.3758	11.8607	11.6307	10.8754	11.6105	10.8148	10.5106	11.4403	11.4796	11.3723
	0.538224	0.417142	-0.102807	-0.535642	Q501J6	Q501J6	DDX17_MOUSE	Ddx17	Probable ATP-dependent RNA helicase DDX17	11.5496	12.0212	11.6485	11.8426	11.812	11.7543	11.7745	11.513	11.4371	11.7543	11.7193	11.8131
	0.322847	0.511039	-0.102774	-0.430699	Q8K5B2	Q8K5B2	MCFD2_MOUSE	Mcfd2	Multiple coagulation factor deficiency protein 2 homolog	11.3448	11.3996	11.7088	11.2764	11.4049	11.7722	11.764	11.2353	11.076	11.2047	11.3563	11.6537
	0.937866	0.334771	-0.102614	-0.643296	Q9CQK7	Q9CQK7	RWDD1_MOUSE	Rwdd1	RWD domain-containing protein 1	12.4056	12.5482	12.4557	12.6647	12.5523	12.4162	12.4861	12.353	12.3999	12.2271	12.5259	12.4352
	0.086796	0.773089	-0.102304	-0.191191	P61514	P61514	RL37A_MOUSE	Rpl37a	60S ribosomal protein L37a	10.2476	8.94168	9.34563	10.107	7.72938	8.89615	9.8233	9.75245	8.81483	8.62199	8.78721	8.85385
	0.101274	0.743755	-0.101971	-0.214018	Q3TKY6	Q3TKY6	CWC27_MOUSE	Cwc27	Spliceosome-associated protein CWC27 homolog	8.17672	9.24284	10.021	9.72415	9.54358	9.272	7.98954	9.23585	9.46642	9.83758	9.10612	9.733
	0.161471	0.655909	-0.101477	-0.292701	P46737	P46737	BRCC3_MOUSE	Brcc3	Lys-63-specific deubiquitinase BRCC36	10.6637	10.5054	10.7691	11.0253	10.9799	11.2237	11.2048	11.0941	11.0061	10.8544	9.7138	10.6849
	0.946727	0.336764	-0.101405	-0.640251	Q9DC70	Q9DC70	NDUS7_MOUSE	Ndufs7	NADH dehydrogenase [ubiquinone] iron-sulfur protein 7, mitochondrial	16.9235	16.744	16.6996	16.7754	16.8509	16.777	16.8663	16.733	16.5002	16.6618	16.6873	16.7134
	0.863565	0.349324	-0.101308	-0.622878	Q99LX0	Q99LX0	PARK7_MOUSE	Park7	Parkinson disease protein 7 homolog	18.8465	18.6893	18.6246	18.7121	18.7577	18.8401	18.7006	18.3992	18.657	18.734	18.734	18.6377
	0.615356	0.399285	-0.101282	-0.557946	Q91WK5	Q91WK5	GCSH_MOUSE	Gcsh	Glycine cleavage system H protein, mitochondrial	14.4283	14.2665	14.3252	14.2936	14.1557	14.0717	14.2229	14.0115	14.1295	13.9657	14.2164	14.3872
	0.455117	0.450374	-0.101064	-0.497291	O54901	O54901	OX2G_MOUSE	Cd200	OX-2 membrane glycoprotein	12.5761	12.9709	12.5502	12.9479	12.7631	13.0822	12.7007	12.7159	12.7759	12.6037	12.5729	12.915
	0.279794	0.54444	-0.100917	-0.398502	Q8VI36	Q8VI36	PAXI_MOUSE	Pxn	Paxillin	10.982	11.8297	11.7143	11.8822	11.5657	11.5938	11.825	11.2972	11.4438	11.3501	11.5604	11.4856
	1.28165	0.304145	-0.10054	-0.690225	Q64727	Q64727	VINC_MOUSE	Vcl	Vinculin	15.2771	15.4008	15.3356	15.5619	15.5206	15.4023	15.2726	15.3072	15.3258	15.3479	15.2983	15.3435
	0.160511	0.658538	-0.100286	-0.29062	Q9DC29	Q9DC29	ABCB6_MOUSE	Abcb6	ATP-binding cassette sub-family B member 6	10.1537	9.9631	9.81243	10.2526	9.83076	9.80827	10.5005	9.8421	8.98102	10.0363	10.3738	9.48552
	0.20382	0.61068	-0.0995064	-0.334386	Q64726	Q64726	ZA2G_MOUSE	Azgp1	Zinc-alpha-2-glycoprotein	12.0046	11.4093	11.8762	11.9108	12.1276	12.0761	12.175	11.5079	12.099	12.1616	11.676	11.1881
	0.250847	0.569589	-0.0994635	-0.374613	Q8R1X6	Q8R1X6	SPART_MOUSE	Spart	Spartin	11.7443	11.6703	11.6109	11.9639	11.4746	11.6398	11.9421	11.8811	11.5159	11.7252	11.525	10.9178
	1.41752	0.295927	-0.0994425	-0.701869	Q8K2B3	Q8K2B3	SDHA_MOUSE	Sdha	Succinate dehydrogenase [ubiquinone] flavoprotein subunit, mitochondrial	17.9496	17.781	17.9628	17.9615	17.8983	17.8098	17.7828	17.7582	17.7767	17.723	17.9054	17.8203
	0.781388	0.368164	-0.0993687	-0.597148	P62702	P62702	RS4X_MOUSE	Rps4x	40S ribosomal protein S4, X isoform	14.0668	14.0187	14.0968	13.8815	14.1006	14.22	13.908	13.9195	13.934	13.981	14.1916	13.8541
	0.485097	0.442746	-0.0992754	-0.505523	Q91VT4	Q91VT4	CBR4_MOUSE	Cbr4	3-oxoacyl-[acyl-carrier-protein] reductase	13.9681	13.8442	14.0189	14.1135	13.887	14.212	13.8729	13.7864	13.7356	13.7593	14.1271	14.1667
	0.415547	0.471377	-0.0992697	-0.474843	Q5SQY2	Q5SQY2	BOD1_MOUSE	Bod1	Biorientation of chromosomes in cell division protein 1	10.3418	10.4682	10.1703	10.6407	10.8281	10.4114	10.4682	10.1837	10.2817	10.4865	10.5204	10.3246
	0.24064	0.57655	-0.0990373	-0.36588	P63271;Q9Z199	Q9Z199;P63271	SPT4A_MOUSE;SPT4B_MOUSE	Supt4h1a;Supt4h1b	Transcription elongation factor SPT4-A	11.2645	10.7488	11.3577	10.4418	10.8066	10.7232	11.001	11.0796	10.6981	10.6963	10.8194	10.4539
	0.552104	0.422003	-0.0989413	-0.529897	Q8BWF0	Q8BWF0	SSDH_MOUSE	Aldh5a1	Succinate-semialdehyde dehydrogenase, mitochondrial	12.5785	12.785	12.644	12.6443	12.9224	12.3916	12.5031	12.6567	12.5607	12.3785	12.5883	12.6848
	0.380786	0.487225	-0.0985389	-0.455859	Q6A0A9	Q6A0A9	F120A_MOUSE	FAM120A	Constitutive coactivator of PPAR-gamma-like protein 1	10.8825	11.5085	11.406	11.4107	11.3294	11.6478	11.237	11.1661	11.1579	11.2486	11.4691	11.3149
	1.42419	0.299123	-0.0984052	-0.697451	P38060	P38060	HMGCL_MOUSE	Hmgcl	Hydroxymethylglutaryl-CoA lyase, mitochondrial	12.3359	12.2824	12.3596	12.3947	12.5136	12.3298	12.2175	12.297	12.3157	12.1726	12.3256	12.2974
	1.06501	0.332384	-0.0980784	-0.647296	Q5XPI3	Q5XPI3	RN123_MOUSE	Rnf123	E3 ubiquitin-protein ligase RNF123	13.0424	12.9317	13.117	13.1565	13.0441	12.9684	12.9995	13.1009	12.9077	12.9281	12.833	12.9025
	0.337589	0.510724	-0.0980768	-0.431055	Q9D0L4	Q9D0L4	ADCK1_MOUSE	Adck1	AarF domain-containing protein kinase 1	10.4399	9.59642	10.2349	10.1302	10.066	10.0791	9.71918	10.0128	10.0413	10.1034	9.99557	10.0859
	0.671473	0.394557	-0.0978772	-0.563825	Q9CQC6	Q9CQC6	BZW1_MOUSE	Bzw1	Basic leucine zipper and W2 domain-containing protein 1	12.5276	12.5009	12.156	12.3567	12.5365	12.5286	12.4142	12.2941	12.2608	12.4963	12.2902	12.2633
	0.213716	0.603057	-0.0976833	-0.341273	Q9JK38	Q9JK38	GNA1_MOUSE	Gnpnat1	Glucosamine 6-phosphate N-acetyltransferase	10.473	10.1811	11.0127	10.5557	10.3336	10.1584	10.4694	9.90011	10.3889	10.1083	10.3995	10.8623
	1.8084	0.279308	-0.0976497	-0.731194	Q9D8Y1	Q9D8Y1	T126A_MOUSE	Tmem126a	Transmembrane protein 126A	13.4197	13.4616	13.4793	13.4873	13.4138	13.5349	13.4343	13.3975	13.369	13.259	13.3196	13.4313
	0.389266	0.485985	-0.0976308	-0.458237	Q8CHU3	Q8CHU3	EPN2_MOUSE	Epn2	Epsin-2	11.5517	11.7721	11.4239	11.5391	11.6635	11.3348	11.4462	11.8314	11.2164	11.2194	11.5249	11.4611
	0.10746	0.736666	-0.0972888	-0.220957	Q9Z1X2	Q9Z1X2	PTSS2_MOUSE	Ptdss2	Phosphatidylserine synthase 2	9.81271	9.94599	9.77747	9.7595	9.84858	10.0774	10.6285	10.1875	8.23231	10.005	9.60657	9.97805
	0.781537	0.373768	-0.0972875	-0.589603	Q9JHW2	Q9JHW2	NIT2_MOUSE	Nit2	Omega-amidase NIT2	13.9726	14.0507	13.9644	14.0589	14.0699	13.9402	13.6797	13.84	13.9015	13.9297	14.003	14.1192
	0.515751	0.438202	-0.0967889	-0.51072	O70194	O70194	EIF3D_MOUSE	Eif3d	Eukaryotic translation initiation factor 3 subunit D	12.9085	12.949	12.7921	12.7933	12.6717	12.8988	12.5296	12.7027	12.5693	12.6832	12.983	12.965
	0.161403	0.661334	-0.0960334	-0.287918	G5E8P1	G5E8P1	BRD1_MOUSE	Brd1	Bromodomain-containing protein 1	16.8257	17.0566	17.0154	16.5538	16.1215	16.0583	16.8561	16.8393	16.8014	16.3677	16.0585	16.1321
	0.407921	0.481442	-0.0958465	-0.4633	Q9Z1K5	Q9Z1K5	ARI1_MOUSE	Arih1	E3 ubiquitin-protein ligase ARIH1	12.7234	12.6954	12.8254	12.999	13.2244	12.8306	12.6586	12.5674	12.7708	13.0408	12.9146	12.7709
	0.662023	0.402379	-0.095788	-0.55425	Q9DBG6	Q9DBG6	RPN2_MOUSE	Rpn2	Dolichyl-diphosphooligosaccharide--protein glycosyltransferase subunit 2	12.4023	11.9015	12.0893	12.1199	12.2444	12.2004	12.0984	12.0712	11.9426	12.1002	12.0817	12.0888
	0.221046	0.599286	-0.095218	-0.344523	Q8R0Y8	Q8R0Y8	S2542_MOUSE	Slc25a42	Mitochondrial coenzyme A transporter SLC25A42	9.5115	9.5031	9.88301	9.82216	10.0063	9.66289	9.02058	10.0279	9.84167	9.87709	9.34632	9.70402
	0.567487	0.427919	-0.0949028	-0.523169	Q64674	Q64674	SPEE_MOUSE	Srm	Spermidine synthase	11.2663	11.3745	11.5778	11.1049	11.4852	11.2394	11.2188	11.4242	11.1772	11.2577	11.1387	11.2621
	0.150272	0.677533	-0.0947647	-0.274335	Q8VHH5	Q8VHH5	AGAP3_MOUSE	Agap3	Arf-GAP with GTPase, ANK repeat and PH domain-containing protein 3	9.16814	9.72414	9.54728	9.48728	9.64041	9.63631	10.0051	9.71754	8.63208	10.0396	9.1191	9.12157
	0.0805148	0.788837	-0.0947638	-0.17813	Q3TYD6	Q3TYD6	LMTK2_MOUSE	Lmtk2	Serine/threonine-protein kinase LMTK2	10.0376	8.38621	9.32774	9.82744	9.77524	9.71724	8.75132	8.15788	9.59776	9.62545	10.6976	9.6729
	1.17417	0.332362	-0.0944675	-0.647157	Q61990	Q61990	PCBP2_MOUSE	Pcbp2	Poly(rC)-binding protein 2	14.8415	14.9304	15.0909	14.9563	14.9527	14.8533	14.845	14.7705	14.7836	14.8494	14.9616	14.8482
	0.760336	0.386927	-0.0943937	-0.574055	Q9DB05	Q9DB05	SNAA_MOUSE	Napa	Alpha-soluble NSF attachment protein	13.817	13.8609	13.8357	13.82	13.8653	13.7057	13.6166	13.6486	13.6039	13.6485	13.9301	13.8905
	0.436127	0.472949	-0.09437	-0.472484	Q5XG73	Q5XG73	ACBD5_MOUSE	Acbd5	Acyl-CoA-binding domain-containing protein 5	10.6722	11.0701	10.6061	10.8259	10.7494	10.5704	10.5893	10.591	10.504	10.9391	10.7503	10.5543
	0.25847	0.571229	-0.0943015	-0.372707	Q921L3	Q921L3	TMCO1_MOUSE	Tmco1	Calcium load-activated calcium channel	11.0841	11.9023	11.6354	11.7069	11.4045	11.8225	11.8667	11.5138	11.4918	11.3165	11.5688	11.2322
	0.266969	0.565735	-0.0942252	-0.378718	Q9CZW4	Q9CZW4	ACSL3_MOUSE	Acsl3	Long-chain-fatty-acid--CoA ligase 3	11.3433	11.078	10.8851	11.2794	11.2772	11.7563	11.5083	10.8876	11.3218	11.0296	11.1513	11.1554
	0.422948	0.479483	-0.093919	-0.465575	Q3U5Q7	Q3U5Q7	CMPK2_MOUSE	Cmpk2	UMP-CMP kinase 2, mitochondrial	11.1297	11.3441	11.1688	11.2726	10.9825	11.1878	11.3041	10.8748	10.8633	11.2628	10.9365	11.2805
	0.826263	0.376161	-0.0939167	-0.586616	Q9QX11	Q9QX11	CYH1_MOUSE	Cyth1	Cytohesin-1	12.6359	12.6696	12.6278	12.652	12.7332	12.6347	12.7625	12.3956	12.4077	12.6458	12.6042	12.5738
	0.440514	0.4728	-0.0937203	-0.472726	Q91V76	Q91V76	CK054_MOUSE		Ester hydrolase C11orf54 homolog	12.3466	12.7088	12.6319	12.6375	12.733	12.4396	12.7046	12.5537	12.2147	12.5393	12.602	12.3208
	0.487421	0.455835	-0.0935459	-0.491118	P47964	P47964	RL36_MOUSE	Rpl36	60S ribosomal protein L36	13.233	13.1604	13.1493	13.2032	13.2684	13.4568	12.9584	13.1513	13.2046	12.908	13.2782	13.4094
	0.829149	0.376814	-0.0935148	-0.585637	Q9D1C8	Q9D1C8	VPS28_MOUSE	Vps28	Vacuolar protein sorting-associated protein 28 homolog	11.7427	11.8542	11.8718	11.896	11.8097	11.7231	11.8379	11.5602	11.8509	11.604	11.6679	11.8155
	0.580407	0.429033	-0.0930662	-0.521596	Q9EPU0	Q9EPU0	RENT1_MOUSE	Upf1	Regulator of nonsense transcripts 1	12.2139	12.4164	12.4848	12.2724	12.2018	12.4295	12.1942	12.0606	12.1373	12.2523	12.4748	12.3409
	0.367144	0.506598	-0.0926147	-0.435922	O88207	O88207	CO5A1_MOUSE	Col5a1	Collagen alpha-1(V) chain	14.5709	15.0174	14.6346	14.2974	14.3882	14.5587	14.4185	14.3041	14.5088	14.5315	14.4968	14.652
	0.470053	0.466256	-0.0922074	-0.480773	Q8R035	Q8R035	ICT1_MOUSE	Mrpl58	Peptidyl-tRNA hydrolase ICT1, mitochondrial	12.5831	12.6415	12.8204	12.5409	12.6551	12.2204	12.5702	12.3165	12.5069	12.6123	12.4595	12.4427
	0.423224	0.483534	-0.0920246	-0.460992	Q91WV0	Q91WV0	NC2B_MOUSE	Dr1	Protein Dr1	11.5571	11.6878	11.4481	11.8404	11.9293	11.538	11.554	11.3519	11.6431	11.8265	11.5178	11.5555
	0.570037	0.43453	-0.091989	-0.514989	Q7TQI3	Q7TQI3	OTUB1_MOUSE	Otub1	Ubiquitin thioesterase OTUB1	13.2448	13.0072	13.1138	13.3834	13.083	12.9441	13.1492	12.8739	13.0925	13.1027	12.9439	13.0621
	0.317962	0.534622	-0.0919569	-0.407615	Q9CQ85	Q9CQ85	TIM22_MOUSE	Timm22	Mitochondrial import inner membrane translocase subunit Tim22	12.4311	12.2232	12.5619	12.3114	12.3176	12.1121	12.5165	12.4352	12.007	11.9381	12.0426	12.4662
	0.127708	0.709706	-0.091754	-0.244898	Q5SUF2	Q5SUF2	LC7L3_MOUSE	Luc7l3	Luc7-like protein 3	9.21865	9.02643	8.74398	7.75037	8.51731	9.3743	8.15866	8.44605	9.03675	8.90342	8.70603	8.82962
	0.700061	0.406311	-0.0915562	-0.549419	Q91ZJ5	Q91ZJ5	UGPA_MOUSE	Ugp2	UTP--glucose-1-phosphate uridylyltransferase	18.0942	17.9463	18.1836	18.0624	18.2823	18.1234	18.0291	17.8371	18.1564	18.135	17.9609	18.0245
	0.611243	0.425258	-0.0915454	-0.525891	Q8R016	Q8R016	BLMH_MOUSE	Blmh	Bleomycin hydrolase	13.9445	13.8941	13.883	13.9005	13.7825	13.6941	13.6004	13.9503	13.6129	13.6598	13.8054	13.9207
	0.506286	0.455065	-0.0913703	-0.491898	Q6PDY2	Q6PDY2	AEDO_MOUSE	Ado	2-aminoethanethiol dioxygenase	11.3382	11.2649	11.104	11.4328	11.2207	11.0709	11.0589	11.0898	11.0089	11.1334	11.1367	11.4557
	0.754948	0.396808	-0.0911977	-0.560883	O55126	O55126	NIPS2_MOUSE	Nipsnap2	Protein NipSnap homolog 2	18.1412	17.9535	18.0174	18.2036	18.1336	17.905	18.0688	18.0124	17.9164	17.7952	18.0064	18.0078
	0.41437	0.48877	-0.0908402	-0.454144	Q6PIP5	Q6PIP5	NUDC1_MOUSE	Nudcd1	NudC domain-containing protein 1	11.7312	11.9414	11.9886	11.9334	11.5932	11.7907	11.6428	11.6123	11.7547	12.0635	11.8329	11.5273
	0.174221	0.653004	-0.089848	-0.295198	Q9JKK1	Q9JKK1	STX6_MOUSE	Stx6	Syntaxin-6	10.0717	10.8528	10.5207	10.1826	10.0264	10.3395	10.1946	10.4777	9.54975	10.7004	10.3503	10.1818
	0.53623	0.45027	-0.0897477	-0.497247	A6H630	A6H630	ARMT1_MOUSE	Armt1	Damage-control phosphatase ARMT1	12.1175	11.7917	11.8243	11.9762	11.8334	11.9154	12.0257	11.694	11.9756	11.7618	11.827	11.636
	0.186779	0.640036	-0.0896556	-0.307089	Q60870	Q60870	REEP5_MOUSE	Reep5	Receptor expression-enhancing protein 5	14.7738	14.765	14.5853	14.6555	14.1398	13.9816	14.6984	14.7305	14.301	13.8367	14.4563	14.3403
	0.115187	0.730663	-0.0890563	-0.226883	Q9DBR3	Q9DBR3	ARMC8_MOUSE	Armc8	Armadillo repeat-containing protein 8	11.0547	11.2291	11.3003	10.7482	11.0074	9.90381	11.6542	10.9884	10.7389	10.4615	10.6569	10.2091
	0.370365	0.512985	-0.0888081	-0.428875	Q9CZA6	Q9CZA6	NDE1_MOUSE	Nde1	Nuclear distribution protein nudE homolog 1	10.3507	10.5233	10.3086	10.5478	10.3325	10.4452	10.2708	10.5783	9.92437	10.2834	10.3448	10.5736
	1.14034	0.355811	-0.088474	-0.614166	Q8QZT1	Q8QZT1	THIL_MOUSE	Acat1	Acetyl-CoA acetyltransferase, mitochondrial	16.7048	16.6272	16.5486	16.6925	16.7164	16.5547	16.4828	16.5257	16.5187	16.4955	16.6799	16.611
	0.268173	0.574451	-0.0880315	-0.36911	O88271	O88271	CFDP1_MOUSE	Cfdp1	Craniofacial development protein 1	10.2249	10.3127	9.93147	9.63448	9.93491	9.89472	9.73185	10.1335	9.58675	9.95542	10.1868	9.81062
	0.725173	0.412468	-0.0878096	-0.541412	Q9Z1R2	Q9Z1R2	BAG6_MOUSE	Bag6	Large proline-rich protein BAG6	12.4659	12.3833	12.3854	12.6815	12.4776	12.6206	12.4123	12.2607	12.4236	12.5406	12.4366	12.4136
	0.52656	0.459249	-0.0877678	-0.488	Q9QYC0	Q9QYC0	ADDA_MOUSE	Add1	Alpha-adducin	13.0874	13.1523	13.0847	13.0763	13.0985	13.051	12.7145	13.2032	12.8714	13.0435	13.2101	12.9808
	1.03292	0.369429	-0.0875851	-0.595332	Q9QY76	Q9QY76	VAPB_MOUSE	Vapb	Vesicle-associated membrane protein-associated protein B	16.0659	16.1262	16.1383	16.3242	16.1946	16.1663	16.0304	16.0408	16.0588	16.068	16.0588	16.2331
	1.67637	0.321894	-0.0874225	-0.66238	Q64514	Q64514	TPP2_MOUSE	Tpp2	Tripeptidyl-peptidase 2	13.0978	13.1303	13.0799	13.0514	13.1731	13.0297	13.0065	13.0732	13.0276	12.9318	13.0557	12.9427
	0.364192	0.521326	-0.0869679	-0.42157	Q499X9	Q499X9	SYMM_MOUSE	Mars2	Methionine--tRNA ligase, mitochondrial	11.3141	11.5078	11.34	11.244	11.5278	11.1448	11.6311	11.3023	11.0295	11.2924	11.2218	11.0794
	0.41189	0.500117	-0.0868587	-0.442922	Q14CH7	Q14CH7	SYAM_MOUSE	Aars2	Alanine--tRNA ligase, mitochondrial	10.9839	11.2437	11.024	10.764	11.045	10.8485	10.7264	10.9438	11.1024	11.068	10.7265	10.8209
	0.372088	0.517646	-0.0867786	-0.424902	Q78IK2	Q78IK2	ATPMK_MOUSE	Atp5mk	ATP synthase membrane subunit K, mitochondrial	17.2107	16.9922	17.2279	17.0278	17.0035	16.707	17.2277	17.0348	16.8103	16.9324	16.8958	16.7474
	0.0403057	0.88626	-0.0866743	-0.100875	Q99P87	Q99P87	RETN_MOUSE	Retn	Resistin	11.1318	10.9917	8.52862	10.7096	11.2725	11.292	10.2107	11.5947	11.6449	10.3264	11.8278	7.80153
	0.248564	0.590685	-0.0865639	-0.353093	Q9CQY5	Q9CQY5	MAGT1_MOUSE	Magt1	Magnesium transporter protein 1	12.3126	11.9617	12.0076	11.9586	11.6901	11.733	12.2345	11.4243	11.7445	12.0564	11.8491	11.8352
	0.335413	0.535848	-0.086537	-0.406049	Q640N1	Q640N1	AEBP1_MOUSE	Aebp1	Adipocyte enhancer-binding protein 1	10.7602	10.8872	10.4804	10.5465	10.4	10.6306	10.7757	10.7776	10.3428	10.4294	10.5579	10.3023
	0.693047	0.422605	-0.0865186	-0.52926	O88990	O88990	ACTN3_MOUSE	Actn3	Alpha-actinin-3	20.0038	20.0036	19.9527	20.0564	19.8622	19.6855	19.9506	19.7736	19.7457	19.8708	19.8177	19.8868
	1.02582	0.37494	-0.0862578	-0.588164	P53810	P53810	PIPNA_MOUSE	Pitpna	Phosphatidylinositol transfer protein alpha isoform	13.5436	13.5564	13.7063	13.5669	13.6018	13.3716	13.4542	13.4858	13.4959	13.5188	13.4189	13.4554
	0.237247	0.60083	-0.0856242	-0.343389	Q925E7	Q925E7	2ABD_MOUSE	Ppp2r2d	Serine/threonine-protein phosphatase 2A 55 kDa regulatory subunit B delta isoform	11.6523	11.0468	11.3785	11.6126	11.6917	11.4933	11.8479	11.47	11.4438	11.2856	11.0145	11.2998
	0.449065	0.488856	-0.0855265	-0.45421	Q9WU28	Q9WU28	PFD5_MOUSE	Pfdn5	Prefoldin subunit 5	12.4054	12.4452	12.5799	12.6915	12.3329	12.6172	12.4189	12.3232	12.2835	12.279	12.5794	12.675
	0.0606656	0.835841	-0.0852857	-0.140628	Q6PDI6	Q6PDI6	MINY2_MOUSE	Mindy2	Ubiquitin carboxyl-terminal hydrolase MINDY-2	7.89279	7.94258	6.51858	9.36036	9.13145	9.04138	8.08092	9.01416	8.42896	7.3479	8.70357	7.79991
	0.422111	0.500273	-0.0851239	-0.442553	Q99J39	Q99J39	DCMC_MOUSE	Mlycd	Malonyl-CoA decarboxylase, mitochondrial	13.6307	13.3393	13.6491	13.6124	13.7505	13.4703	13.343	13.3093	13.6353	13.488	13.4158	13.7501
	0.217145	0.618348	-0.084808	-0.326814	Q91YE3	Q91YE3	EGLN1_MOUSE	Egln1	Egl nine homolog 1	10.5937	11.0823	10.764	11.217	11.292	10.7143	10.4443	10.6234	11.0548	11.0271	10.9513	11.0536
	0.417565	0.504287	-0.0843455	-0.438609	Q8BH86	Q8BH86	GLUCM_MOUSE	Dglucy	D-glutamate cyclase, mitochondrial	13.0154	13.4042	12.8482	13.2124	13.1164	13.0258	12.8995	13.0553	13.0157	12.8603	13.1795	13.106
	0.246625	0.596303	-0.0841837	-0.347718	Q8BTS4	Q8BTS4	NUP54_MOUSE	Nup54	Nuclear pore complex protein Nup54	10.2474	10.4085	9.94359	10.0735	9.96438	9.48924	10.0918	9.72226	9.95004	9.9964	9.79663	10.0643
	0.470367	0.485731	-0.0841144	-0.457917	Q3TC72	Q3TC72	FAHD2_MOUSE	Fahd2	Fumarylacetoacetate hydrolase domain-containing protein 2A	14.8457	14.706	14.786	14.7053	14.6951	14.39	14.7448	14.6917	14.5374	14.3789	14.6635	14.6071
	1.21998	0.365325	-0.0841004	-0.601949	P60710;P63260	P60710;P63260	ACTB_MOUSE;ACTG_MOUSE	Actb;Actg1	Actin, cytoplasmic 1	18.1702	18.218	18.0993	18.1888	18.3092	18.3078	18.1126	18.1677	18.0389	18.1883	18.1335	18.1478
	0.420191	0.504645	-0.0837183	-0.437959	Q99L04	Q99L04	DHRS1_MOUSE	Dhrs1	Dehydrogenase/reductase SDR family member 1	11.3753	11.7671	11.3898	11.4613	11.7314	11.6605	11.4644	11.3918	11.366	11.3823	11.7195	11.5592
	0.37042	0.526424	-0.0834146	-0.415914	P47199	P47199	QOR_MOUSE	Cryz	Quinone oxidoreductase	13.5644	13.8584	13.4855	13.4166	13.3971	13.252	13.5284	13.5814	13.27	13.2801	13.4835	13.3301
	0.281065	0.574545	-0.0834128	-0.368784	Q9WV80	Q9WV80	SNX1_MOUSE	Snx1	Sorting nexin-1	10.854	11.003	11.2625	11.2227	11.4671	11.1993	10.6767	11.193	11.0118	11.3064	11.1082	11.212
	0.292154	0.569125	-0.083309	-0.375206	Q91WB2	Q91WB2	PLPP7_MOUSE	Plpp7	Inactive phospholipid phosphatase 7	11.779	11.396	11.3385	11.0445	11.3285	11.2285	11.1577	11.4504	11.1319	11.0524	11.4249	11.3979
	0.509141	0.476519	-0.0832523	-0.468275	Q9D2M8	Q9D2M8;Q9CZY3	UB2V2_MOUSE	Ube2v2	Ubiquitin-conjugating enzyme E2 variant 2	16.4543	16.4369	16.2393	16.5047	16.5092	16.1856	16.5108	16.1883	16.147	16.3501	16.3118	16.3226
	0.647904	0.442013	-0.0831941	-0.506285	Q91VR2	Q91VR2	ATPG_MOUSE	Atp5f1c	ATP synthase subunit gamma, mitochondrial	18.2538	17.9669	18.199	18.1097	18.3198	18.3037	18.0223	18.0394	18.1719	18.0413	18.1982	18.1807
	0.199456	0.637077	-0.0831548	-0.31003	Q9R099	Q9R099	TBL2_MOUSE	Tbl2	Transducin beta-like protein 2	9.84787	10.2357	10.1635	9.99715	9.76176	10.2121	10.0769	9.69966	9.97611	9.40209	10.1251	10.4393
	0.336074	0.544438	-0.0830951	-0.398642	Q9DBB5	Q9DBB5	IF4E3_MOUSE	Eif4e3	Eukaryotic translation initiation factor 4E type 3	11.8814	11.8472	12.4141	11.8865	12.1863	11.8745	11.9182	11.8991	11.7159	11.9973	11.9585	12.1025
	0.361672	0.5317	-0.0829895	-0.410824	Q8VE47	Q8VE47	UBA5_MOUSE	Uba5	Ubiquitin-like modifier-activating enzyme 5	11.602	11.6094	11.5315	11.5893	11.8184	11.2625	11.8012	11.421	11.3431	11.3674	11.573	11.4093
	0.264755	0.585687	-0.0827791	-0.357361	Q9CQN7	Q9CQN7	RM41_MOUSE	Mrpl41	39S ribosomal protein L41, mitochondrial	12.5714	12.3149	12.3144	12.0196	12.7004	12.2265	12.5944	12.338	11.9592	12.343	12.1748	12.2413
	0.638952	0.446399	-0.0824114	-0.501245	Q60973	Q60973	RBBP7_MOUSE	Rbbp7	Histone-binding protein RBBP7	12.4216	12.5715	12.3945	12.3877	12.3775	12.3838	12.2069	12.2485	12.2384	12.3364	12.5573	12.4546
	0.645837	0.444886	-0.0823704	-0.502734	Q9D0G0	Q9D0G0	RT30_MOUSE	Mrps30	28S ribosomal protein S30, mitochondrial	12.8892	12.9432	13.0312	12.7515	12.9255	12.8069	12.831	12.6221	12.7322	12.802	12.9265	12.9394
	0.271426	0.582312	-0.082338	-0.360753	P01112;Q61411	P01112;Q61411	RASH_HUMAN;RASH_MOUSE	HRAS;Hras	GTPase HRas	11.5026	11.3813	11.4976	10.8589	11.5499	11.1898	11.4437	11.0736	11.1306	11.3348	11.0891	11.4142
	0.225122	0.61725	-0.0820155	-0.328622	Q8BPB5	Q8BPB5	FBLN3_MOUSE	Efemp1	EGF-containing fibulin-like extracellular matrix protein 1	12.2293	11.9383	12.2037	12.1595	12.2002	12.0177	11.4284	11.9948	11.9742	12.3295	12.1315	12.3983
	0.505069	0.48183	-0.0819426	-0.462823	Q80X73	Q80X73	PELO_MOUSE	Pelo	Protein pelota homolog	11.7591	11.7158	11.9417	11.4765	11.6197	11.6835	11.5465	11.54	11.7808	11.5177	11.5966	11.7232
	0.296995	0.569446	-0.081773	-0.374824	Q3KNM2	Q3KNM2	MARH5_MOUSE	Marchf5	E3 ubiquitin-protein ligase MARCHF5	11.4414	11.744	12.0402	11.7452	11.9367	11.6422	11.7592	11.7597	11.8787	11.7558	11.5799	11.3257
	0.560788	0.468843	-0.0815315	-0.477947	Q9CQQ7	Q9CQQ7	AT5F1_MOUSE	Atp5pb	ATP synthase F(0) complex subunit B1, mitochondrial	18.6588	18.2341	18.4849	18.3272	18.462	18.3328	18.4441	18.3389	18.3175	18.384	18.3366	18.1895
	0.815971	0.419908	-0.0811216	-0.532228	P80313	P80313	TCPH_MOUSE	Cct7	T-complex protein 1 subunit eta	13.8394	13.6474	13.6849	13.8279	13.8682	13.87	13.6337	13.6362	13.8326	13.6532	13.7815	13.7137
	0.217686	0.625028	-0.0810912	-0.321554	Q99MK8	Q99MK8	ARBK1_MOUSE	Grk2	Beta-adrenergic receptor kinase 1	12.6877	12.5775	12.6929	12.7336	12.3752	12.3053	12.4902	12.8319	12.8544	12.3666	11.9928	12.3498
	0.390736	0.524418	-0.080874	-0.418239	Q9Z1T1	Q9Z1T1	AP3B1_MOUSE	Ap3b1	AP-3 complex subunit beta-1	10.6583	10.746	10.6088	10.9529	10.8576	10.6321	10.9923	10.7352	10.6504	10.5331	10.512	10.5475
	0.252567	0.598415	-0.0806758	-0.345541	O88487	O88487	DC1I2_MOUSE	Dync1i2	Cytoplasmic dynein 1 intermediate chain 2	13.0526	13.0256	13.0747	12.9768	12.562	12.6105	12.4812	12.6267	12.8394	12.879	13.1482	12.8435
	0.111515	0.741491	-0.0805901	-0.2163	Q91WE2	Q91WE2	PIP30_MOUSE	Psme3ip1	PSME3-interacting protein	9.51725	8.28421	9.60639	9.25739	9.01311	8.49181	8.46615	8.44091	9.06773	9.29345	9.24216	9.17624
	0.429503	0.509033	-0.080565	-0.432697	P55937	P55937	GOGA3_MOUSE	Golga3	Golgin subfamily A member 3	10.3268	10.3794	10.4134	10.503	10.5698	10.5848	10.3896	10.0985	10.3448	10.5849	10.5753	10.3006
	0.321926	0.559558	-0.0800365	-0.384407	O89112	O89112	LANC1_MOUSE	Lancl1	Glutathione S-transferase LANCL1	13.6698	13.6882	13.9196	13.8694	13.6025	13.5656	13.7977	13.5755	14.0052	13.4994	13.5611	13.3959
	0.264881	0.592167	-0.0796954	-0.351568	Q9WTN0	Q9WTN0	GGPPS_MOUSE	Ggps1	Geranylgeranyl pyrophosphate synthase	10.5254	9.75726	10.4405	10.3325	10.3372	10.166	10.2822	10.0015	10.2197	10.3623	10.0126	10.2024
	0.452327	0.504432	-0.0796603	-0.438254	P46978	P46978	STT3A_MOUSE	Stt3a	Dolichyl-diphosphooligosaccharide--protein glycosyltransferase subunit STT3A	12.0492	11.7525	11.5902	11.7356	11.9123	11.8144	11.6044	11.7091	11.7237	11.5985	11.908	11.8324
	0.239931	0.610064	-0.0795579	-0.335045	G5E870	G5E870	TRIPC_MOUSE	Trip12	E3 ubiquitin-protein ligase TRIP12	12.9249	12.5182	13.2814	13.2205	13.2726	13.2132	12.7243	13.0804	12.9342	13.0853	12.9928	13.1365
	0.572865	0.471713	-0.0795183	-0.474168	Q9JI91	Q9JI91	ACTN2_MOUSE	Actn2	Alpha-actinin-2	19.5942	19.5643	19.6372	19.8267	19.6731	19.511	19.3176	19.5614	19.6566	19.6442	19.5449	19.6047
	0.786071	0.431135	-0.079299	-0.519149	Q70KF4	Q70KF4	CMYA5_MOUSE	Cmya5	Cardiomyopathy-associated protein 5	14.3668	14.4129	14.3489	14.4121	14.241	14.1748	14.3209	14.0913	14.2142	14.2809	14.3106	14.2628
	0.106868	0.749834	-0.0792408	-0.209315	Q9CPU0	Q9CPU0	LGUL_MOUSE	Glo1	Lactoylglutathione lyase	17.6679	17.2855	16.6968	16.7946	16.8049	16.722	16.8211	16.8469	16.3529	16.336	17.4483	17.691
	0.0935464	0.773107	-0.0791101	-0.191062	P01898	P01897;P01898	HA10_MOUSE	H2-Q10	H-2 class I histocompatibility antigen, Q10 alpha chain	11.1071	9.88841	10.3635	11.1504	11.4689	11.5622	10.7323	11.0767	11.4851	10.4913	10.4186	10.8618
	0.0904428	0.778393	-0.0790629	-0.186582	Q3TWI9	Q3TWI9	CSCL2_MOUSE	Tmem63b	CSC1-like protein 2	9.80773	10.9163	10.7879	10.3927	10.6563	9.21126	10.4984	10.7455	9.81692	10.3751	9.57309	10.2887
	0.272619	0.588784	-0.0789383	-0.354788	Q7TPR4	Q7TPR4	ACTN1_MOUSE	Actn1	Alpha-actinin-1	13.0969	13.0172	12.6528	12.888	12.8928	12.6464	12.4925	12.799	12.865	13.1786	12.7792	12.6061
	0.524659	0.485741	-0.078688	-0.458032	Q6P9R2	Q6P9R2	OXSR1_MOUSE	Oxsr1	Serine/threonine-protein kinase OSR1	14.4294	14.5297	14.5396	14.4453	14.3474	14.1573	14.3678	14.1578	14.3375	14.3897	14.2686	14.4552
	0.597688	0.471551	-0.0778999	-0.47456	Q9WV35	Q9WV35	ABEC2_MOUSE	Apobec2	C->U-editing enzyme APOBEC-2	16.6744	16.6413	16.502	16.6831	16.7793	16.7939	16.4601	16.4994	16.6547	16.7517	16.5466	16.6941
	0.520694	0.488798	-0.077836	-0.453999	P35564	P35564	CALX_MOUSE	Canx	Calnexin	13.8154	13.7886	13.8073	13.983	13.9724	13.9445	13.6607	13.7278	13.6852	13.8171	13.8994	14.054
	0.150562	0.694283	-0.077765	-0.258301	Q811B3	Q811B3	ATS12_MOUSE	Adamts12	A disintegrin and metalloproteinase with thrombospondin motifs 12	11.9338	11.7677	12.0073	12.4532	11.9624	11.3158	11.63	11.5901	11.432	12.2764	11.9893	12.0558
	0.251304	0.605782	-0.0776385	-0.339041	Q99JY8	Q99JY8	PLPP3_MOUSE	Plpp3	Phospholipid phosphatase 3	11.5434	11.7659	11.6755	11.8946	11.6179	11.258	11.5469	11.6481	11.5713	11.3358	11.9123	11.2751
	0.140758	0.706557	-0.0775949	-0.247939	Q8BJD1	Q8BJD1	ITIH5_MOUSE	Itih5	Inter-alpha-trypsin inhibitor heavy chain H5	11.2796	10.8872	11.7271	11.244	10.2646	10.8535	10.9049	11.243	10.7804	11.0232	10.9813	10.8577
	0.173226	0.671641	-0.0774035	-0.279494	Q80UU9	Q80UU9	PGRC2_MOUSE	Pgrmc2	Membrane-associated progesterone receptor component 2	11.7787	11.2618	11.4845	11.9653	11.7195	12.1697	11.3897	11.3574	11.7347	11.5076	11.8359	12.0896
	0.163626	0.682145	-0.0769375	-0.270078	P84089	P84089	ERH_MOUSE	Erh	Enhancer of rudimentary homolog	11.2687	11.7201	11.8745	12.164	12.2606	12.2849	11.4476	12.0283	11.8202	11.7948	11.9787	12.0415
	0.310847	0.573416	-0.0764615	-0.370453	Q64337	Q64337	SQSTM_MOUSE	Sqstm1	Sequestosome-1	12.2865	12.4085	12.0173	12.3801	12.4667	12.2362	12.2016	11.998	12.2166	12.5134	12.3949	12.0122
	0.521895	0.494417	-0.0763351	-0.449188	Q6NZC7	Q6NZC7	S23IP_MOUSE	Sec23ip	SEC23-interacting protein	12.0311	11.8776	11.8791	11.9768	11.9534	11.9275	11.9337	11.6272	12.0604	11.9406	11.7165	11.909
	0.160431	0.686259	-0.0762232	-0.266185	Q3UBX0	Q3UBX0	TM109_MOUSE	Tmem109	Transmembrane protein 109	15.5827	16.1913	16.4214	16.2492	16.3033	16.5405	15.8973	15.7191	15.9804	16.4124	16.4369	16.385
	0.318289	0.570569	-0.0761566	-0.373447	Q3TCJ1	Q3TCJ1	ABRX2_MOUSE	Abraxas2	BRISC complex subunit Abraxas 2	11.1493	11.5592	11.2855	11.4456	11.5236	11.7467	11.5671	11.3149	11.2918	11.3737	11.5151	11.1904
	0.689675	0.460592	-0.0758595	-0.486706	O55023	O55023	IMPA1_MOUSE	Impa1	Inositol monophosphatase 1	14.8702	14.95	14.7436	14.7934	14.9384	14.7277	14.8699	14.6981	14.8973	14.6951	14.7323	14.6755
	0.502694	0.50172	-0.0755684	-0.441091	O09044	O09044	SNP23_MOUSE	Snap23	Synaptosomal-associated protein 23	12.0782	12.2085	12.2352	12.2383	12.1491	12.1971	11.9913	12.0977	12.3611	11.8832	12.1512	12.1686
	0.270671	0.59756	-0.0754207	-0.34638	P27641	P27641	XRCC5_MOUSE	Xrcc5	X-ray repair cross-complementing protein 5	10.8294	10.5974	10.3931	10.7344	10.7096	10.4771	10.6096	10.1696	10.5984	10.4918	10.5175	10.9015
	0.754204	0.451352	-0.0751753	-0.495753	P61982	P61982	1433G_MOUSE	Ywhag	14-3-3 protein gamma	17.4237	17.5149	17.3901	17.4228	17.5272	17.4718	17.3114	17.3364	17.3009	17.454	17.3122	17.5846
	0.297927	0.582257	-0.075106	-0.360656	Q9DCT8	Q9DCT8	CRIP2_MOUSE	Crip2	Cysteine-rich protein 2	12.6871	12.4273	12.3553	12.4534	12.3586	12.4094	12.2859	12.0398	12.2981	12.5132	12.3673	12.7362
	1.09252	0.413928	-0.074688	-0.539422	P50544	P50544	ACADV_MOUSE	Acadvl	Very long-chain specific acyl-CoA dehydrogenase, mitochondrial	17.3991	17.2728	17.2412	17.2695	17.3022	17.137	17.1831	17.2312	17.1622	17.2591	17.1602	17.1778
	0.20903	0.642697	-0.07466	-0.304652	Q99LN9	Q99LN9	DOHH_MOUSE	Dohh	Deoxyhypusine hydroxylase	11.392	11.3194	11.4565	11.4274	11.2764	11.3264	11.6716	11.0315	11.459	11.5592	11.2805	10.7484
	0.483287	0.51157	-0.0740274	-0.430184	Q91VW5	Q91VW5	GOGA4_MOUSE	Golga4	Golgin subfamily A member 4	11.6423	11.6841	11.5297	11.5452	11.533	11.3311	11.4385	11.6087	11.5029	11.2727	11.4019	11.5965
	0.2282	0.630406	-0.0734301	-0.315994	Q8K2I1	Q8K2I1	FNTB_MOUSE	Fntb	Protein farnesyltransferase subunit beta	11.0927	10.9368	10.9166	10.5221	10.8627	10.464	10.456	10.9392	10.8569	10.9099	10.5231	10.6692
	0.512593	0.506395	-0.0733614	-0.436213	P56375	P56375	ACYP2_MOUSE	Acyp2	Acylphosphatase-2	17.1871	16.9949	17.083	16.9504	16.9755	16.8292	16.7481	16.8885	17.0602	16.983	16.8795	17.0207
	0.322629	0.574369	-0.0733163	-0.368527	Q8CH18	Q8CH18	CCAR1_MOUSE	Ccar1	Cell division cycle and apoptosis regulator protein 1	10.6502	10.7221	10.5651	10.7324	10.7767	10.4714	10.5385	10.7406	10.3707	10.2905	10.7751	10.7627
	0.143505	0.708238	-0.0731719	-0.246036	Q9D289	Q9D289	TPC6B_MOUSE	Trappc6b	Trafficking protein particle complex subunit 6B	9.97414	10.2959	10.5475	9.98334	9.82543	10.0033	10.3999	10.2016	10.218	9.25191	9.99783	10.1213
	0.522322	0.506153	-0.0727135	-0.436511	Q8VDQ1	Q8VDQ1	PTGR2_MOUSE	Ptgr2	Prostaglandin reductase 2	14.0413	14.0445	13.9137	14.2638	14.0429	14.0267	13.838	13.8932	14.0355	13.9992	13.9593	14.1714
	0.351965	0.565225	-0.072436	-0.379185	Q9ES83	Q9ES83	POPD1_MOUSE	Bves	Blood vessel epicardial substance	12.7894	12.8543	12.7581	12.9413	12.6517	12.6691	12.8091	12.4281	12.9755	12.7878	12.5711	12.6577
	0.414364	0.539458	-0.0723891	-0.402812	O08600	O08600	NUCG_MOUSE	Endog	Endonuclease G, mitochondrial	14.6531	14.396	14.6666	14.666	14.6369	14.4177	14.5042	14.5489	14.297	14.3586	14.628	14.6652
	0.691635	0.472864	-0.0723565	-0.472407	P68510	P68510	1433F_MOUSE	Ywhah	14-3-3 protein eta	14.6583	14.5159	14.5543	14.6979	14.7297	14.5958	14.511	14.3909	14.5538	14.6007	14.5704	14.6909
	0.236357	0.626931	-0.0722332	-0.319058	Q8K274	Q8K274	KT3K_MOUSE	Fn3krp	Ketosamine-3-kinase	11.6021	11.6409	11.7252	11.8429	11.5648	11.7924	11.3621	11.4234	12.1376	11.6448	11.4383	11.7287
	0.728952	0.468887	-0.0720331	-0.477649	Q9Z1Z2	Q9Z1Z2	STRAP_MOUSE	Strap	Serine-threonine kinase receptor-associated protein	13.5713	13.6935	13.4941	13.6532	13.559	13.4513	13.561	13.505	13.6074	13.4353	13.5071	13.3743
	0.420266	0.538789	-0.0719371	-0.403424	Q78JW9	Q78JW9	UBFD1_MOUSE	Ubfd1	Ubiquitin domain-containing protein UBFD1	11.8852	12.1273	11.9458	12.2244	12.1399	12.22	12.1966	11.9163	11.8853	12.1552	11.9973	11.9603
	0.413539	0.541974	-0.0717916	-0.400672	Q3TL44	Q3TL44	NLRX1_MOUSE	Nlrx1	NLR family member X1	12.7929	12.6772	12.7532	12.7539	12.744	12.9867	12.7361	12.5928	12.5909	12.5718	12.7989	12.9866
	0.359597	0.564231	-0.0717036	-0.380292	Q9D404	Q9D404	OXSM_MOUSE	Oxsm	3-oxoacyl-[acyl-carrier-protein] synthase, mitochondrial	12.4632	12.3042	12.3176	12.3612	12.0476	12.2672	12.4877	12.1985	12.2532	11.9929	12.284	12.1145
	0.43632	0.534445	-0.0716691	-0.407873	O70492	O70492	SNX3_MOUSE	Snx3	Sorting nexin-3	12.4693	12.4881	12.54	12.6408	12.6763	12.3489	12.5324	12.5348	12.3904	12.3976	12.6387	12.2395
	1.14409	0.423928	-0.0715173	-0.527723	P46471	P46471	PRS7_MOUSE	Psmc2	26S proteasome regulatory subunit 7	14.6261	14.6177	14.5663	14.5343	14.609	14.669	14.4667	14.4462	14.5706	14.5216	14.6475	14.5407
	0.0592763	0.844093	-0.0712787	-0.133826	P28659	P28659	CELF1_MOUSE	Celf1	CUGBP Elav-like family member 1	9.71718	9.8891	10.3632	10.0941	8.80806	8.9168	10.4145	9.76258	10.0945	9.04427	9.94497	8.09992
	0.760525	0.467538	-0.0712558	-0.479418	Q8BMJ3	Q8BMJ3	IF1AX_MOUSE	Eif1ax	Eukaryotic translation initiation factor 1A, X-chromosomal	13.4109	13.4794	13.4746	13.5465	13.4209	13.2564	13.3888	13.3506	13.4487	13.2862	13.2818	13.4051
	0.478686	0.52391	-0.071119	-0.41889	Q80X90	Q80X90	FLNB_MOUSE	Flnb	Filamin-B	13.1061	13.3845	13.3546	13.2687	13.1956	13.2777	12.9293	13.2986	13.1872	13.2916	13.2467	13.2071
	0.437063	0.535871	-0.0710683	-0.406157	Q8CIE6	Q8CIE6	COPA_MOUSE	Copa	Coatomer subunit alpha	12.5849	12.513	12.5332	12.5364	12.9319	12.6439	12.6457	12.5789	12.3822	12.5751	12.5209	12.6142
	0.485296	0.524847	-0.0702335	-0.417649	Q8BJW6	Q8BJW6	EIF2A_MOUSE	Eif2a	Eukaryotic translation initiation factor 2A	12.6426	12.7248	12.7384	12.8963	12.823	12.709	12.5154	12.7981	12.6743	12.5246	12.85	12.7503
	0.215672	0.645341	-0.0702244	-0.301596	Q8R1V4	Q8R1V4	TMED4_MOUSE	Tmed4	Transmembrane emp24 domain-containing protein 4	12.2832	12.39	12.4861	12.1056	12.0696	11.971	11.6925	12.1986	12.2979	12.0751	12.1726	12.4474
	0.477974	0.526469	-0.0701922	-0.415457	P62242	P62242	RS8_MOUSE	Rps8	40S ribosomal protein S8	15.4997	15.4546	15.5723	15.6411	15.4353	15.5391	15.5786	15.6256	15.4899	15.2277	15.469	15.33
	0.199848	0.658953	-0.0700477	-0.290099	Q9ER35	Q9ER35	FN3K_MOUSE	Fn3k	Fructosamine-3-kinase	11.6629	11.358	11.6078	11.7575	11.2598	11.1044	11.3355	11.432	11.5356	11.7323	11.2218	11.073
	0.0586302	0.846124	-0.0697636	-0.132172	Q9Z2X2	Q9Z2X2	PSD10_MOUSE	Psmd10	26S proteasome non-ATPase regulatory subunit 10	9.22722	6.84401	8.84593	9.79596	8.78463	8.74656	8.54805	8.84728	9.12123	8.27317	8.7297	8.3063
	0.193124	0.666281	-0.0693906	-0.284	O89114	O89114	DNJB5_MOUSE	Dnajb5	DnaJ homolog subfamily B member 5	12.8384	12.4701	12.6941	12.3207	12.271	12.04	12.5595	12.4675	12.0607	12.2711	12.5709	12.2881
	0.346316	0.574514	-0.0693539	-0.368284	O08638	O08638	MYH11_MOUSE	Myh11	Myosin-11	14.6605	14.4742	14.3185	14.5213	14.2883	14.426	14.1246	14.325	14.374	14.6444	14.3821	14.4226
	0.279365	0.607944	-0.0690662	-0.336891	P53811	P53811	PIPNB_MOUSE	Pitpnb	Phosphatidylinositol transfer protein beta isoform	12.6691	12.9442	13.0011	12.7222	13.0497	12.5069	12.6774	12.7717	12.8391	12.6064	12.968	12.6164
	0.379406	0.564258	-0.0689913	-0.379974	Q8VE88	Q8VE88	F1142_MOUSE	Fam114a2	Protein FAM114A2	11.9852	12.54	12.3568	12.3762	12.3382	12.2344	12.3426	12.2495	12.3002	12.1582	12.161	12.2053
	0.091032	0.785984	-0.0687475	-0.180996	Q99N87	Q99N87	RT05_MOUSE	Mrps5	28S ribosomal protein S5, mitochondrial	11.1481	10.3576	9.30192	10.2052	10.0967	9.79734	10.4035	9.83621	9.82947	9.94267	10.5265	9.95596
	0.262674	0.618246	-0.0685115	-0.326752	P70318	P52912;P70318	TIAR_MOUSE	Tial1	Nucleolysin TIAR	11.8006	12.148	11.9574	12.0985	11.9806	11.8945	11.9788	11.9395	11.9932	12.1511	11.4558	11.9501
	0.180587	0.680002	-0.0682859	-0.272553	P26350	P26350	PTMA_MOUSE	Ptma	Prothymosin alpha	12.3028	12.3884	11.9735	12.156	11.9272	12.0876	12.0464	11.8759	11.6012	12.2329	12.1214	12.548
	0.141937	0.716187	-0.0682052	-0.23864	Q80UM7	Q80UM7	MOGS_MOUSE	Mogs	Mannosyl-oligosaccharide glucosidase	10.7363	10.8073	10.8854	10.4837	10.1686	10.514	11.055	10.7172	10.4273	10.4087	10.6307	9.94715
	0.347648	0.577149	-0.068144	-0.365376	Q8BGE6	Q8BGE6	ATG4B_MOUSE	Atg4b	Cysteine protease ATG4B	12.064	11.9492	12.3168	12.1449	12.0739	12.0801	11.9698	11.9559	12.2369	11.9237	11.8609	12.2728
	0.137376	0.722652	-0.0680525	-0.233973	Q64471	Q64471	GSTT1_MOUSE	Gstt1	Glutathione S-transferase theta-1	11.238	11.7034	11.3972	11.1892	11.4444	11.9224	11.1093	11.4962	11.6387	11.8067	11.6142	10.8211
	0.30685	0.59701	-0.0677962	-0.34704	Q9R0M4	Q9R0M4	PODXL_MOUSE	Podxl	Podocalyxin	12.8572	12.7761	12.521	12.8452	12.5514	12.6774	12.7668	12.643	12.5975	12.4141	12.4872	12.9129
	0.739787	0.485567	-0.0675085	-0.459013	P10637	P10636;P10637	TAU_MOUSE	Mapt	Microtubule-associated protein tau	13.6995	13.8085	13.7448	13.7832	13.536	13.6512	13.7187	13.575	13.6732	13.5978	13.6654	13.5879
	0.1123	0.75422	-0.067156	-0.206185	Q8BXQ2	Q8BXQ2	PIGT_MOUSE	Pigt	GPI transamidase component PIG-T	11.3199	10.4166	10.7913	10.987	10.5848	10.7085	10.2625	11.2779	10.1184	10.8444	11.0455	10.8564
	0.334755	0.587659	-0.0666294	-0.355856	Q8VE95	Q8VE95	CH082_MOUSE		UPF0598 protein C8orf82 homolog	12.919	13.1655	13.0575	12.9844	12.8815	13.0289	13.0749	12.6423	12.8682	12.8418	13.1147	13.0951
	0.368411	0.574256	-0.0666116	-0.368719	P52480	P52480	KPYM_MOUSE	Pkm	Pyruvate kinase PKM	21.0122	20.717	20.8262	20.7334	20.6344	20.479	20.7596	20.6888	20.5275	20.7266	20.6766	20.6236
	0.390113	0.567905	-0.0666043	-0.37631	O89079	O89079	COPE_MOUSE	Cope	Coatomer subunit epsilon	12.2737	12.1506	12.3846	12.3782	12.1678	12.5627	12.1911	12.0809	12.2329	12.3691	12.3056	12.3383
	0.272524	0.6186	-0.0664767	-0.32717	Q64133	Q64133	AOFA_MOUSE	Maoa	Amine oxidase [flavin-containing] A	12.4975	12.6594	12.3984	12.5578	12.357	12.5231	12.7489	12.5222	12.4483	12.1899	12.5375	12.1477
	0.108587	0.761144	-0.0664614	-0.201224	P00158	P00158	CYB_MOUSE	Mt-Cyb	Cytochrome b	13.7469	14.2349	14.1301	13.988	14.3645	13.7047	14.8658	14.2085	13.733	13.5339	13.6721	13.757
	0.261136	0.625433	-0.0663389	-0.320911	Q91X96	Q91X96	MSS4_MOUSE	Rabif	Guanine nucleotide exchange factor MSS4	12.2199	11.9787	12.0464	12.5664	12.0661	12.1487	11.8682	12.0958	12.2336	12.0337	12.0898	12.3072
	0.780775	0.48547	-0.0662918	-0.459313	Q9WU78	Q9WU78	PDC6I_MOUSE	Pdcd6ip	Programmed cell death 6-interacting protein	15.2677	15.1672	15.2528	15.4225	15.3415	15.2867	15.1776	15.2272	15.188	15.3194	15.2814	15.1471
	0.249045	0.633337	-0.0660151	-0.31358	Q99J77	Q99J77	SIAS_MOUSE	Nans	Sialic acid synthase	12.2849	12.3487	12.2626	12.3137	12.3032	12.5385	11.8617	12.3205	12.5295	12.3661	12.1023	12.4755
	0.169891	0.69335	-0.0655731	-0.259732	P70699	P70699	LYAG_MOUSE	Gaa	Lysosomal alpha-glucosidase	11.1787	10.8538	10.8567	11.0695	10.7826	11.2794	10.9992	11.2356	10.9523	11.2786	10.7026	10.4589
	0.184239	0.68201	-0.0650729	-0.270028	Q6PAR5	Q6PAR5	GAPD1_MOUSE	Gapvd1	GTPase-activating protein and VPS9 domain-containing protein 1	10.5446	10.7188	10.4793	10.7253	11.0288	11.0519	10.3107	10.9755	10.8042	10.9053	10.6155	10.547
	0.129494	0.735212	-0.0649519	-0.222417	P41241	P41241	CSK_MOUSE	Csk	Tyrosine-protein kinase CSK	10.5294	10.1924	9.8125	9.79217	10.0702	10.0529	10.1836	9.92495	9.30625	10.4117	10.0172	10.2162
	0.387598	0.573856	-0.0648794	-0.36991	Q9JLH8	Q9JLH8	TMOD4_MOUSE	Tmod4	Tropomodulin-4	17.4521	17.3587	17.4207	17.3721	17.3352	17.1337	17.5215	17.1236	17.138	17.3461	17.2636	17.2905
	0.147972	0.715206	-0.0647957	-0.239876	Q8VD04	Q8VD04	GRAP1_MOUSE	Gripap1	GRIP1-associated protein 1	10.627	10.3246	10.1876	10.7496	10.1517	10.3059	9.73695	10.5111	10.6986	10.4316	10.1485	10.4308
	0.197977	0.672721	-0.06425	-0.278369	Q6PEB6	Q6PEB6	PHOCN_MOUSE	Mob4	MOB-like protein phocein	11.7431	11.8882	11.9511	12.1177	12.2298	12.069	11.6787	11.9129	11.5981	12.3297	12.0304	12.0635
	0.207706	0.666112	-0.063786	-0.283978	Q8BYB9	Q8BYB9	PGLT1_MOUSE	Poglut1	Protein O-glucosyltransferase 1	10.9872	11.4583	11.2627	11.213	11.1493	11.0987	11.5565	11.1605	11.1482	11.0663	11.1118	10.7432
	0.952043	0.480297	-0.0633245	-0.464596	P57780	P57780	ACTN4_MOUSE	Actn4	Alpha-actinin-4	14.3641	14.3132	14.2591	14.3688	14.3053	14.3252	14.1655	14.2158	14.206	14.3622	14.3437	14.2625
	0.471944	0.554591	-0.0632585	-0.388634	Q9D820	Q9D820	PRXD1_MOUSE	Prorsd1	Prolyl-tRNA synthetase associated domain-containing protein 1	12.7387	12.3769	12.6997	12.7464	12.6499	12.6154	12.4713	12.5666	12.5226	12.6326	12.6017	12.6528
	0.241622	0.64399	-0.0630646	-0.302739	Q9D172	Q9D172	GAL3A_MOUSE	Gatd3a	Glutamine amidotransferase-like class 1 domain-containing protein 3A, mitochondrial	16.5474	16.3406	16.5677	16.764	16.5729	16.6149	16.3632	16.1979	16.5714	16.3983	16.679	16.8191
	0.194483	0.678766	-0.0629017	-0.273431	Q9D6K8	Q9D6K8	FUND2_MOUSE	Fundc2	FUN14 domain-containing protein 2	15.4604	15.4528	15.5289	15.5177	15.5279	15.3576	15.9891	15.4416	15.4152	15.1383	15.3381	15.1455
	0.419973	0.570829	-0.0628688	-0.373148	Q8BXK9	Q8BXK9	CLIC5_MOUSE	Clic5	Chloride intracellular channel protein 5	13.0852	13.0415	12.9242	13.1781	13.0463	12.906	12.819	12.9056	12.8261	13.0496	13.1051	13.0988
	0.160327	0.707918	-0.0622047	-0.24668	P50285	P50285	FMO1_MOUSE	Fmo1	Dimethylaniline monooxygenase [N-oxide-forming] 1	10.3788	11.0771	10.2193	10.7995	10.5823	10.7035	10.3737	10.5599	10.3758	10.4844	10.655	10.9385
	0.277696	0.627025	-0.062194	-0.318886	Q6PIU9	Q6PIU9	YJ005_MOUSE		Uncharacterized protein FLJ45252 homolog	11.135	11.3211	11.3183	11.6646	11.6086	11.2864	11.4289	11.3601	11.4163	11.1268	11.2805	11.3483
	0.445428	0.566429	-0.0621664	-0.377684	Q8QZY1	Q8QZY1	EIF3L_MOUSE	Eif3l	Eukaryotic translation initiation factor 3 subunit L	13.1165	12.8302	13.0951	13.1543	13.1329	13.0541	12.9305	12.9409	13.0364	12.9282	13.1962	12.9779
	0.247673	0.643241	-0.0621645	-0.303894	P59913	P59913	PCMD1_MOUSE	Pcmtd1	Protein-L-isoaspartate O-methyltransferase domain-containing protein 1	11.5102	11.8606	11.6034	11.7736	11.3191	11.6475	11.6923	11.4666	11.6516	11.5197	11.7301	11.2812
	0.327594	0.605103	-0.0620397	-0.339606	Q8K0L0	Q8K0L0	ASB2_MOUSE	Asb2	Ankyrin repeat and SOCS box protein 2	13.1952	12.8843	13.2809	12.9204	13.0188	12.8366	13.0578	13.0797	12.832	12.9007	12.9581	12.9358
	0.29727	0.618925	-0.0620219	-0.327199	P06151	P06151	LDHA_MOUSE	Ldha	L-lactate dehydrogenase A chain	21.2318	21.1189	20.9535	21.0659	21.0425	20.8801	21.302	21.0481	20.9389	20.9212	20.7554	20.9549
	0.153623	0.714268	-0.0619589	-0.240734	Q61586	Q61586	GPAT1_MOUSE	Gpam	Glycerol-3-phosphate acyltransferase 1, mitochondrial	10.9806	10.8557	10.5904	10.8401	10.572	10.5523	10.9896	10.8704	10.8305	10.0519	10.5285	10.7485
	0.317547	0.610182	-0.061759	-0.33484	Q60598	Q60598	SRC8_MOUSE	Cttn	Src substrate cortactin	11.707	11.6109	11.7237	11.9129	11.548	11.8819	11.5956	11.7627	11.4272	11.8078	11.7946	11.6261
	0.19161	0.683235	-0.061511	-0.268822	Q9CWU6	Q9CWU6	UQCC1_MOUSE	Uqcc1	Ubiquinol-cytochrome-c reductase complex assembly factor 1	11.2119	11.2086	11.6822	11.3212	11.374	11.3892	11.5757	11.4451	11.5011	10.8818	11.2997	11.1148
	0.161637	0.708128	-0.0612591	-0.246231	Q9DBD0	Q9DBD0	ICA_MOUSE	Ica	Inhibitor of carbonic anhydrase	11.8418	11.7709	11.653	12.1024	12.2287	12.1238	11.5824	11.8574	12.353	12.0714	11.6555	11.8333
	0.874676	0.500003	-0.0608505	-0.443336	A2AN08	A2AN08	UBR4_MOUSE	Ubr4	E3 ubiquitin-protein ligase UBR4	12.3489	12.2738	12.335	12.3031	12.457	12.4039	12.3551	12.2244	12.3143	12.2769	12.3632	12.2228
	0.196374	0.681859	-0.0608133	-0.270663	Q8VD62	Q8VD62	CK068_MOUSE	Bles03	UPF0696 protein C11orf68 homolog	12.4077	12.2519	12.4574	12.7719	12.843	12.1576	12.3208	12.4127	12.5407	12.6208	12.3348	12.2947
	0.399102	0.583627	-0.060703	-0.359418	Q9CYT6	Q9CYT6	CAP2_MOUSE	Cap2	Adenylyl cyclase-associated protein 2	14.6159	14.8079	14.8406	14.9027	14.69	14.6444	14.7981	14.5876	14.6877	14.6864	14.8509	14.5266
	0.278616	0.632232	-0.060479	-0.314732	Q80YX1	Q80YX1	TENA_MOUSE	Tnc	Tenascin	12.8289	12.9247	13.0637	12.8826	13.294	12.8877	13.069	13.0067	12.8831	12.8345	13.0365	12.689
	0.241025	0.652518	-0.0601732	-0.295599	Q60631	Q60631	GRB2_MOUSE	Grb2	Growth factor receptor-bound protein 2	13.1638	12.6726	12.641	12.7026	12.6529	12.8696	12.7439	12.8049	12.445	12.7817	12.879	12.6869
	0.139667	0.73169	-0.0601606	-0.225949	Q8K2Q5	Q8K2Q5	CHCH7_MOUSE	Chchd7	Coiled-coil-helix-coiled-coil-helix domain-containing protein 7	12.3541	11.9492	12.1489	12.3321	12.1554	12.1053	12.0099	11.6312	12.3207	11.8627	12.1413	12.7182
	0.318544	0.616284	-0.0599103	-0.329713	Q9ES97	Q9ES97	RTN3_MOUSE	Rtn3	Reticulon-3	11.9102	12.2328	12.1201	12.2368	12.3688	12.1681	12.026	12.1612	12.1753	11.8924	12.1931	12.2293
	0.0649644	0.839086	-0.0597894	-0.138104	Q9QXK7	Q9QXK7	CPSF3_MOUSE	Cpsf3	Cleavage and polyadenylation specificity factor subunit 3	9.16707	8.03852	8.94145	8.51765	9.21573	8.42136	7.79479	8.03191	8.42341	9.04958	9.39119	9.25217
	0.0943322	0.788832	-0.0595797	-0.178002	O54941	O54941	SMCE1_MOUSE	Smarce1	SWI/SNF-related matrix-associated actin-dependent regulator of chromatin subfamily E member 1	10.2197	8.66483	9.12922	9.53645	9.8116	9.66228	9.64334	9.40943	9.22083	9.30926	9.38859	9.69519
	0.211194	0.673986	-0.0594244	-0.277103	Q9R0M6	Q9R0M6	RAB9A_MOUSE	Rab9a	Ras-related protein Rab-9A	11.4743	11.3649	11.6536	11.465	11.2713	11.5257	11.5159	11.8071	11.4321	11.15	11.1556	11.3374
	0.142587	0.731858	-0.058414	-0.225982	Q8BGH4	Q8BGH4	REEP1_MOUSE	Reep1	Receptor expression-enhancing protein 1	11.1828	11.5542	11.3919	11.3499	10.6738	10.9565	11.4115	11.3391	11.1759	10.9944	10.895	10.9427
	0.781351	0.522502	-0.0584044	-0.42008	Q99LF4	Q99LF4	RTCB_MOUSE	Rtcb	RNA-splicing ligase RtcB homolog	13.2227	13.0074	13.1254	13.0679	13.0652	13.0703	13.0834	13.0015	12.9322	13.082	13.0827	13.0269
	0.191708	0.690756	-0.0580842	-0.262129	Q8CBY1	Q8CBY1	SMAG1_MOUSE	Samd4a	Protein Smaug homolog 1	10.5377	11.2387	11.0289	11.177	11.3101	11.0044	11.0163	10.9513	10.832	11.1368	11.0765	10.9354
	0.25457	0.652371	-0.0576725	-0.296082	Q8VDK1	Q8VDK1	NIT1_MOUSE	Nit1	Deaminated glutathione amidase	11.7831	11.8291	11.8865	11.8515	11.9745	11.9917	11.9578	11.5375	11.9324	11.5974	11.8536	12.0916
	0.357062	0.608999	-0.0576318	-0.335884	P32233	P32233	DRG1_MOUSE	Drg1	Developmentally-regulated GTP-binding protein 1	11.4216	11.3357	11.4976	11.1826	11.233	11.2495	11.3028	11.3267	11.221	11.2434	11.429	11.0512
	0.2818	0.638762	-0.0576124	-0.308146	P54731	P54731	FAF1_MOUSE	Faf1	FAS-associated factor 1	12.2969	12.1915	12.4618	12.3623	12.0535	12.1535	12.0885	12.2895	12.3591	12.2742	12.2166	11.946
	0.112424	0.766664	-0.0575172	-0.196225	Q8VD75	Q8VD75	HIP1_MOUSE	Hip1	Huntingtin-interacting protein 1	9.95955	10.048	9.3621	9.58501	9.83904	9.54304	10.1553	9.57579	10.1363	9.24044	9.51906	9.36478
	0.125992	0.750023	-0.0572354	-0.209329	P63248	P63248	IPKA_MOUSE	Pkia	cAMP-dependent protein kinase inhibitor alpha	13.551	13.0757	12.8552	13.2749	13.195	13.3556	12.9427	12.9995	12.9599	12.8507	13.6795	13.5317
	0.257698	0.652341	-0.0570838	-0.295986	Q8K2H2	Q8K2H2	OTU6B_MOUSE	Otud6b	Deubiquitinase OTUD6B	13.2684	13.2976	12.9379	13.4725	13.3314	13.2319	13.3681	12.9641	13.3023	13.1695	13.2565	13.1367
	0.50671	0.572549	-0.0569676	-0.371298	Q6ZWX6	Q6ZWX6	IF2A_MOUSE	Eif2s1	Eukaryotic translation initiation factor 2 subunit 1	13.9524	13.9443	13.9375	13.9193	13.6981	13.7932	13.9767	13.7698	13.7942	13.7896	13.7936	13.779
	0.448285	0.585007	-0.0568304	-0.35798	Q9CXW4	Q9CXW4	RL11_MOUSE	Rpl11	60S ribosomal protein L11	13.8839	13.7999	13.9486	13.7627	13.9304	14.1055	13.9591	13.8238	13.7569	13.7777	13.8868	13.8855
	0.331358	0.621103	-0.0567482	-0.324417	Q9R0Q3	Q9R0Q3	TMED2_MOUSE	Tmed2	Transmembrane emp24 domain-containing protein 2	12.8761	12.8282	13.0365	13.2665	12.8375	13.0732	12.9259	13.0348	12.8578	12.8923	12.8955	12.9713
	0.905748	0.519802	-0.0565753	-0.423113	Q8VDQ8	Q8VDQ8	SIR2_MOUSE	Sirt2	NAD-dependent protein deacetylase sirtuin-2	13.0849	13.0579	13.1134	13.0726	13.052	13.0192	12.9302	12.9667	13.0462	12.9516	13.0311	13.1348
	0.202611	0.686438	-0.0564917	-0.265537	P24270	P24270	CATA_MOUSE	Cat	Catalase	13.7478	13.831	13.4355	13.7997	13.773	13.6181	13.4974	13.6573	13.8554	13.9453	13.3111	13.5996
	0.275574	0.645201	-0.0562304	-0.301545	Q8WTY4	Q8WTY4	CPIN1_MOUSE	Ciapin1	Anamorsin	11.5383	11.3791	11.5877	11.6595	11.5689	11.2123	11.3703	11.6034	11.5037	11.425	11.4895	11.2165
	0.79713	0.532284	-0.0561789	-0.410167	Q3UM45	Q3UM45	PP1R7_MOUSE	Ppp1r7	Protein phosphatase 1 regulatory subunit 7	14.3001	14.249	14.1392	14.2891	14.2641	14.1777	14.2116	14.1187	14.2745	14.1106	14.1533	14.2132
	0.166517	0.714071	-0.0560648	-0.240968	Q8CHW4	Q8CHW4	EI2BE_MOUSE	Eif2b5	Translation initiation factor eIF-2B subunit epsilon	12.2936	12.2568	11.9619	12.2714	12.376	12.528	12.4023	12.0093	11.7879	12.3616	12.3253	12.4649
	0.332191	0.625372	-0.0555414	-0.320716	O70423	O70423	AOC3_MOUSE	Aoc3	Membrane primary amine oxidase	12.9426	12.7718	12.6506	12.6975	12.6332	12.8265	12.5274	12.7045	12.7466	12.8911	12.5615	12.7581
	0.277313	0.647363	-0.0554271	-0.299942	D3Z7H8	D3Z7H8	CILP2_MOUSE	Cilp2	Cartilage intermediate layer protein 2	13.2344	13.2414	13.5177	13.5371	13.3226	13.3124	13.1829	13.4244	13.4075	13.1544	13.1557	13.5082
	0.330203	0.626912	-0.0552835	-0.31919	O35071	O35071	KIF1C_MOUSE	Kif1c	Kinesin-like protein KIF1C	13.3237	13.309	13.3262	13.6485	13.2903	13.2676	13.4073	13.2019	13.2906	13.1668	13.3274	13.4398
	0.178922	0.70643	-0.0551345	-0.24776	O08807	O08807	PRDX4_MOUSE	Prdx4	Peroxiredoxin-4	17.7164	17.7197	17.7481	17.6405	17.9313	17.4135	17.5637	17.6426	17.4847	17.4956	18.133	17.519
	0.121117	0.76038	-0.0550796	-0.201821	O35551	O35551	RABE1_MOUSE	Rabep1	Rab GTPase-binding effector protein 1	10.7689	10.698	10.1731	10.5722	10.206	9.91281	10.5307	10.2443	10.2807	9.9135	10.626	10.4052
	0.0941334	0.79444	-0.0548353	-0.173287	Q91Z49	Q91Z49	UIF_MOUSE	Fyttd1	UAP56-interacting factor	10.8737	10.1751	9.81707	9.94445	10.7146	10.1299	10.3496	10.5443	10.1559	9.68203	10.4925	10.1016
	0.421098	0.600725	-0.0547789	-0.343351	Q9D0B6	Q9D0B6	PBDC1_MOUSE	Pbdc1	Protein PBDC1	11.9284	11.992	11.8911	12.0222	12.0516	12.009	12.0128	11.9579	11.7371	11.9753	12.0841	11.7984
	0.234571	0.672473	-0.0547156	-0.278649	Q99PR8	Q99PR8	HSPB2_MOUSE	Hspb2	Heat shock protein beta-2	15.785	15.6617	15.8276	15.8656	15.8189	15.6892	15.4334	15.5312	15.6674	15.7843	15.8702	16.0332
	0.387083	0.611059	-0.0546281	-0.334018	P70670	P70670	NACAM_MOUSE	Naca	Nascent polypeptide-associated complex subunit alpha, muscle-specific form	15.8007	15.8222	15.881	15.7246	15.8225	15.8139	15.7346	15.6778	15.7014	15.586	16.0109	15.8265
	0.294134	0.643268	-0.0545623	-0.304004	Q9CY64	Q9CY64	BIEA_MOUSE	Blvra	Biliverdin reductase A	13.7848	13.6578	13.4191	13.6989	13.4883	13.367	13.6147	13.3932	13.4703	13.6449	13.5189	13.4464
	0.223446	0.680509	-0.0543826	-0.272169	Q62418	Q62418	DBNL_MOUSE	Dbnl	Drebrin-like protein	13.9879	14.0997	14.0931	13.9996	13.9395	13.7285	13.6566	13.8679	14.0078	14.1155	13.7274	14.1468
	0.142062	0.738042	-0.0543426	-0.219189	Q9D3D9	Q9D3D9	ATPD_MOUSE	Atp5f1d	ATP synthase subunit delta, mitochondrial	18.6472	18.5185	18.368	18.5994	18.5814	18.0783	19.0045	18.2598	18.2874	18.2763	18.2719	18.3668
	0.200735	0.693536	-0.0541304	-0.259121	Q9D7G0	Q9CS42;Q9D7G0	PRPS1_MOUSE	Prps1	Ribose-phosphate pyrophosphokinase 1	13.9213	13.5202	13.6932	13.5757	13.456	13.4951	13.4838	13.2698	13.8002	13.471	13.7822	13.5298
	0.271298	0.655967	-0.0538435	-0.292798	P53612	P53612	PGTB2_MOUSE	Rabggtb	Geranylgeranyl transferase type-2 subunit beta	12.2916	12.5339	12.6619	12.3057	12.4747	12.1978	12.1903	12.3577	12.2877	12.4377	12.3754	12.4939
	0.171688	0.714938	-0.0537709	-0.240178	Q6A068	Q6A068	CDC5L_MOUSE	Cdc5l	Cell division cycle 5-like protein	10.7086	10.7917	10.9232	10.8581	10.6034	10.5087	10.4629	10.5901	10.3624	10.9099	11.0374	10.7083
	0.245437	0.670206	-0.0536884	-0.281096	Q9CWM4	Q9CWM4	PFD1_MOUSE	Pfdn1	Prefoldin subunit 1	13.6814	13.4901	13.4917	13.4554	13.2705	13.0697	13.3841	13.2837	13.4607	13.2722	13.3718	13.3641
	0.200325	0.69425	-0.0535339	-0.257511	Q6P8X1	Q6P8X1	SNX6_MOUSE	Snx6	Sorting nexin-6	11.3122	11.4503	11.233	11.5055	11.3004	11.6001	11.0139	11.5208	11.2779	11.5863	11.1879	11.4935
	0.341302	0.629551	-0.0535	-0.316672	Q9CZ44	Q9CZ44	NSF1C_MOUSE	Nsfl1c	NSFL1 cofactor p47	14.5405	14.532	14.6322	14.5833	14.4646	14.3248	14.7004	14.3638	14.3826	14.4885	14.4645	14.3565
	0.0530676	0.86736	-0.053484	-0.116167	Q9JHW4	Q9JHW4	SELB_MOUSE	Eefsec	Selenocysteine-specific elongation factor	9.43396	8.85749	8.97233	8.11969	8.77169	9.25726	8.10171	8.2537	8.32628	9.80553	8.88987	9.71445
	0.140845	0.741186	-0.053393	-0.216643	P70460	P70460	VASP_MOUSE	Vasp	Vasodilator-stimulated phosphoprotein	10.3715	10.8102	10.8509	10.5381	10.8184	10.8048	10.2273	10.5511	10.8463	10.3913	10.9164	10.941
	0.243841	0.67182	-0.0533806	-0.279516	P26231	Q61301;P26231	CTNA1_MOUSE	Ctnna1	Catenin alpha-1	11.8733	11.9289	12.0357	12.1662	11.868	12.0459	11.643	11.7704	11.9828	11.995	12.1534	12.0532
	0.49455	0.590882	-0.0531774	-0.352535	Q3MI48	Q3MI48	JSPR1_MOUSE	Jsrp1	Junctional sarcoplasmic reticulum protein 1	15.4602	15.299	15.4142	15.3055	15.246	15.2827	15.3242	15.1177	15.262	15.2621	15.343	15.3794
	0.324708	0.63702	-0.0531492	-0.310179	P10711	P10711	TCEA1_MOUSE	Tcea1	Transcription elongation factor A protein 1	11.0276	10.8622	11.0301	11.1085	10.7042	10.9005	10.8781	10.8906	10.945	11.0205	10.8412	10.7388
	0.227097	0.682214	-0.0529227	-0.270287	Q9QZN4	Q9QZN4	FBX6_MOUSE	Fbxo6	F-box only protein 6	12.8022	12.6013	12.2163	12.6179	12.4238	12.5646	12.6164	12.5394	12.4869	12.3434	12.5964	12.3261
	0.27375	0.660264	-0.0522526	-0.289001	P29758	P29758	OAT_MOUSE	Oat	Ornithine aminotransferase, mitochondrial	15.0101	14.7131	15.0822	15.2938	15.1208	15.0902	14.9273	14.9385	15.0452	15.0385	15.0193	15.0279
	0.178127	0.713853	-0.0522461	-0.241251	Q8C0E2	Q8C0E2	VP26B_MOUSE	Vps26b	Vacuolar protein sorting-associated protein 26B	12.4714	12.1115	12.4136	12.2184	12.2033	12.2771	12.3823	12.3473	12.2735	12.2392	11.7345	12.405
	0.152254	0.734453	-0.0519811	-0.22302	P62869	P62869	ELOB_MOUSE	Elob	Elongin-B	15.1211	14.773	15.0762	15.0199	14.9081	15.2323	14.9741	14.8981	14.4918	14.9837	15.1256	15.3456
	0.0881105	0.806801	-0.0517268	-0.163196	Q6PGH1	Q6PGH1	BUD31_MOUSE	Bud31	Protein BUD31 homolog	10.4428	10.7297	10.2036	10.1587	10.2508	10.0933	10.7878	10.1724	10.2961	9.64959	10.8128	9.84987
	0.192871	0.705411	-0.0516419	-0.248832	Q8BGB7	Q8BGB7	ENOPH_MOUSE	Enoph1	Enolase-phosphatase E1	12.7515	12.313	12.8113	12.53	12.8578	12.6372	12.7974	12.4833	12.4869	12.5681	12.8165	12.4386
	0.216015	0.691927	-0.051503	-0.261045	Q9EPB5	Q9EPB5	SERHL_MOUSE	Serhl	Serine hydrolase-like protein	12.0777	11.9836	12.3736	11.8803	12.0576	12.194	12.2461	12.1248	11.9434	11.8794	12.1926	11.8716
	0.652356	0.574416	-0.0514709	-0.368747	O08759	O08759	UBE3A_MOUSE	Ube3a	Ubiquitin-protein ligase E3A	12.8912	12.861	12.9401	13.013	12.8623	12.9121	12.9105	12.7434	12.8989	12.9636	12.8307	12.8239
[truncated: 1,955 more rows]

## Sheet: Tab 2
Student's T-test Significant	- Log Student's T-test p-value	Student's T-test q-value	Student's T-test Difference	Student's T-test Test statistic	Protein.Group	Protein.Ids	Protein.Names	Genes	First.Protein.Description	Wt 1	Wt2	Wt3	Wt4	Wt5	Lal-/- 1	Lal-/- 2	Lal-/- 3	Lal-/- 4	Lal-/- 5	Lal-/- 6
[truncated: 3,852 more rows]

[truncated: 6 more sheets: Tab 3, Tab 4, Tab 5, Tab 6, Tab 7, Tab 8]
